# Supplementary material for: Gene expression profiling of human mesenchymal stem cells derived from bone marrow during expansion and osteoblast differentiation
Source: BMC Genomics. 2007 Mar 12;8:70. doi: 10.1186/1471-2164-8-70 (PMC1829400; doi:10.1186/1471-2164-8-70)
Supplement: Additional File 3 — Array Design. Information on the spotted oligos. [file 1471-2164-8-70-S3.xls]

## Sheet: HOC_ALL_DATA
plate384	row384	column384	CDS-ID*	Accessionnumber	MWG-Description	EnsemblGene	EnsemblTranscripts	GO_IDs	HUGO	OMIM	PDB
1	1	1	mwghuman30K#A:06815	NM_002170	interferon, alpha 8; ifna8
1	1	2	mwghuman30K#A:05067	NM_016827	8-oxoguanine dna glycosylase, isoform 2c; ogg1	ENSG00000114026	ENST00000302003, ENST00000302036, ENST00000302021, ENST00000314467, ENST00000302008	GO:0000703, GO:0005654, GO:0016829,	8125, OGG1	601982	1N3C, 1LWY, 1FN7, 1KO9, 1HU0, 1N3A, 1EBM, 1LWV, 1N39, 1LWW
1	1	3	mwghuman30K#A:00041	NM_012314	killer cell immunoglobulin-like receptor, two domains, short cytoplasmic tail, 4; kir2ds4	ENSG00000125498	ENST00000221602, ENST00000221224, ENST00000291864, ENST00000327065, ENST00000326699, ENST00000291860, ENST00000291633	GO:0030110, GO:0030106,	KIR2DS3, 6331, KIR2DS4, 6334, 6336, KIR2DS1, KIR2DS2, 6337, 6330, 6335, KIR2DL1, 6333, KIR2DS5, 6329, KIR2DL2, KIR2DL3	604938, 604952, 604954, 604956, 604937, 604953, 604955, 604936	1NKR, 2DLI, 1EFX, 1IM9, 1B6U, 2DL2
1	1	4	mwghuman30K#A:04199	NM_022970	fibroblast growth factor receptor 2, isoform 3 precursor; fgfr2	ENSG00000066468	ENST00000263455, ENST00000263453, ENST00000328075, ENST00000310977, ENST00000263451, ENST00000263454, ENST00000310973, ENST00000332961	GO:0005007, GO:0004713, GO:0004674, GO:0005524, GO:0004872, GO:0016021, GO:0006468, GO:0016740	3689, FGFR2	101600, 176943, 123500, 101200,	1DJS, 1E0O, 1NUN, 1II4, 1EV2, 1IIL, 1GJO
1	1	5	mwghuman30K#A:03390	NM_021123	g antigen 7; gage7	ENSG00000185967	ENST00000331231, ENST00000331776	GO:0005554, GO:0000004, GO:0008372	GAGE4, 4103, GAGE7B, GAGE5, 4102, GAGE6, 4105, GAGE7, GAGE3, 4104, 4100, 4101	604132, 604247, 604248, 604245, 604246
1	1	6	mwghuman30K#A:06737	NM_013452	variable charge, x chromosome; vcx	ENSG00000182583	ENST00000329937		VCX, 12667	300229
1	1	7	mwghuman30K#A:09182	NM_053039	udp glycosyltransferase 2 family, polypeptide b28; ugt2b28	ENSG00000135226	ENST00000305084, ENST00000335568, ENST00000257677	GO:0005792, GO:0005783,	13479, UGT2B28	606497
1	1	8	mwghuman30K#A:05898	NM_001402	eukaryotic translation elongation factor 1 alpha 1; eef1a1	ENSG00000185637	ENST00000311405, ENST00000329018	GO:0003746, GO:0006414, GO:0005525, GO:0005853	EEF1A1, 3189	130590
1	1	9	mwghuman30K#A:06612	NM_004081	deleted in azoospermia; daz	ENSG00000187191	ENST00000315357, ENST00000306737, ENST00000303652, ENST00000312455, ENST00000328706, ENST00000303640, ENST00000250863	GO:0003723, GO:0007338, GO:0007283, GO:0003676	DAZ, 2682	400003
1	1	10	mwghuman30K#A:05852	NM_000644	amylo-1,6-glucosidase, 4-alpha-glucanotransferase isoform 1; agl	ENSG00000162688	ENST00000294645, ENST00000294724	GO:0004135, GO:0005978, GO:0016757, GO:0004134, GO:0005975, GO:0005957, GO:0016798	AGL, 321	232400
1	1	11	mwghuman30K#A:03422	NM_016837	rna binding motif, single stranded interacting protein 1, isoform e; rbms1	ENSG00000153250	ENST00000314540, ENST00000283250, ENST00000294904	GO:0006396, GO:0005634, GO:0003723, GO:0006260, GO:0003690, GO:0000004, GO:0008372, GO:0003697, GO:0006445	9907, RBMS1	602310
1	1	12	mwghuman30K#A:06768	NM_014232	vesicle-associated membrane protein 2 (synaptobrevin 2); vamp2	ENSG00000179036	ENST00000316484		VAMP2, 12643	185881	1F83
1	1	13	mwghuman30K#A:01011	NM_019899	atp-binding cassette, sub-family c, member 1, isoform 4; abcc1	ENSG00000103222	ENST00000263015, ENST00000263018, ENST00000263017, ENST00000263019, ENST00000263016, ENST00000263014, ENST00000263013		ABCC1, 51	158343
1	1	14	mwghuman30K#A:05443	NM_016730	folate receptor 1 precursor; folr1	ENSG00000110195	ENST00000227613	GO:0005542, GO:0016020, GO:0015884, GO:0005887, GO:0006898, GO:0004872, GO:0015025, GO:0005624	3791, FOLR1	136430
1	1	15	mwghuman30K#A:02362	NM_000982	ribosomal protein l21 (gene or pseudogene); rpl21	ENSG00000122516	ENST00000294823, ENST00000330207, ENST00000242076	GO:0005842, GO:0005840, GO:0003723, GO:0006412, GO:0005622, GO:0003735	10313, RPL21	603636
1	1	16	mwghuman30K#A:10189	NM_022805	small nuclear ribonucleoprotein polypeptide n; snrpn	ENSG00000128739	ENST00000307329, ENST00000249530	GO:0003723, GO:0005681, GO:0008248, GO:0006371, GO:0030532, GO:0005732, GO:0005554, GO:0000004, GO:0008372	SNRPB,	182282, 182279	1D3B
1	1	17	gapdh-r1	gapdh-r1	glyceraldehyde-3-phosphate dehydrogenase (GAPDH) mRNA, complete cds; glyceraldehyde-3-phosphate dehydrogenase (EC 1.2.1.12)
1	1	18	mwghuman30K#A:00532	NM_003785	g antigen b1; gageb1	ENSG00000068985	ENST00000175137	GO:0006968	GAGEB1, 4107	300288
1	1	19	mwghuman30K#A:02487	NM_002136	heterogeneous nuclear ribonucleoprotein a1, isoform a; hnrpa1	ENSG00000184952	ENST00000333261			164017
1	1	20	mwghuman30K#A:07541	NM_000976	ribosomal protein l12; rpl12	ENSG00000158066	ENST00000288960	GO:0005842, GO:0005840, GO:0003723, GO:0006412, GO:0005622, GO:0003735	RPL12, 10302	180475
1	1	21	mwghuman30K#A:07677	NM_019901	atp-binding cassette, sub-family c, member 1, isoform 6; abcc1	ENSG00000103222	ENST00000263015, ENST00000263018, ENST00000263017, ENST00000263019, ENST00000263016, ENST00000263014, ENST00000263013		ABCC1, 51	158343
1	1	22	mwghuman30K#A:00552	NM_000985	ribosomal protein l17; rpl17	ENSG00000183270	ENST00000330986, ENST00000330882	GO:0003723, GO:0015934, GO:0006412, GO:0005622, GO:0003735	10307, RPL17	603661
1	1	23	mwghuman30K#A:03892	NM_023110	fibroblast growth factor receptor 1, isoform 8 precursor; fgfr1	ENSG00000077782	ENST00000326324, ENST00000326296, ENST00000310729, ENST00000310704	GO:0005007, GO:0000165, GO:0004713, GO:0005887, GO:0005524, GO:0004872, GO:0008201, GO:0006468, GO:0016021, GO:0008543, GO:0016740, GO:0005624, GO:0001501, GO:0016049	FGFR1, 3688		1FGI, 1CVS, 1FQ9, 2FGI, 1AGW, 1FGK, 1EVT
1	1	24	b-actin-r1	b-actin-r1
1	2	1	mwghuman30K#A:04973	NM_002034	fucosyltransferase 5 (alpha (1,3) fucosyltransferase); fut5	ENSG00000130383	ENST00000252675	GO:0017060, GO:0006486, GO:0016757, GO:0005794, GO:0016021, GO:0005975	FUT5, 4016	136835
1	2	2	mwghuman30K#A:01298	NM_022972	fibroblast growth factor receptor 2, isoform 5 precursor; fgfr2	ENSG00000066468	ENST00000263455, ENST00000263453, ENST00000328075, ENST00000310977, ENST00000263451, ENST00000263454, ENST00000310973, ENST00000332961	GO:0005007, GO:0004713, GO:0004674, GO:0005524, GO:0004872, GO:0016021, GO:0006468, GO:0016740	3689, FGFR2	101600, 176943, 123500, 101200,	1DJS, 1E0O, 1NUN, 1II4, 1EV2, 1IIL, 1GJO
1	2	3	mwghuman30K#A:00739	NM_013422	rho gtpase activating protein 6 isoform 5; arhgap6	ENSG00000047648	ENST00000330367, ENST00000303025	GO:0005884, GO:0005100, GO:0005070, GO:0007266, GO:0030041, GO:0005737	ARHGAP6, 676	309801, 300118
1	2	4	mwghuman30K#A:06209	NM_080566	ribosomal protein s2-like 1; rps2l1
1	2	5	mwghuman30K#A:07960	XM_071938	hypothetical protein xp_071938; loc124905
1	2	6	mwghuman30K#A:03744	NM_020549	choline acetyltransferase isoform 2; chat	ENSG00000070748	ENST00000311600	GO:0008415, GO:0004102, GO:0042136, GO:0005634, GO:0007268, GO:0016740, GO:0005737	1912, CHAT	254210, 118490
1	2	7	mwghuman30K#A:06818	NM_023111	fibroblast growth factor receptor 1, isoform 9 precursor; fgfr1	ENSG00000077782	ENST00000326324, ENST00000326296, ENST00000310729, ENST00000310704	GO:0005007, GO:0000165, GO:0004713, GO:0005887, GO:0005524, GO:0004872, GO:0008201, GO:0006468, GO:0016021, GO:0008543, GO:0016740, GO:0005624, GO:0001501, GO:0016049	FGFR1, 3688		1FGI, 1CVS, 1FQ9, 2FGI, 1AGW, 1FGK, 1EVT
1	2	8	mwghuman30K#A:07206	NM_019119	protocadherin beta 9 precursor; pcdhb9	ENSG00000120324	ENST00000239446	GO:0007416, GO:0007155, GO:0007156, GO:0005509, GO:0008014,	PCDHB10, 8694, 8681, PCDHB9	606336, 606335, 604967
1	2	9	mwghuman30K#A:08872	NM_024164	tryptase beta 2 precursor; tpsb2	ENSG00000172236	ENST00000234796, ENST00000334353	GO:0008233, GO:0006508, GO:0016787, GO:0006952, GO:0005576, GO:0004295, GO:0030019, GO:0004263	12019, 12018, 14120, TPSB2, TPSB1, TPS1	191081, 191080	1AAO, 1A0L
1	2	10	mwghuman30K#A:07233	XM_016170	hypothetical protein xp_016170; loc88021
1	2	11	mwghuman30K#A:00622	XM_016240	hypothetical protein xp_016240; loc87477
1	2	12	mwghuman30K#A:08463	NM_013961	neuregulin 1 isoform ggf; nrg1	ENSG00000157168	ENST00000287847, ENST00000287840, ENST00000287838, ENST00000287842, ENST00000287845	GO:0007399, GO:0008083, GO:0005554, GO:0016021	7997, NRG1	142445	1HAE, 1HRF, 1HAF, 1HRE
1	2	13	mwghuman30K#A:07253	NM_018491	cobw-like protein; loc55871	ENSG00000136682	ENST00000277056, ENST00000259199		CBWD2, 17907
1	2	14	mwghuman30K#A:01959	NM_030380	gli-kruppel family member gli2, isoform beta; gli2	ENSG00000074047	ENST00000285785, ENST00000314490	GO:0005634, GO:0003713, GO:0007165, GO:0006355, GO:0007397, GO:0003700, GO:0006366	4318, GLI2	165230
1	2	15	mwghuman30K#A:08617	NM_020630	ret proto-oncogene, isoform c precursor; ret	ENSG00000165731	ENST00000298599, ENST00000318660	GO:0016020, GO:0005524, GO:0007166, GO:0000004, GO:0008372, GO:0004713, GO:0016021, GO:0008151, GO:0005194, GO:0005952, GO:0004714, GO:0007165, GO:0007497, GO:0004872, GO:0006468, GO:0007155, GO:0008603, GO:0005554, GO:0005509, GO:0007156, GO:0016740	RET, 9967	164761, 188550, 155240, 171400,
1	2	16	mwghuman30K#A:03257	NM_004961	gamma-aminobutyric acid (gaba) a receptor, epsilon, isoform 1 precursor; gabre	ENSG00000102287	ENST00000252693, ENST00000218410	GO:0005230, GO:0007214, GO:0006811, GO:0005887, GO:0005216,	GABRE, 4085	300093
1	2	17	mwghuman30K#A:10121	NM_017452	staufen, isoform a; stau	ENSG00000124214	ENST00000244046	GO:0005875, GO:0005791, GO:0005622, GO:0003725, GO:0005478	11370, STAU	601716
1	2	18	mwghuman30K#A:04022	NM_021872	cell division cycle 25b, isoform 2; cdc25b	ENSG00000101224	ENST00000245959, ENST00000245958, ENST00000245960	GO:0000074, GO:0016787, GO:0000087, GO:0000910, GO:0004727, GO:0006470, GO:0005622, GO:0004725, GO:0007067, GO:0008284	CDC25B, 1726	116949	1CWS, 1QB0, 1CWR, 1CWT
1	2	19	mwghuman30K#A:00849_hk1	mwghuman10K#00849_hk1	housekeeping gene replicate1: ADP-ribosylation factor 1 (ARF1), mRNA. 4/2001
1	2	20	mwghuman30K#A:05248	NM_021737	chloride channel 6, isoform clc-6d; clcn6	ENSG00000011021	ENST00000234488, ENST00000234487	GO:0006884, GO:0006821, GO:0007165, GO:0005887, GO:0005247, GO:0005624, GO:0006811	2024, CLCN6	602726
1	2	21	mwghuman30K#A:06603_hk1	mwghuman10K#06603_hk1	housekeeping gene replicate1: proteasome (prosome, macropain) subunit, beta type, 2 (PSMB2), mRNA. 4/2001
1	2	22	mwghuman30K#A:04204	NM_020323	atp-binding cassette, sub-family d, member 4, isoform 2; abcd4	ENSG00000119688	ENST00000267563, ENST00000298816, ENST00000319544	GO:0046821, GO:0006810, GO:0005524, GO:0004009, GO:0000166, GO:0016021, GO:0005624, GO:0005778, GO:0005215	68, ABCD4	603214
1	2	23	mwghuman30K#A:06010_hk1	mwghuman10K#06010_hk1	housekeeping gene replicate1: phosphatidylserine synthase 1 (PTDSS1), mRNA. 4/2001
1	2	24	mwghuman30K#A:04152	NM_001006	ribosomal protein s3a; rps3a	ENSG00000085944	ENST00000199026	GO:0005840, GO:0003723, GO:0006412, GO:0005622, GO:0005843, GO:0003735	10421, RPS3A	180478
1	3	1	mwghuman30K#A:04551	NM_006182	discoidin domain receptor family, member 2 precursor; ddr2	ENSG00000162733	ENST00000294781	GO:0007165, GO:0005524, GO:0004872, GO:0006468, GO:0007169, GO:0007155, GO:0005887, GO:0016740, GO:0004714	DDR2, 2731	191311
1	3	2	mwghuman30K#A:08915	NM_004458	long-chain fatty-acid-coenzyme a ligase 4, isoform 1; facl4	ENSG00000068366	ENST00000313805	GO:0000287, GO:0006631, GO:0004467, GO:0007611, GO:0016874	FACL4, 3571	300157, 300387, 300194
1	3	3	mwghuman30K#A:04405	NM_013996	tachykinin 2 precursor, isoform alpha; tac1	ENSG00000006128	ENST00000319273, ENST00000289574, ENST00000289576	GO:0007320, GO:0005615, GO:0007217, GO:0007267, GO:0005102, GO:0005184, GO:0009582, GO:0008648, GO:0007268, GO:0007218	TAC1, 11517	162320
1	3	4	mwghuman30K#A:07429	NM_006908	ras-related c3 botulinum toxin substrate 1 isoform rac1; rac1	ENSG00000172895	ENST00000311400	GO:0006928, GO:0007155, GO:0007264, GO:0003931, GO:0007345, GO:0006954	RAC1, 9801	602048	1HH4, 1E96, 1I4D, 1FOE, 1MH1, 1G4U, 1I4L, 1I4T, 1HE1
1	3	5	mwghuman30K#A:03236	NM_013978	bcl2/adenovirus e1b 19kd-interacting protein 1, isoform bnip1-a; bnip1	ENSG00000113734	ENST00000239215, ENST00000239214, ENST00000231668	GO:0006916, GO:0008189, GO:0016021	BNIP1, 1082	603291
1	3	6	mwghuman30K#A:00625	NM_000850	glutathione s-transferase m4; gstm4	ENSG00000168765	ENST00000286517, ENST00000326729	GO:0004364, GO:0006803, GO:0016740	GSTM4, 4636	138333	4GTU
1	3	7	mwghuman30K#A:09713	NM_080565	ribosomal protein l12-like 3; rpl12l3
1	3	8	mwghuman30K#A:06460	NM_002032	ferritin, heavy polypeptide 1; fth1	ENSG00000167996	ENST00000301775	GO:0006879, GO:0006826, GO:0008283, GO:0008199, GO:0008043, GO:0005488, GO:0006880	3976, FTH1	134770	1FHA, 2FHA
1	3	9	mwghuman30K#A:08520	XM_067385	similar to ribosomal protein l10; qm gene; dna segment on chromosome x (unique) 648 expressed sequence; 60s ribosomal protein l10; tumor suppressor qm; wilms tumor-related protein; laminin receptor homolog (h. sapiens); loc131439
1	3	10	mwghuman30K#A:05379	XM_070421	similar to 40s ribosomal protein s3a (v-fos transformation effector protein) (h. sapiens); loc137437
1	3	11	mwghuman30K#A:05216	NM_003134	signal recognition particle 14kd (homologous alu rna binding protein); srp14	ENSG00000140319	ENST00000267884	GO:0006605, GO:0005786, GO:0006613, GO:0005737, GO:0008312	11299, SRP14	600708	1E8O
1	3	12	mwghuman30K#A:00368	NM_006018	putative chemokine receptor; gtp-binding protein; hm74	ENSG00000182442	ENST00000330860	GO:0045028, GO:0007186,		606039
1	3	13	mwghuman30K#A:08413	NM_001572	interferon regulatory factor 7 isoform a; irf7	ENSG00000185507	ENST00000330270, ENST00000330243, ENST00000328689	GO:0000122, GO:0003704, GO:0005634, GO:0006355, GO:0009615, GO:0005737, GO:0003700	6122, IRF7	605047
1	3	14	mwghuman30K#A:06099	NM_020299	aldo-keto reductase family 1, member b10 (aldose reductase); akr1b10	ENSG00000106580	ENST00000251679, ENST00000328285, ENST00000328742, ENST00000333288	GO:0004033, GO:0000004, GO:0008372	382, AKR1B10	604707
1	3	15	mwghuman30K#A:04590	NM_014348	similar to rat integral membrane glycoprotein pom121; pom121l1	ENSG00000183169	ENST00000329036		16439, POM121L1
1	3	16	mwghuman30K#A:06609	XM_030728	hypothetical protein xp_030728; loc113684
1	3	17	mwghuman30K#A:08477	NM_005050	atp-binding cassette, sub-family d, member 4, isoform 1; abcd4	ENSG00000119688	ENST00000267563, ENST00000298816, ENST00000319544	GO:0046821, GO:0006810, GO:0005524, GO:0004009, GO:0000166, GO:0016021, GO:0005624, GO:0005778, GO:0005215	68, ABCD4	603214
1	3	18	mwghuman20K#3553_hk1	mwghuman20K#3553_hk1	housekeeping gene replicate1: g protein pathway suppressor clone mgc:5330 image:2900944; gps1
1	3	19	mwghuman30K#A:08564	NM_000992	ribosomal protein l29; rpl29	ENSG00000162244	ENST00000294189	GO:0005842, GO:0005840, GO:0003723, GO:0008201, GO:0006412, GO:0005622, GO:0003735, GO:0007566	RPL29, 10331	601832
1	3	20	mwghuman30K#A:08383_hk1	mwghuman10K#08383_hk1	housekeeping gene replicate1: transcription elongation factor A (SII), 1 (TCEA1), mRNA. 4/2001
1	3	21	mwghuman30K#A:06375	NM_000971	ribosomal protein l7; rpl7	ENSG00000169216	ENST00000260536, ENST00000305796	GO:0005842, GO:0003723, GO:0030528, GO:0006412, GO:0005622, GO:0003735	RPL7, 10363	604166
1	3	22	mwghuman30K#A:01731_hk1	mwghuman10K#01731_hk1	housekeeping gene replicate1: heterogeneous nuclear ribonucleoprotein C (C1/C2) (HNRPC), mRNA. 4/2001
1	3	23	mwghuman30K#A:05550	NM_000504	coagulation factor x precursor; f10	ENSG00000126218	ENST00000246496	GO:0007596, GO:0006508, GO:0016787, GO:0005509, GO:0005576, GO:0003804, GO:0004295, GO:0004263	F10, 3528	227600, 134530	1NFX, 1HCG, 1F0S, 1NFW, 1XKA, 1F0R, 1G2L, 1NFU, 1FAX, 1FXY, 1MQ5, 1MQ6, 1XKB, 1KYE, 1EZQ, 1G2M, 1FJS, 1NFY, 1KSN
1	3	24	mwghuman30K#A:09682	NM_002260	killer cell lectin-like receptor subfamily c, member 2; klrc2	ENSG00000184006	ENST00000320261		KLRC2, 6375	602891
1	4	1	mwghuman30K#A:05491	NM_002848	receptor-type protein tyrosine phosphatase o, isoform b precursor; ptpro	ENSG00000151490	ENST00000281171, ENST00000299172	GO:0005887, GO:0016787, GO:0005001, GO:0004872, GO:0004727, GO:0006470, GO:0016021, GO:0004725	PTPRO, 9678	600579
1	4	2	mwghuman30K#A:07575	NM_003406	tyrosine 3-monooxygenase/tryptophan 5-monooxygenase activation protein, zeta polypeptide; ywhaz	ENSG00000164924	ENST00000311305	GO:0019904	12855, YWHAZ	601288	1QJB, 1A38, 1QJA, 1A37, 1A4O, 1IB1
1	4	3	mwghuman30K#A:06923	NM_018850	atp-binding cassette, subfamily b, member 4, isoform c; abcb4	ENSG00000005471	ENST00000265723, ENST00000265722	GO:0006810, GO:0005887, GO:0005524, GO:0004009, GO:0000166, GO:0005624, GO:0009315, GO:0006629	ABCB4, 45	602347, 171060
1	4	4	mwghuman30K#A:02394	NM_031850	angiotensin receptor 1; agtr1	ENSG00000144891	ENST00000326871	GO:0008015, GO:0007186, GO:0001584, GO:0007589, GO:0005887, GO:0004945, GO:0007204, GO:0016021	AGTR1, 336	106165
1	4	5	mwghuman30K#A:08262	NM_000699	amylase, alpha 2a; pancreatic; amy2a	ENSG00000051415	ENST00000332646, ENST00000328361, ENST00000305882, ENST00000322043, ENST00000243205, ENST00000332554, ENST00000305865	GO:0005615, GO:0004556, GO:0007586, GO:0005509, GO:0005975, GO:0016798	AMY2A, 474, AMY1A, 477, AMY2B, 478	104700, 104660, 104650	1KGU, 1KB3, 1CPU, 3CPU, 1C8Q, 1KBB, 1JXK, 1B2Y, 1JXJ, 2CPU, 1HNY, 1KGW, 1BSI, 1KGX, 1SMD, 1MFU
1	4	6	mwghuman30K#A:10780	NM_001444	fatty acid binding protein 5 (psoriasis-associated); fabp5	ENSG00000166899	ENST00000297258, ENST00000300149	GO:0006810, GO:0008544, GO:0005504, GO:0005737, GO:0005215, GO:0006629	FABP5, 3560	605168	1JJJ, 1B56
1	4	7	mwghuman30K#A:06030	NM_003096	small nuclear ribonucleoprotein polypeptide g; snrpg	ENSG00000143977	ENST00000272348	GO:0003723, GO:0005681, GO:0008248, GO:0030532, GO:0005732, GO:0000245	SNRPG, 11163	603542
1	4	8	mwghuman30K#A:04808	NM_023013	hypothetical protein similar to preferentially expressed antigen; loc65121	ENSG00000116721	ENST00000263928, ENST00000332296
1	4	9	mwghuman30K#A:02759	NM_003308	testis specific protein, y-linked; tspy	ENSG00000178610	ENST00000303982, ENST00000287721	GO:0005634, GO:0003677, GO:0006334	12381, TSPY	480100
1	4	10	mwghuman30K#A:09766	NM_001650	aquaporin 4 isoform a; aqp4	ENSG00000171885	ENST00000306950	GO:0015250, GO:0006810, GO:0007399, GO:0005887, GO:0007588, GO:0005372	637, AQP4	600308
1	4	11	mwghuman30K#A:05959	NM_014582	odorant-binding protein 2a; obp2a	ENSG00000122136	ENST00000323436	GO:0006810, GO:0007608, GO:0005549, GO:0000004, GO:0005215, GO:0008372		164320
1	4	12	mwghuman30K#A:06122	NM_003197	transcription elongation factor b polypeptide 1-like; tceb1l
1	4	13	mwghuman30K#A:03822	NM_006720	actin-binding lim protein 1, isoform s; ablim	ENSG00000099204	ENST00000214870, ENST00000277895	GO:0003779, GO:0015629, GO:0007010, GO:0007397, GO:0007601, GO:0006118, GO:0005489	78, ABLIM1	602330
1	4	14	mwghuman30K#A:02806	NM_022872	interferon induced 6-16 protein, isoform b; g1p3	ENSG00000126709	ENST00000247091	GO:0006955, GO:0016021	G1P3, 4054	147572
1	4	15	mwghuman30K#A:03612	NM_021990	gamma-aminobutyric acid (gaba) a receptor, epsilon, isoform 2; gabre	ENSG00000102287	ENST00000252693, ENST00000218410	GO:0005230, GO:0007214, GO:0006811, GO:0005887, GO:0005216,	GABRE, 4085	300093
1	4	16	mwghuman30K#A:08973	XM_060006	similar to ferritin heavy chain (ferritin h subunit) (h. sapiens); loc138855
1	4	17	b-actin-r3	b-actin-r3
1	4	18	mwghuman30K#A:01083	NM_021988	ubiquitin-conjugating enzyme e2 variant 1, isoform a; ube2v1	ENSG00000124208	ENST00000319936, ENST00000244038, ENST00000255125	GO:0005634, GO:0003677, GO:0030154, GO:0006355, GO:0004840, GO:0016563, GO:0006512, GO:0004842, GO:0016874, GO:0008372, GO:0005554	UBE2V1, 12494	602995
1	4	19	mwghuman30K#A:07166	NM_032264	hypothetical protein dkfzp434d177; dkfzp434d177	ENSG00000142794	ENST00000318249, ENST00000318220
1	4	20	mwghuman30K#A:02424	NM_023000	retinoblastoma-binding protein 1, isoform ii; rbbp1	ENSG00000032219	ENST00000261243, ENST00000316200	GO:0006333, GO:0005634, GO:0005515, GO:0000785, GO:0003682, GO:0003700, GO:0006366	9885, RBBP1	180201
1	4	21	mwghuman30K#A:01426	NM_016836	rna binding motif, single stranded interacting protein 1, isoform d; rbms1	ENSG00000153250	ENST00000314540, ENST00000283250, ENST00000294904	GO:0006396, GO:0005634, GO:0003723, GO:0006260, GO:0003690, GO:0000004, GO:0008372, GO:0003697, GO:0006445	9907, RBMS1	602310
1	4	22	mwghuman30K#A:08197	NM_015834	rna-specific adenosine deaminase b1, isoform drada2c; adarb1	ENSG00000014442	ENST00000327861, ENST00000318436, ENST00000015877	GO:0006397, GO:0006396, GO:0005634, GO:0016787, GO:0004000, GO:0005622, GO:0007417, GO:0003725	ADARB1, 226	601218
1	4	23	mwghuman30K#A:00911	NM_021121	eukaryotic translation elongation factor 1 beta 2; eef1b2	ENSG00000114942	ENST00000236957	GO:0003746, GO:0006414, GO:0005853	EEF1B1, 3208, 3207, EEF1B2	600655, 130591	1B64
1	4	24	humtubak1#1-r1	humtubak1#1-r1	Alpha tubulin
1	5	1	mwghuman30K#A:10377	NM_002128	high-mobility group (nonhistone chromosomal) protein 1; hmg1	ENSG00000132967	ENST00000255320	GO:0000228, GO:0003697, GO:0003677, GO:0000785, GO:0006355, GO:0006268	HMGB1, 4983	163905
1	5	2	mwghuman30K#A:02851	NM_024424	wilms tumor 1 isoform b; wt1	ENSG00000184937	ENST00000332351, ENST00000333770	GO:0005634, GO:0045786, GO:0006355, GO:0003700	WT1, 12796	136680, 137357, 256370, 194070, 607102, 194080	1LU6
1	5	3	mwghuman30K#A:06421	NM_004029	interferon regulatory factor 7 isoform b; irf7	ENSG00000185507	ENST00000330270, ENST00000330243, ENST00000328689	GO:0000122, GO:0003704, GO:0005634, GO:0006355, GO:0009615, GO:0005737, GO:0003700	6122, IRF7	605047
1	5	4	mwghuman30K#A:03761	NM_032975	dystrobrevin, alpha, isoform 2; dtna	ENSG00000134769	ENST00000269192, ENST00000315456, ENST00000269190, ENST00000283365, ENST00000269191	GO:0006941, GO:0007165, GO:0005515, GO:0008151, GO:0045202, GO:0007274, GO:0005871	3057, DTNA	601239
1	5	5	mwghuman30K#A:07472	NM_020550	t-cell leukemia/lymphoma 6, isoform tcl6a3; tcl6	ENSG00000186349	ENST00000328371, ENST00000332130, ENST00000328397, ENST00000329823	GO:0005554, GO:0000004, GO:0008372	13463, TCL6	604412
1	5	6	mwghuman30K#A:02102	NM_021019	smooth muscle and non-muscle myosin alkali light chain, isoform 1; myl6	ENSG00000092841	ENST00000333975, ENST00000301540, ENST00000207437, ENST00000293424	GO:0005859, GO:0016459, GO:0005509, GO:0008307, GO:0007517, GO:0005860	7587, MYL6
1	5	7	mwghuman30K#A:03171	NM_012423	ribosomal protein l13a; rpl13a	ENSG00000148760	ENST00000270634, ENST00000277974	GO:0015934, GO:0006412, GO:0005622, GO:0003735	10304, RPL13A
1	5	8	mwghuman30K#A:10592	NM_013964	neuregulin 1 isoform hrg-alpha; nrg1	ENSG00000157168	ENST00000287847, ENST00000287840, ENST00000287838, ENST00000287842, ENST00000287845	GO:0007399, GO:0008083, GO:0005554, GO:0016021	7997, NRG1	142445	1HAE, 1HRF, 1HAF, 1HRE
1	5	9	mwghuman30K#A:09502	NM_014385	sialic acid binding ig-like lectin 7; siglec7	ENSG00000168995	ENST00000317643, ENST00000305628	GO:0007155, GO:0005887, GO:0005529, GO:0004872, GO:0005530, GO:0007157, GO:0005194	SIGLEC7, 10876	604410
1	5	10	mwghuman30K#A:06668	NM_018947	cytochrome c; hcs	ENSG00000172115	ENST00000305786	GO:0006917, GO:0006118, GO:0005489, GO:0005739, GO:0005746	CYCS, 19986	123970
1	5	11	mwghuman30K#A:04771	NM_021039	s100 calcium binding protein a14 (calgizzarin); s100a14
1	5	12	mwghuman30K#A:10454	NM_000668	class i alcohol dehydrogenase, beta subunit; adh1b	ENSG00000164025	ENST00000334590, ENST00000333093, ENST00000265512, ENST00000209665, ENST00000333376, ENST00000209668, ENST00000312996, ENST00000296412, ENST00000305046, ENST00000312969	GO:0004174, GO:0004025, GO:0006069, GO:0006355, GO:0005489, GO:0006066, GO:0005737, GO:0006081, GO:0004745, GO:0005504, GO:0008270, GO:0004023, GO:0004327, GO:0004024, GO:0016491	252, 251, ADH1C, ADH4, 253, 250, 249, 256, ADH1A, ADH1B, ADH5, ADH7	103720, 103700, 600086, 103710, 103740, 136490, 103730	3HUD, 1MP0, 1DDA, 1HSO,
1	5	13	mwghuman30K#A:04050	NM_000984	ribosomal protein l23a; rpl23a	ENSG00000118847	ENST00000237694	GO:0005842, GO:0005840, GO:0003723, GO:0006412, GO:0005622, GO:0003735, GO:0019843	RPL23A, 10317	602326
1	5	14	mwghuman30K#A:00664	NM_002706	protein phosphatase 1b (formerly 2c), magnesium-dependent, beta isoform; ppm1b	ENSG00000138032	ENST00000282412	GO:0000287, GO:0004724, GO:0008420, GO:0000158, GO:0008287, GO:0017018, GO:0030357, GO:0016787, GO:0015071, GO:0006470, GO:0004723, GO:0030145	PPM1B, 9276	603770
1	5	15	mwghuman30K#A:06227	NM_003385	visinin-like 1; vsnl1	ENSG00000163032	ENST00000295156	GO:0005509	12722, VSNL1	600817
1	5	16	mwghuman30K#A:08855	NM_006883	short stature homeobox, isoform b; shox	ENSG00000185960	ENST00000334060	GO:0005634, GO:0007275, GO:0006355, GO:0001501, GO:0003700,	SHOX, 10853	312865, 400020, 127300
1	5	17	mwghuman30K#A:02610	NM_021026	ret finger protein-like 1; rfpl1	ENSG00000128250	ENST00000248980		RFPL1, 9977	605968
1	5	18	mwghuman30K#A:06757	NM_006936	smt3 suppressor of mif two 3 homolog 1 (yeast); smt3h1	ENSG00000184900	ENST00000332859	GO:0005699	SMT3H1, 11124	602231
1	5	19	mwghuman30K#A:04172	NM_013939	olfactory receptor, family 10, subfamily h, member 2; or10h2	ENSG00000171942	ENST00000305899	GO:0007186, GO:0007608, GO:0004984, GO:0016021	OR10H2, 8173
1	5	20	mwghuman30K#A:02299	NM_020633	v1r-like 1; v1rl1	ENSG00000178201	ENST00000321039	GO:0007186, GO:0001584, GO:0004872, GO:0016021, GO:0000004, GO:0016503	13548, VN1R1	605234
1	5	21	mwghuman30K#A:00381	NM_006483	dual-specificity tyrosine-(y)-phosphorylation regulated kinase 1b isoform b; dyrk1b	ENSG00000105204	ENST00000221803, ENST00000323039		3092, DYRK1B	604556
1	5	22	mwghuman30K#A:08120	NM_007320	ran binding protein 3, isoform ranbp3-b; ranbp3	ENSG00000031823	ENST00000324807, ENST00000034275		RANBP3, 9850	603327
1	5	23	mwghuman30K#A:08682	NM_005184	calmodulin 3 (phosphorylase kinase, delta); calm3	ENSG00000143933	ENST00000272298	GO:0007186, GO:0016301, GO:0009288, GO:0005737, GO:0001539, GO:0005515, GO:0005509, GO:0005886	CALM1, 1449, 1442, CALM3, 1445, CALM2	114182, 114180, 114183	1J7P, 1IQ5, 1CKK, 1NKF, 1DEG, 1K93, 1CFC, 1K90, 1CDM, 1CFD, 1LVC, 1CLL, 1A29, 1CDL, 1AK8, 1CMG, 1J7O, 1CTR, 1AHR, 1FW4, 1CM1, 1MUX, 1QIW, 1CM4, 1CMF, 3CLN, 1CFF, 1QIV, 1DMO, 1AJI, 2CLN, 1LIN
1	5	24	mwghuman30K#A:00113	NM_004138	type i hair keratin 3a; krtha3a	ENSG00000006059	ENST00000007735		KRTHA3A, 6450	602761
1	6	1	mwghuman30K#A:03126	NM_004110	ferredoxin reductase isoform 2 precursor; fdxr	ENSG00000161513	ENST00000293195	GO:0006694, GO:0004324, GO:0006091, GO:0006118, GO:0005739, GO:0015039, GO:0016491	3642, FDXR	103270
1	6	2	mwghuman30K#A:06234	NM_001054	sulfotransferase family, cytosolic, 1a, phenol-preferring, member 2; sult1a2	ENSG00000186011	ENST00000319640	GO:0008202, GO:0004062, GO:0009309, GO:0016740	11454, SULT1A2	601292
1	6	3	mwghuman30K#A:10746	NM_005326	hydroxyacyl glutathione hydrolase; hagh	ENSG00000063854	ENST00000262303	GO:0016787, GO:0004416	4805, HAGH	138760	1QH5, 1QH3
1	6	4	mwghuman30K#A:04660	NM_005690	dynamin 1-like protein, isoform 3; dnm1l	ENSG00000087470	ENST00000266481, ENST00000312393, ENST00000266479	GO:0005783, GO:0007275, GO:0007006, GO:0007154, GO:0006899, GO:0005801, GO:0003924, GO:0008549	DNM1L, 2973	603850
1	6	5	mwghuman30K#A:03131	NM_001833	clathrin, light polypeptide a, isoform a; clta	ENSG00000122705	ENST00000242285, ENST00000242284	GO:0006886, GO:0005905, GO:0005509, GO:0005554, GO:0030118	CLTA, 2090	118960
1	6	6	mwghuman30K#A:05954	NM_004219	pituitary tumor-transforming protein 1; pttg1	ENSG00000164611	ENST00000297152	GO:0005634, GO:0007059, GO:0006281, GO:0005515, GO:0005554, GO:0008151, GO:0004869, GO:0007283, GO:0005737, GO:0003700, GO:0007067, GO:0006366, GO:0008372	9691, PTTG2, 9690, PTTG1	604147, 604231
1	6	7	mwghuman30K#A:02148	NM_016212	tp53tg3a protein; tp53tg3	ENSG00000183945	ENST00000325522, ENST00000315500, ENST00000327765, ENST00000327951, ENST00000328001
1	6	8	mwghuman30K#A:05265	NM_013993	discoidin receptor tyrosine kinase isoform a; ddr1	ENSG00000137332	ENST00000259876, ENST00000324771	GO:0007169, GO:0007155, GO:0005887,	2730, DDR1	600408
1	6	9	mwghuman30K#A:01202	NM_018833	transporter 2, atp-binding cassette, sub-family b, isoform 2; tap2	ENSG00000080469	ENST00000328494, ENST00000190846	GO:0005788, GO:0004409, GO:0005524, GO:0046982, GO:0042301, GO:0000166, GO:0005829, GO:0016021, GO:0042288, GO:0015198, GO:0046980, GO:0046967, GO:0004009, GO:0019885, GO:0006886, GO:0015433, GO:0006857, GO:0042825, GO:0042605, GO:0006955, GO:0048004, GO:0015833, GO:0006461	TAP2, 44	170261
1	6	10	mwghuman30K#A:10228	NM_006350	follistatin isoform fst317 precursor; fst	ENSG00000134363	ENST00000256759	GO:0017106, GO:0007275, GO:0005576, GO:0046882	3971, FST	136470
1	6	11	mwghuman30K#A:07887	XM_017660	hypothetical protein xp_017660; loc95585
1	6	12	mwghuman30K#A:09891	NM_024482	glucocorticoid modulatory element binding protein 1, isoform 2; gmeb1	ENSG00000162419	ENST00000294409	GO:0005634, GO:0003677, GO:0003713, GO:0005871	GMEB1, 4370	604409
1	6	13	mwghuman30K#A:06322	NM_000987	ribosomal protein l26; rpl26	ENSG00000161970	ENST00000265100, ENST00000293842	GO:0005842, GO:0003723,	RPL26L1, 17050, RPL26, 10327	603704
1	6	14	mwghuman30K#A:02795	NM_004968	islet cell autoantigen 1, isoform 2; ica1	ENSG00000003147	ENST00000305238, ENST00000317367, ENST00000265577	GO:0005737	ICA1, 5343	147625
1	6	15	mwghuman30K#A:10502	NM_000894	luteinizing hormone beta subunit precursor; lhb	ENSG00000104826	ENST00000221421	GO:0007165, GO:0007267, GO:0005576, GO:0007530, GO:0005625, GO:0008584, GO:0005179	LHB, 6584	152780
1	6	16	mwghuman30K#A:07060	XM_051150	hypothetical protein xp_051150; loc93398
1	6	17	mwghuman30K#A:08753	NM_023009	macrophage myristoylated alanine-rich c kinase substrate; macmarcks	ENSG00000175130	ENST00000309458	GO:0005516	7142, MLP	602940
1	6	18	mwghuman30K#A:07432	NM_006434	ponsin; sh3d5	ENSG00000095637	ENST00000277983, ENST00000265988, ENST00000315279, ENST00000306402, ENST00000277984, ENST00000315263, ENST00000277982, ENST00000265987, ENST00000277985	GO:0007160, GO:0003779, GO:0005915	14565, SORBS1	605264
1	6	19	mwghuman30K#A:07084	NM_013960	neuregulin 1 isoform ndf43; nrg1	ENSG00000157168	ENST00000287847, ENST00000287840, ENST00000287838, ENST00000287842, ENST00000287845	GO:0007399, GO:0008083, GO:0005554, GO:0016021	7997, NRG1	142445	1HAE, 1HRF, 1HAF, 1HRE
1	6	20	mwghuman30K#A:01159	NM_024826	hypothetical protein flj21159; flj21159	ENSG00000164114	ENST00000296514
1	6	21	mwghuman30K#A:00786	NM_024317	immunoglobulin-like transcript 10; ilt10	ENSG00000142413	ENST00000270464
1	6	22	mwghuman30K#A:10373	NM_015890	hypothetical protein; sedlp
1	6	23	mwghuman30K#A:04019	XM_016823	hypothetical protein xp_016823; loc115122
1	6	24	mwghuman30K#A:05746	AC006379	wugsc:h_nh0456n16.1	ENSG00000164532	ENST00000242164, ENST00000297053	GO:0005634, GO:0006355, GO:0003700	TBX20, 11598	606061
1	7	1	mwghuman30K#A:06787	NM_018694	hsvi binding protein; loc55913	ENSG00000182196	ENST00000315580, ENST00000307210, ENST00000300798	GO:0005634, GO:0008380	ARL6IP4, 18076	607668
1	7	2	mwghuman30K#A:09740	NM_019624	atp-binding cassette, sub-family b, member 9, isoform 2; abcb9	ENSG00000150967	ENST00000280559, ENST00000325185, ENST00000280560	GO:0016020, GO:0006810, GO:0005524, GO:0004009, GO:0005764, GO:0006857, GO:0000166, GO:0016021, GO:0015198	50, ABCB9	605453
1	7	3	mwghuman30K#A:06617	NM_022576	phosducin, isoform phosducin-like orphan 1; pdc	ENSG00000116703	ENST00000311655, ENST00000271587	GO:0004859, GO:0007186, GO:0007602, GO:0007601, GO:0006118, GO:0005489, GO:0005625, GO:0005737	8759, PDC	171490
1	7	4	mwghuman30K#A:02196	NM_022727	hpaii tiny fragments locus 9c; htf9c	ENSG00000099899	ENST00000252136	GO:0008757, GO:0003676
1	7	5	mwghuman30K#A:03860	NM_022831	hypothetical protein flj12806; flj12806	ENSG00000186063	ENST00000334051
1	7	6	mwghuman30K#A:01309	NM_003094	small nuclear ribonucleoprotein polypeptide e; snrpe	ENSG00000176773	ENST00000316339	GO:0003723, GO:0005681, GO:0008248, GO:0005524, GO:0030532, GO:0005732, GO:0004672, GO:0005554, GO:0006468, GO:0000245, GO:0016740, GO:0000004, GO:0008372	SNRPE, 11161	128260
1	7	7	mwghuman30K#A:03296	NM_023033	methyltransferase-like protein 1, isoform c; mettl1	ENSG00000037897	ENST00000257848, ENST00000324871	GO:0005840, GO:0006810, GO:0016020, GO:0008757, GO:0005622, GO:0008033, GO:0008372, GO:0006400, GO:0006412, GO:0016740, GO:0003735, GO:0008176, GO:0005215	METTL1, 7030	604466
1	7	8	mwghuman30K#A:05147	NM_016139	16.7kd protein; loc51142	ENSG00000106153	ENST00000222877
1	7	9	mwghuman30K#A:04456	NM_021575	adaptor-related protein complex 2, sigma 1 subunit, isoform ap17delta; ap2s1	ENSG00000042753	ENST00000263270, ENST00000263271	GO:0030125, GO:0006886, GO:0005554, GO:0005905, GO:0000004, GO:0008372, GO:0005215	565, AP2S1	602242
1	7	10	mwghuman30K#A:10209	NM_012352	olfactory receptor, family 1, subfamily a, member 2; or1a2	ENSG00000172150	ENST00000304109	GO:0007186, GO:0007608, GO:0004984, GO:0016021	8180, OR1A2
1	7	11	mwghuman30K#A:10446	NM_001011	ribosomal protein s7; rps7	ENSG00000174121	ENST00000312534	GO:0005840, GO:0003723, GO:0006412, GO:0005622, GO:0005843, GO:0003735	RPS7, 10440	603658
1	7	12	mwghuman30K#A:06652	NM_004524	lethal giant larvae (drosophila) homolog 2; llgl2	ENSG00000073350	ENST00000167462		LLGL2, 6629
1	7	13	mwghuman30K#A:04042	NM_020552	t-cell leukemia/lymphoma 6, isoform tcl6b1; tcl6	ENSG00000186349	ENST00000328371, ENST00000332130, ENST00000328397, ENST00000329823	GO:0005554, GO:0000004, GO:0008372	13463, TCL6	604412
1	7	14	mwghuman30K#A:06959	NM_002629	phosphoglycerate mutase 1 (brain); pgam1	ENSG00000182897	ENST00000305061, ENST00000315793, ENST00000328979	GO:0004619, GO:0016787, GO:0008152, GO:0004083, GO:0004082, GO:0016853, GO:0005829, GO:0006096	8888, PGAM1	172250	1LJD
1	7	15	mwghuman30K#A:01365	NM_032681	hypothetical protein mgc10977; mgc10977	ENSG00000124900	ENST00000335614, ENST00000244891		19023, TRIM51
1	7	16	mwghuman30K#A:10035	NM_014968	kiaa1104 protein; kiaa1104	ENSG00000107959	ENST00000224949	GO:0008233, GO:0007255, GO:0008047	17663, PITRM1
1	7	17	mwghuman30K#A:04790	XM_071372	paired box protein 2, isoform e; pax2
1	7	18	mwghuman30K#A:00978	NM_004847	allograft inflammatory factor 1, isoform 2; aif1	ENSG00000124655	ENST00000319627	GO:0005634, GO:0006950, GO:0007050, GO:0000004, GO:0006954, GO:0008372, GO:0005554, GO:0005509, GO:0008285	352, AIF1	601833
1	7	19	mwghuman30K#A:10458	NM_013981	neuregulin 2 isoform 2; nrg2	ENSG00000158458	ENST00000297092, ENST00000289422, ENST00000289409	GO:0008083, GO:0007165, GO:0006916, GO:0009790, GO:0007267, GO:0016021	NRG2, 7998	603818
1	7	20	mwghuman30K#A:03706	NM_004559	nuclease sensitive element binding protein 1; nsep1	ENSG00000065978	ENST00000163282, ENST00000331121	GO:0003697, GO:0005634, GO:0009613, GO:0006355, GO:0003690, GO:0003700, GO:0006366	8014, NSEP1	154030
1	7	21	mwghuman30K#A:09932	NM_012387	peptidyl arginine deiminase, type v; pad	ENSG00000159339	ENST00000326271, ENST00000290507	GO:0006464, GO:0016787, GO:0005509, GO:0004668	18368, PADI4	605347
1	7	22	mwghuman30K#A:01206	NM_016124	rh blood group d antigen (rhd); rhd	ENSG00000187010	ENST00000328664	GO:0008519, GO:0006810, GO:0016020, GO:0005887	RHD, 10009	111680
1	7	23	mwghuman30K#A:06056	NM_015383	hypothetical protein; dj328e19.c1.1	ENSG00000122497	ENST00000271711, ENST00000310701, ENST00000320527
1	7	24	mwghuman30K#A:06202	NM_001412	eukaryotic translation initiation factor 4c; eif1a	ENSG00000186894	ENST00000308496, ENST00000335177	GO:0006413, GO:0003743, GO:0008304	EIF1A, EIF1AY, 3250, 3252	300186, 400014	1D7Q
1	8	1	mwghuman30K#A:06810	NM_032946	nuclear rna export factor 5, isoform a; nxf5	ENSG00000126952	ENST00000332614, ENST00000263032	GO:0006406, GO:0006397, GO:0006810, GO:0003723, GO:0005634	8075, NXF5	300319
1	8	2	mwghuman30K#A:03947	NM_005083	u2 small nuclear ribonucleoprotein auxiliary factor, small subunit-related protein 1; u2af1rs1	ENSG00000174044	ENST00000311035	GO:0003723, GO:0005634, GO:0008248, GO:0006371, GO:0030529, GO:0000004	23019, U2AF1L1, 12456, U2AF1L2	601079, 300028
1	8	3	mwghuman30K#A:08453	NM_018698	hypothetical protein p15-2; p15-2	ENSG00000101888	ENST00000218004	GO:0006406, GO:0006397, GO:0006886, GO:0005634, GO:0008565, GO:0006606	18151, NXT2	300320
1	8	4	mwghuman30K#A:07136	NM_012324	mitogen-activated protein kinase 8 interacting protein 2; mapk8ip2	ENSG00000008735	ENST00000329492, ENST00000008876	GO:0001540, GO:0045768, GO:0019894, GO:0046328, GO:0005078, GO:0005737, GO:0019901, GO:0016192	6883, MAPK8IP2	607755
1	8	5	mwghuman30K#A:02760	NM_003932	progesterone receptor-associated p48 protein; st13	ENSG00000100380	ENST00000216218, ENST00000335045	GO:0006457, GO:0008077, GO:0005737	11343, ST13	606796
1	8	6	mwghuman30K#A:02774	NM_006855	kdel receptor 3, isoform a; kdelr3	ENSG00000100196	ENST00000216014	GO:0006886, GO:0005783, GO:0008565, GO:0004872, GO:0016021	KDELR3, 6306
1	8	7	mwghuman30K#A:10850	NM_007061	serum constituent protein; mse55	ENSG00000128283	ENST00000249014		17014, CDC42EP1	606084
1	8	8	mwghuman30K#A:03870	NM_021126	mercaptopyruvate sulfurtransferase; mpst	ENSG00000128309	ENST00000312306	GO:0009440, GO:0005759, GO:0016784, GO:0004792, GO:0008272, GO:0016740, GO:0009636	7223, MPST	602496
1	8	9	mwghuman30K#A:06089	NM_001322	cystatin sa; cst2	ENSG00000170369	ENST00000304725	GO:0004869	2474, CST2	123856
1	8	10	mwghuman30K#A:02989	NM_000633	b-cell lymphoma protein 2 alpha; bcl2	ENSG00000171791	ENST00000333681	GO:0000074, GO:0006916, GO:0006959, GO:0016021, GO:0005743, GO:0008189, GO:0005739, GO:0008151, GO:0008285	990, BCL2	151430	1G5M, 1GJH
1	8	11	mwghuman30K#A:08766	NM_014566	olfactory receptor, family 1, subfamily d, member 5; or1d5	ENSG00000182880	ENST00000333466	GO:0007186, GO:0007608, GO:0005887, GO:0004984, GO:0016021	OR1D4, 8186, OR1D5, 8185
1	8	12	mwghuman30K#A:09724	AC006530	hypothetical protein; unknown	ENSG00000119718	ENST00000315338, ENST00000238583, ENST00000256315, ENST00000238607, ENST00000309425, ENST00000238698, ENST00000266126	GO:0006413, GO:0003743, GO:0005851, GO:0005085, GO:0005525	3258, EIF2B2	603896, 606454	1FZV
1	8	13	mwghuman30K#A:02547	NM_021033	rap2a, member of ras oncogene family; rap2a	ENSG00000125249	ENST00000245304	GO:0016020, GO:0007165, GO:0007264, GO:0003930	9861, RAP2A	179540	1KAO, 2RAP, 3RAP
1	8	14	mwghuman30K#A:10698	NM_006482	dual-specificity tyrosine-(y)-phosphorylation regulated kinase 2 isoform 2; dyrk2	ENSG00000127334	ENST00000319833	GO:0004713, GO:0005524, GO:0004674, GO:0006468, GO:0016740, GO:0005737	DYRK2, 3093	603496
1	8	15	mwghuman30K#A:04420	NM_020179	fn5 protein; fn5	ENSG00000166002	ENST00000298966	GO:0005554, GO:0000004, GO:0008372
1	8	16	mwghuman30K#A:02061	NM_001741	calcitonin/calcitonin-related polypeptide, alpha; calca	ENSG00000110680	ENST00000331587, ENST00000228119	GO:0008217, GO:0005615, GO:0007267, GO:0005625, GO:0005179, GO:0008372, GO:0007190, GO:0006889, GO:0007202, GO:0007204, GO:0001501, GO:0007188	CALCA, 1437	114130	1LS7
1	8	17	mwghuman30K#A:00999	NM_006926	surfactant, pulmonary-associated protein a2; sftpa2	ENSG00000182314	ENST00000242457, ENST00000328784	GO:0005529	10799, SFTPA2	178642
1	8	18	mwghuman30K#A:08452	NM_005271	glutamate dehydrogenase 1; glud1	ENSG00000148672	ENST00000277865	GO:0004353, GO:0006538, GO:0006520, GO:0005739, GO:0016491	4335, GLUD1	606762, 138130	1L1F
1	8	19	mwghuman30K#A:10088	NM_006659	gamma-tubulin complex protein 2; gcp2	ENSG00000130640	ENST00000252936, ENST00000334974	GO:0007017	18599, TUBGCP2
1	8	20	mwghuman30K#A:05183	NM_007101	sarcosine dehydrogenase; sardh	ENSG00000123453	ENST00000307611, ENST00000298628, ENST00000307638	GO:0005759, GO:0008480, GO:0004047, GO:0006118, GO:0000004, GO:0016491	SARDH, 10536	604455
1	8	21	mwghuman30K#A:10348	NM_002769	protease, serine, 1 (trypsin 1); prss1	ENSG00000173636	ENST00000314812, ENST00000290968, ENST00000311737, ENST00000314911, ENST00000311757, ENST00000297754	GO:0005615, GO:0008233, GO:0006508, GO:0016787, GO:0007586, GO:0005509, GO:0004295, GO:0004263	9483, PRSS2, PRSS1, 9475	167800, 276000, 601564	1TRN, 1FXY
1	8	22	mwghuman30K#A:00458	NM_017634	hypothetical protein flj20038; flj20038	ENSG00000104756	ENST00000221200
1	8	23	mwghuman30K#A:00681	NM_033011	plasminogen activator, tissue type isoform 3 precursor; plat	ENSG00000104368	ENST00000270189, ENST00000270188, ENST00000220809, ENST00000270187	GO:0004296, GO:0007596, GO:0006464, GO:0016787, GO:0008233, GO:0006508, GO:0005576, GO:0004295, GO:0004263	PLAT, 9051	173370	1TPM,
1	8	24	mwghuman30K#A:02920	AJ272427	frizzled homolog 3; fzd3	ENSG00000104290	ENST00000240093	GO:0007186, GO:0007165, GO:0008283, GO:0005887, GO:0007275, GO:0007222, GO:0004928, GO:0004930	FZD3, 4041	606143
1	9	1	mwghuman30K#A:05140	NM_003596	tyrosylprotein sulfotransferase 1; tpst1	ENSG00000169902	ENST00000304842	GO:0006478, GO:0005794, GO:0008476, GO:0016021, GO:0005624, GO:0016740, GO:0006954	12020, TPST1	603125
1	9	2	mwghuman30K#A:07636	NM_003220	transcription factor ap-2 alpha (activating enhancer binding protein 2 alpha); tfap2a	ENSG00000137203	ENST00000319516, ENST00000259733	GO:0006357, GO:0005634, GO:0003713, GO:0007165, GO:0006355, GO:0007275, GO:0003700, GO:0003705, GO:0007398	11742, TFAP2A	107580
1	9	3	mwghuman30K#A:05457	NM_005211	colony stimulating factor 1 receptor, formerly mcdonough feline sarcoma viral (v-fms) oncogene homolog; csf1r	ENSG00000182578	ENST00000286301	GO:0005011, GO:0007165, GO:0005524, GO:0006960, GO:0004872, GO:0006468, GO:0007169, GO:0005887, GO:0008283, GO:0007275, GO:0016740	CSF1R, 2433	164770
1	9	4	mwghuman30K#A:04850	NM_012403	pp32 related 1; pp32r1	ENSG00000184701	ENST00000330241		16675, ANP32C	606877
1	9	5	mwghuman30K#A:03685	NM_015931	fls485; loc51066	ENSG00000125046	ENST00000317371	GO:0006118, GO:0005489
1	9	6	mwghuman30K#A:08363	AB054575	npas3 (mop6); npas3
1	9	7	mwghuman30K#A:10408	NM_002954	ubiquitin and ribosomal protein s27a precursor; rps27a	ENSG00000127077	ENST00000247526	GO:0005840, GO:0006412, GO:0005622, GO:0003735	10417, RPS27A	191343
1	9	8	mwghuman30K#A:03998	J04801	prothymosin-alpha pseudogene; open reading frame a
1	9	9	mwghuman30K#A:01278	NM_002101	glycophorin c, isoform 1; gypc	ENSG00000136732	ENST00000259254	GO:0005887, GO:0006493, GO:0006487, GO:0007397	4704, GYPC	110750, 110350
1	9	10	mwghuman30K#A:00037	NM_012486	presenilin 2 isoform 2; psen2	ENSG00000143801	ENST00000272148	GO:0008632, GO:0005699, GO:0005783, GO:0007059, GO:0005887, GO:0005794, GO:0005639, GO:0007001, GO:0007242, GO:0005698	PSEN2, 9509	104300, 600759
1	9	11	mwghuman30K#A:07395	NM_018650	map/microtubule affinity-regulating kinase 1; mark1	ENSG00000116141	ENST00000294888, ENST00000263911	GO:0004713, GO:0005524, GO:0004674, GO:0015630, GO:0006468, GO:0016740	6896, MARK1	606511
1	9	12	mwghuman30K#A:06718	NM_003240	transforming growth factor, beta 4; ebaf	ENSG00000143768	ENST00000272113	GO:0007179, GO:0007309, GO:0007275, GO:0007267, GO:0005160, GO:0016049	3122, EBAF	601877
1	9	13	mwghuman30K#A:00485	NM_016820	8-oxoguanine dna glycosylase, isoform 1c; ogg1	ENSG00000114026	ENST00000302003, ENST00000302036, ENST00000302021, ENST00000314467, ENST00000302008	GO:0000703, GO:0005654, GO:0016829,	8125, OGG1	601982	1N3C, 1LWY, 1FN7, 1KO9, 1HU0, 1N3A, 1EBM, 1LWV, 1N39, 1LWW
1	9	14	mwghuman30K#A:04681	NM_001511	gro1 oncogene (melanoma growth stimulating activity, alpha); gro1	ENSG00000163739	ENST00000296031	GO:0007186, GO:0005615, GO:0008083, GO:0030036, GO:0005625, GO:0006954, GO:0007401, GO:0008283, GO:0006955, GO:0007242, GO:0008009, GO:0006935, GO:0008047, GO:0008285	CXCL1, 4602	155730	1MSG, 1ROD, 1MGS, 1MSH
1	9	15	mwghuman30K#A:01190	NM_003490	synapsin iii; syn3	ENSG00000157152	ENST00000295987	GO:0007269, GO:0005524, GO:0008021, GO:0007268, GO:0005803, GO:0045202	SYN2, SYN3, 11496, 11495	602705, 600755
1	9	16	mwghuman30K#A:02065	NM_000566	fc fragment of igg, high affinity ia, receptor for (cd64); fcgr1a	ENSG00000150337	ENST00000304242, ENST00000334890, ENST00000304228	GO:0006911, GO:0005057, GO:0007165, GO:0004872, GO:0000004, GO:0008372, GO:0005887, GO:0005554, GO:0006955, GO:0019864	3613, FCGR1A	146760
1	9	17	mwghuman30K#A:00006	NM_006806	btg family, member 3; btg3	ENSG00000154640	ENST00000284879	GO:0000074, GO:0008285	1132, BTG3	605674
1	9	18	mwghuman30K#A:03085	NM_004676	ptpn13-like, y-linked; pry	ENSG00000172283	ENST00000303593, ENST00000303728, ENST00000303804, ENST00000306589		14024, PRY	400019
1	9	19	mwghuman30K#A:01236	NM_001762	chaperonin containing tcp1, subunit 6a (zeta 1); cct6a	ENSG00000146731	ENST00000275603	GO:0006457, GO:0005524, GO:0003754, GO:0005737	1620, CCT6A	104613
1	9	20	mwghuman30K#A:01345	NM_024746	hypothetical protein flj13840; flj13840	ENSG00000143512	ENST00000284461
1	9	21	mwghuman30K#A:02206	NM_021971	gdp-mannose pyrophosphorylase b, isoform 2; gmppb	ENSG00000173540	ENST00000308375, ENST00000308388	GO:0009058, GO:0016779
1	9	22	mwghuman30K#A:06929	NM_024416	osteoglycin preproprotein; ogn	ENSG00000106809	ENST00000262551	GO:0008083, GO:0005554, GO:0000004,	OGN, 8126	602383
1	9	23	1ara_a48#2	1ara_a48#2	arabidopsis control oligonucleotide
1	9	24	1ara_b605#1	1ara_b605#1	arabidopsis control oligonucleotide
1	10	1	mwghuman30K#A:04909	NM_001012	ribosomal protein s8; rps8	ENSG00000142937	ENST00000271105	GO:0005840, GO:0003723, GO:0006412, GO:0005622, GO:0005843, GO:0003735	RPS8, 10441	600357
1	10	2	mwghuman30K#A:05880	NM_002729	hematopoietically expressed homeobox; hhex	ENSG00000152804	ENST00000282728	GO:0005634, GO:0006960, GO:0007275, GO:0006355, GO:0003700	4901, HHEX	604420
1	10	3	mwghuman30K#A:07559	NM_020039	amiloride-sensitive cation channel 2, neuronal, isoform a; accn2	ENSG00000110881	ENST00000228468	GO:0005216, GO:0016021, GO:0015280, GO:0006814, GO:0006811	ACCN2, 100	602866
1	10	4	mwghuman30K#A:07798	NM_024003	l1 cell adhesion molecule, isoform 2 precursor; l1cam	ENSG00000102022	ENST00000304626, ENST00000253116	GO:0007399, GO:0007155, GO:0016021, GO:0005194	6470, L1CAM	308840, 307000, 303350
1	10	5	mwghuman30K#A:04523	NM_016153	lw-1	ENSG00000171129	ENST00000306309, ENST00000306459	GO:0005634, GO:0006355, GO:0003700
1	10	6	mwghuman30K#A:03771	NM_015879	sialyltransferase 8c (alpha2,3galbeta1,4glcnacalpha 2,8-sialyltransferase); siat8c	ENSG00000177511	ENST00000324000	GO:0006688, GO:0006486, GO:0008373, GO:0016757, GO:0009311, GO:0005794, GO:0016021, GO:0006491	SIAT8C, 14269
1	10	7	mwghuman30K#A:04726	NM_003064	secretory leukocyte protease inhibitor precursor; slpi	ENSG00000124107	ENST00000243929	GO:0004867	SLPI, 11092	107285
1	10	8	mwghuman30K#A:01907	NM_005500	sumo-1 activating enzyme subunit 1; sae1	ENSG00000142230	ENST00000270225	GO:0008640, GO:0003824, GO:0008047
1	10	9	mwghuman30K#A:00938	NM_024034	hypothetical protein mgc3129 similar to ganglioside-induced differentiation-associated protein; mgc3129	ENSG00000124194	ENST00000278975, ENST00000262604		4213, GDAP1L1
1	10	10	mwghuman30K#A:06886	XM_015513	small nuclear ribonucleoprotein polypeptide g; snrpg
1	10	11	mwghuman30K#A:03225	NM_022810	solute carrier family 25, member 14, isoform ucp5s; slc25a14	ENSG00000102078	ENST00000218197	GO:0006810, GO:0009060, GO:0005488, GO:0006839, GO:0005887, GO:0005743, GO:0005386, GO:0005739	10984, SLC25A14	300242
1	10	12	mwghuman30K#A:01937	NM_019006	protein associated with prk1; awp1	ENSG00000086666	ENST00000261749, ENST00000309929	GO:0003677, GO:0005554, GO:0008270, GO:0000004, GO:0008372
1	10	13	mwghuman30K#A:05533	NM_002273	keratin 8; krt8	ENSG00000170421	ENST00000293308	GO:0016310, GO:0007010, GO:0005882, GO:0005198, GO:0005871	6446, KRT8	148060
1	10	14	mwghuman30K#A:01489	NM_003133	signal recognition particle 9kd; srp9	ENSG00000180581	ENST00000304786, ENST00000272082, ENST00000318333	GO:0003723, GO:0005786, GO:0006448, GO:0005047, GO:0005737, GO:0005785	SRP9, 11304	600707	1E8O
1	10	15	mwghuman30K#A:07212	NM_002255	killer cell immunoglobulin-like receptor, two domains, long cytoplasmic tail, 4; kir2dl4	ENSG00000167633	ENST00000326321, ENST00000291882, ENST00000326542, ENST00000310661, ENST00000291890, ENST00000291879, ENST00000270442, ENST00000291878, ENST00000291884, ENST00000326422	GO:0005057, GO:0007165, GO:0030106, GO:0004872, GO:0003793, GO:0006968, GO:0030101, GO:0005887, GO:0030109, GO:0004888, GO:0006955, GO:0030102	KIR2DL4, 6731, NCR1, 6338, 6332, KIR3DL2, 6339, 6340, KIR3DS1, KIR3DL1	604947, 604945, 604946, 604957, 605305, 604530
1	10	16	mwghuman30K#A:04292	NM_000990	ribosomal protein l27a; rpl27a
1	10	17	mwghuman30K#A:03120	NM_022821	elongation of very long chain fatty acids (fen1/elo2, sur4/elo3, yeast)-like 1; elovl1	ENSG00000066322	ENST00000163344	GO:0005783, GO:0016021, GO:0006633	ELOVL1, 14418
1	10	18	mwghuman30K#A:02292	XM_070924	similar to high-mobility group (nonhistone chromosomal) protein 4 (h. sapiens); loc138470
1	10	19	mwghuman30K#A:02060	NM_001076	udp glycosyltransferase 2 family, polypeptide b15; ugt2b15	ENSG00000109176	ENST00000309229		12546, UGT2B15	600069
1	10	20	mwghuman30K#A:08947	NM_016655	ga-binding protein transcription factor, beta subunit 2 (47kd), isoform gamma 2; gabpb2	ENSG00000104064	ENST00000220429	GO:0006357, GO:0005634, GO:0005515, GO:0006355, GO:0003700	GABPB2, 4074	604408, 600610
1	10	21	mwghuman30K#A:05862	NM_024658	hypothetical protein flj23338; flj23338	ENSG00000092091	ENST00000322845	GO:0005643, GO:0016042, GO:0005634, GO:0008565, GO:0005737,	19426, IPO4
1	10	22	mwghuman30K#A:02781	NM_006156	neural precursor cell expressed, developmentally down-regulated 8; nedd8	ENSG00000129559	ENST00000250495	GO:0005634, GO:0006511, GO:0006464,	NEDD8, 7732	603171	1NDD
1	10	23	1ara_b73#1	1ara_b73#1	arabidopsis control oligonucleotide
1	10	24	1ara_b530#1	1ara_b530#1	arabidopsis control oligonucleotide
1	11	1	mwghuman30K#A:06732	NM_002003	ficolin 1 precursor; fcn1	ENSG00000085265	ENST00000223427, ENST00000308299	GO:0006960, GO:0005529, GO:0005509, GO:0008229, GO:0005530, GO:0007157, GO:0008228	3623, FCN1	601252
1	11	2	mwghuman30K#A:00198	NM_022834	hypothetical protein flj22215; flj22215	ENSG00000179403	ENST00000322762
1	11	3	mwghuman30K#A:06210	NM_016176	calcium binding protein cab45 precursor; cab45	ENSG00000078808	ENST00000263741	GO:0005794, GO:0005509
1	11	4	mwghuman30K#A:04826	NM_022151	map-1 protein; map-1	ENSG00000165943	ENST00000298894		16658, MOAP1
1	11	5	mwghuman30K#A:06118	NM_015881	rig-like 7-1; dkk3	ENSG00000050165	ENST00000326932, ENST00000326914	GO:0016020, GO:0045285, GO:0005615, GO:0007275, GO:0008121, GO:0006118, GO:0007345	DKK3, 2893	605416
1	11	6	mwghuman30K#A:03191	NM_022333	tia1 cytotoxic granule-associated rna-binding protein-like 1, isoform 2; tial1	ENSG00000151923	ENST00000298518	GO:0003723, GO:0003677, GO:0003795, GO:0005764, GO:0003702, GO:0000004, GO:0008372, GO:0006357,	11804, TIAL1	603413
1	11	7	mwghuman30K#A:09008	XM_017328	hypothetical protein xp_017328; loc95578
1	11	8	mwghuman30K#A:08946	NM_016492	mog1 protein; mog1	ENSG00000108961	ENST00000314193, ENST00000226105			607954
1	11	9	mwghuman30K#A:06740	NM_024422	desmocollin 2, isoform dsc2a preproprotein; dsc2	ENSG00000134755	ENST00000251081, ENST00000280904	GO:0005856, GO:0007155, GO:0005911, GO:0007156,	3036, DSC2	125645
1	11	10	mwghuman30K#A:10539	NM_024994	hypothetical protein flj12595; flj12595	ENSG00000130119	ENST00000312363
1	11	11	mwghuman30K#A:02639	NM_021962	active breakpoint cluster region-related protein, isoform a; abr	ENSG00000159842	ENST00000302538, ENST00000291107	GO:0007264, GO:0005085, GO:0005096	81, ABR	600365
1	11	12	mwghuman30K#A:06906	NM_024616	hypothetical protein flj23186; flj23186	ENSG00000114529	ENST00000264848
1	11	13	mwghuman30K#A:05957	NM_019863	coagulation factor viii, procoagulant component, isoform b precursor; f8	ENSG00000185010	ENST00000330287	GO:0007155		306700
1	11	14	mwghuman30K#A:00967	NM_022452	hypothetical protein flj11618; flj11618	ENSG00000156860	ENST00000287468, ENST00000287466		FBS1, 20442
1	11	15	mwghuman30K#A:00963	NM_006517	solute carrier family 16 (monocarboxylic acid transporters), member 2 (putative transporter); slc16a2	ENSG00000147100	ENST00000276033	GO:0006810, GO:0005887, GO:0008028, GO:0015718, GO:0005624, GO:0015293, GO:0005215	10923, SLC16A2	300095
1	11	16	mwghuman30K#A:10754	NM_016818	atp-binding cassette sub-family g member 1 isoform b; abcg1	ENSG00000160179	ENST00000291524, ENST00000291522	GO:0006810, GO:0016020, GO:0015216, GO:0005524, GO:0004009, GO:0015196, GO:0005887, GO:0000166, GO:0005624	ABCG1, 73	603076
1	11	17	mwghuman30K#A:08965	NM_032401	transmembrane protease, serine 3, isoform 2; tmprss3	ENSG00000160183	ENST00000291532	GO:0005783, GO:0005044, GO:0006508, GO:0016787, GO:0007605, GO:0016021, GO:0004295, GO:0004263	TMPRSS3, 11877	605511, 605316, 601072
1	11	18	mwghuman30K#A:02880	NM_002721	protein phosphatase 6, catalytic subunit; ppp6c	ENSG00000119414	ENST00000238362	GO:0004724, GO:0008420, GO:0000158, GO:0017018, GO:0030357, GO:0016787, GO:0015071, GO:0000082, GO:0006470, GO:0004723, GO:0030145	9323, PPP6C	300141
1	11	19	mwghuman30K#A:02128	AF121908	cytosolic phospholipase a2 beta
1	11	20	mwghuman30K#A:05885	NM_006902	paired mesoderm homeobox 1, isoform pmx-1a; pmx1	ENSG00000116132	ENST00000239461, ENST00000234744	GO:0005634, GO:0003713, GO:0007275, GO:0006355, GO:0003700	9142, PMX1	167420
1	11	21	mwghuman30K#A:10345	NM_016410	hypothetical protein; hspc177	ENSG00000086065	ENST00000223500	GO:0005554
1	11	22	mwghuman30K#A:06894	NM_016149	protein inhibitor of activated stat; piasy
1	11	23	mwghuman30K#A:04424	NM_021094	organic anion transporting polypeptide a; slc21a3	ENSG00000084453	ENST00000197278, ENST00000331949, ENST00000307378, ENST00000331279	GO:0006810, GO:0016020, GO:0015711, GO:0016021, GO:0008514, GO:0006811, GO:0005215	10956, SLC21A3	602883
1	11	24	mwghuman30K#A:03758	NM_005691	atp-binding cassette, sub-family c, member 9, isoform sur2a; abcc9	ENSG00000069431	ENST00000261201, ENST00000326684, ENST00000261202, ENST00000261200	GO:0016020, GO:0006810, GO:0006813, GO:0005524,	60, ABCC9	601439
1	12	1	mwghuman30K#A:04675	NM_006771	type i hair keratin 8; krtha8	ENSG00000171360	ENST00000246646	GO:0005882, GO:0005198, GO:0005871	6456, KRTHA8	604542
1	12	2	mwghuman30K#A:09799	NM_016401	hypothetical protein; hspc138	ENSG00000149196	ENST00000278483
1	12	3	mwghuman30K#A:10056	NM_003889	pregnane x receptor, isoform 1l; nr1i2	ENSG00000144852	ENST00000283850	GO:0003707, GO:0005634, GO:0007165, GO:0006355, GO:0006805, GO:0008202, GO:0003713, GO:0006350, GO:0003700	7968, NR1I2	603065	1ILH, 1ILG, 1M13
1	12	4	mwghuman30K#A:00467	NM_002157	heat shock 10kd protein 1 (chaperonin 10); hspe1	ENSG00000115541	ENST00000233893	GO:0006457, GO:0003772, GO:0005739, GO:0003773	5269, HSPE1	600141
1	12	5	mwghuman30K#A:04972	AL034423	dj1185n5.1.3 (ubiquitin-conjugating enzyme e2 variant 1 (isoform 3, croc-1a)); ube2v1	ENSG00000124208	ENST00000319936, ENST00000244038, ENST00000255125	GO:0005634, GO:0003677, GO:0030154, GO:0006355, GO:0004840, GO:0016563, GO:0006512, GO:0004842, GO:0016874, GO:0008372, GO:0005554	UBE2V1, 12494	602995
1	12	6	mwghuman30K#A:09242	NM_016140	brain specific protein; loc51673	ENSG00000159713	ENST00000314601, ENST00000290942
1	12	7	mwghuman30K#A:06958	NM_022036	g protein-coupled receptor, family c, group 5, member c, isoform a, precursor; gprc5c	ENSG00000170412	ENST00000310871, ENST00000262616	GO:0016020, GO:0008067, GO:0004872	13309, GPRC5C	605949
1	12	8	mwghuman30K#A:05623	NM_018839	p47 protein; loc55968	ENSG00000088833	ENST00000202584, ENST00000216879		15912, NSFL1C	606610
1	12	9	mwghuman30K#A:00612	NM_012062	dynamin 1-like protein, isoform 1; dnm1l	ENSG00000087470	ENST00000266481, ENST00000312393, ENST00000266479	GO:0005783, GO:0007275, GO:0007006, GO:0007154, GO:0006899, GO:0005801, GO:0003924, GO:0008549	DNM1L, 2973	603850
1	12	10	mwghuman30K#A:02366	NM_016826	8-oxoguanine dna glycosylase, isoform 2b; ogg1	ENSG00000114026	ENST00000302003, ENST00000302036, ENST00000302021, ENST00000314467, ENST00000302008	GO:0000703, GO:0005654, GO:0016829,	8125, OGG1	601982	1N3C, 1LWY, 1FN7, 1KO9, 1HU0, 1N3A, 1EBM, 1LWV, 1N39, 1LWW
1	12	11	mwghuman30K#A:09040	NM_006064	gtp-binding protein ragb short isoform; ragb	ENSG00000083750	ENST00000262850, ENST00000262851	GO:0005634, GO:0007165, GO:0005525, GO:0008151, GO:0005737, GO:0003925	19901, RRAGB
1	12	12	mwghuman30K#A:07149	NM_022485	hypothetical protein flj22405; flj22405	ENSG00000163719	ENST00000334781, ENST00000315522, ENST00000302119, ENST00000296003	GO:0004721, GO:0006470
1	12	13	mwghuman30K#A:03290	NM_024997	hypothetical protein flj12668; flj12668	ENSG00000166669	ENST00000324570, ENST00000299856		ATF7IP2, 20397
1	12	14	mwghuman30K#A:07890	AC004692	wugsc:h_dj1107k12.2
1	12	15	mwghuman30K#A:10769	NM_025165	hypothetical protein flj22637; flj22637	ENSG00000128886	ENST00000319359		ELL3, 23113
1	12	16	mwghuman30K#A:02761	NM_022037	tia1 protein, isoform 1; tia1	ENSG00000116001	ENST00000282574, ENST00000264435	GO:0008143, GO:0003723, GO:0006917,	TIA1, 11802	603518
1	12	17	mwghuman30K#A:07534	NM_002380	matrilin 2 precursor; matn2	ENSG00000132561	ENST00000254898	GO:0005509, GO:0005554, GO:0000004, GO:0005578, GO:0005871	MATN2, 6908	602108
1	12	18	mwghuman30K#A:02990	NM_000256	protein c, cardiac; mybpc3	ENSG00000134571	ENST00000256993	GO:0007517, GO:0003779, GO:0007155, GO:0015629, GO:0008307, GO:0005194, GO:0006942, GO:0005863		600958, 115197
1	12	19	mwghuman30K#A:01994	NM_005996	t-box 3 protein; tbx3	ENSG00000135111	ENST00000257567, ENST00000257566	GO:0006357, GO:0005634, GO:0007275, GO:0003702, GO:0007345, GO:0001501, GO:0003700	TBX3, 11602	601621, 181450	1H6F
1	12	20	mwghuman30K#A:01306	NM_007179	insulin-like 6; insl6	ENSG00000120210	ENST00000239315	GO:0007582, GO:0005576, GO:0000004, GO:0005179, GO:0008372	6089, INSL6	606414
1	12	21	mwghuman30K#A:02738	NM_024531	hypothetical protein flj11856; flj11856	ENSG00000185803	ENST00000329994	GO:0004872		607882
1	12	22	mwghuman30K#A:10830	NM_000997	ribosomal protein l37; rpl37	ENSG00000145592	ENST00000274242	GO:0005842, GO:0005840, GO:0003723, GO:0006412, GO:0005622, GO:0003735	RPL37, 10347	604181
1	12	23	mwghuman30K#A:08775	NM_024494	wingless-type mmtv integration site family, member 2b, isoform wnt-2b2; wnt2b	ENSG00000134245	ENST00000256640	GO:0005615, GO:0007223, GO:0007275, GO:0004871, GO:0007345	WNT2B, 12781	601968
1	12	24	mwghuman30K#A:04717	NM_021130	peptidylprolyl isomerase a (cyclophilin a); ppia	ENSG00000154650	ENST00000335316, ENST00000306089, ENST00000284889	GO:0006457, GO:0006960, GO:0042027, GO:0016853, GO:0008565, GO:0003754, GO:0004600,	9253, PPIA	123840	1VBS, 1OCA, 1MF8, 2CYH, 1CWB, 1VBT, 1CWL, 1CWC, 1CWO, 1CWI, 1RMH, 1CWJ, 2RMB, 1CWA, 1CWF, 3CYH, 4CYH, 1CWH, 1BCK, 1AWR, 1MIK, 1AWV, 1FGL, 2CPL, 1AWT, 2RMC, 1M63, 1CWK, 5CYH, 1AK4, 3CYS, 1AWS, 1AWU, 2RMA, 1CWM, 1AWQ
1	13	1	mwghuman30K#A:04242	NM_022493	hypothetical protein flj21988; flj21988	ENSG00000103245	ENST00000301694, ENST00000251588
1	13	2	mwghuman30K#A:02640	NM_013404	mesothelin isoform 2 precursor; msln	ENSG00000102854	ENST00000318336		MSLN, 7371	601051
1	13	3	mwghuman30K#A:05150	NM_000383	autoimmune regulator aire isoform 1; aire	ENSG00000160224	ENST00000329347, ENST00000291582	GO:0005634, GO:0006959, GO:0006355, GO:0005554, GO:0045182, GO:0005737, GO:0003700	360, AIRE	240300, 607358
1	13	4	mwghuman30K#A:10165	NM_021641	a disintegrin and metalloprotease domain 12, isoform 2 preproprotein; adam12	ENSG00000148848	ENST00000308483, ENST00000278082	GO:0007155, GO:0004222, GO:0006508, GO:0016787, GO:0007520, GO:0016021, GO:0008270,	190, ADAM12	602714
1	13	5	mwghuman30K#A:05286	NM_000021	presenilin 1 isoform i-467; psen1	ENSG00000080815	ENST00000261970, ENST00000324501	GO:0016020, GO:0005699, GO:0005783, GO:0007059, GO:0006916, GO:0005639, GO:0007001, GO:0005887, GO:0005794, GO:0007242, GO:0005624, GO:0005698	9508, PSEN1	104300, 104311
1	13	6	mwghuman30K#A:04098	NM_007328	killer cell lectin-like receptor subfamily c, member 1 isoform nkg2-b; klrc1	ENSG00000134545	ENST00000256966, ENST00000256965	GO:0005887, GO:0006960, GO:0005529, GO:0004888, GO:0007166, GO:0007157	6374, KLRC1	161555
1	13	7	mwghuman30K#A:04474	NM_002261	killer cell lectin-like receptor subfamily c, member 3 isoform nkg2-e; klrc3	ENSG00000121374	ENST00000320274, ENST00000261343	GO:0005529, GO:0004888, GO:0016021, GO:0006968, GO:0007157	6376, KLRC3	602892
1	13	8	mwghuman30K#A:06376	NM_016732	rna-binding protein (autoantigenic) long isoform; raly	ENSG00000125970	ENST00000246193, ENST00000246194	GO:0003723, GO:0005634, GO:0030529	15921, RALY
1	13	9	mwghuman30K#A:03547	NM_015919	kruppel-associated box protein; znf226	ENSG00000167380	ENST00000300824, ENST00000300823	GO:0005634, GO:0003677, GO:0006355, GO:0005622, GO:0003676	13019, ZNF226
1	13	10	mwghuman30K#A:05515	NM_001149	ankyrin 3, isoform 2; ank3	ENSG00000151150	ENST00000280771, ENST00000280772, ENST00000280770	GO:0006605, GO:0005856, GO:0005783, GO:0007165, GO:0007016, GO:0006899, GO:0005200, GO:0008372, GO:0005794, GO:0005554	ANK3, 494	600465
1	13	11	mwghuman30K#A:02126	NM_031857	protocadherin alpha 9, isoform 1 precursor; pcdha9	ENSG00000186590	ENST00000335175	GO:0007155, GO:0007156, GO:0005509, GO:0016021, GO:0005194	PCDHA9, 8675	606315, 604966
1	13	12	mwghuman30K#A:07065	NM_018443	zinc finger znf140-like protein; znf302	ENSG00000089335	ENST00000311367, ENST00000328648, ENST00000334817, ENST00000327400, ENST00000330291, ENST00000221282, ENST00000328088, ENST00000252981	GO:0005634, GO:0003677, GO:0006355	13848, ZNF302, 12913, ZNF13	194554
1	13	13	mwghuman30K#A:00271	XM_015780	fxyd domain-containing ion transport regulator 3 fxyd3NCBI critical mRNA entry
1	13	14	mwghuman30K#A:10404	NM_020388	catx-15 protein; catx-15	ENSG00000151914	ENST00000307018, ENST00000312431, ENST00000281662, ENST00000244364	GO:0005856, GO:0005615, GO:0045104, GO:0005200, GO:0007050, GO:0003779, GO:0007155, GO:0005911, GO:0005509, GO:0007010, GO:0005194, GO:0005604, GO:0005871	1090, BPAG1	113810, 600088
1	13	15	mwghuman30K#A:10246	NM_012228	pilin-like transcription factor; pilb	ENSG00000148450	ENST00000277598
1	13	16	mwghuman30K#A:02684	NM_022468	matrix metalloproteinase 25 preproprotein; mmp25	ENSG00000008516	ENST00000325800, ENST00000241903	GO:0016020, GO:0004222, GO:0006508, GO:0016787, GO:0008270, GO:0005578, GO:0006954	MMPL1, 7177, 14246, MMP25
1	13	17	mwghuman30K#A:04736	NM_025217	ul16-binding protein 2; ulbp2	ENSG00000131015	ENST00000253331	GO:0016020, GO:0030101, GO:0030106, GO:0006955	14894, ULBP2	605698
1	13	18	mwghuman30K#A:01374	NM_024021	membrane-spanning 4-domains, subfamily a, member 4; ms4a4a	ENSG00000110079	ENST00000263843	GO:0004872, GO:0016021	MS4A4A, 13371	606547
1	13	19	mwghuman30K#A:08622	NM_021938	bruno-like 5, rna binding protein (drosophila); brunol5	ENSG00000161082	ENST00000334293, ENST00000292672		BRUNOL5, 14058
1	13	20	mwghuman30K#A:00394	XM_017931	hypothetical protein xp_017931; loc86966
1	13	21	mwghuman30K#A:05997	NM_021913	axl receptor tyrosine kinase isoform 1 precursor; axl	ENSG00000167601	ENST00000301178, ENST00000301177	GO:0000074, GO:0007165, GO:0005524, GO:0004872, GO:0006468, GO:0004713, GO:0004674, GO:0005887, GO:0008151, GO:0016740, GO:0004714	905, AXL	109135
1	13	22	mwghuman30K#A:06391	NM_003088	singed (drosophila)-like (sea urchin fascin homolog like); snl	ENSG00000075618	ENST00000316486	GO:0030036, GO:0008283, GO:0003781, GO:0015629	11148, FSCN1	602689	1DFC
1	13	23	mwghuman30K#A:03069	NM_022551	ribosomal protein s18; rps18	ENSG00000096150	ENST00000211372	GO:0006412, GO:0005622, GO:0003735, GO:0015935, GO:0019843	10401, RPS18	180473
1	13	24	mwghuman30K#A:04664	NM_005494	similar to mrj gene for a member of the dnaj protein family (h. sapiens); dnajb6	ENSG00000105993	ENST00000262177	GO:0000004, GO:0003773, GO:0008372	14888, DNAJB6
1	14	1	mwghuman30K#A:02339	NM_004998	myosin ie; myo1e	ENSG00000157483	ENST00000288235		7599, MYO1E	601479
1	14	2	mwghuman30K#A:01203	NM_032638	hypothetical protein mgc2306; mgc2306	ENSG00000179348	ENST00000318766	GO:0005634, GO:0006355, GO:0008151, GO:0003700, GO:0006366	GATA2, 4171	137295
1	14	3	mwghuman30K#A:06328	AK022908	cdna flj12846 fis clone nt2rp2003308 moderately similar to crooked neck protein; unnamed protein product	ENSG00000101343	ENST00000217322	GO:0005634, GO:0006371	15762, CRNKL1
1	14	4	mwghuman30K#A:09198	NM_021709	cd27-binding (siva) protein isoform 2; siva	ENSG00000184990	ENST00000329967, ENST00000331660	GO:0005057, GO:0006952, GO:0008624, GO:0006915		605567
1	14	5	mwghuman30K#A:02561	NM_001416	eukaryotic translation initiation factor 4a, isoform 1; eif4a1	ENSG00000161960	ENST00000293831	GO:0003729, GO:0003743, GO:0003677, GO:0016787, GO:0005524, GO:0006441, GO:0008304, GO:0006412, GO:0008026, GO:0003676	3282, EIF4A1	602641
1	14	6	mwghuman30K#A:01602	NM_005342	high-mobility group (nonhistone chromosomal) protein 4; hmg4	ENSG00000029993	ENST00000031803	GO:0005634, GO:0003677, GO:0000785, GO:0007275, GO:0006355, GO:0008301	5004, HMGB3, HMG4L, 16240	300193
1	14	7	mwghuman30K#A:04369	NM_000402	glucose-6-phosphate dehydrogenase; g6pd	ENSG00000160211	ENST00000291567	GO:0006098, GO:0006010, GO:0004345, GO:0016491, GO:0008372	G6PD, 4057	305900
1	14	8	mwghuman30K#A:09805	NM_001952	e2f transcription factor 6; e2f6	ENSG00000169016	ENST00000307236	GO:0000122, GO:0005634, GO:0000074, GO:0003714, GO:0005667, GO:0006355, GO:0003700	3120, E2F6
1	14	9	mwghuman30K#A:06640	NM_022077	hypothetical protein dj1141e15.2; dj1141e15.2	ENSG00000101363	ENST00000217343	GO:0016021	MANBAL, 15799
1	14	10	mwghuman30K#A:03226	NM_005304	g protein-coupled receptor 41; gpr41	ENSG00000185897	ENST00000327809	GO:0045028, GO:0007186, GO:0001584, GO:0005887	GPR41, 4499	603821
1	14	11	mwghuman30K#A:07328	NM_031203	heterogeneous nuclear ribonucleoprotein m, isoform b; hnrpm	ENSG00000099783	ENST00000325495, ENST00000325519	GO:0003723, GO:0005634, GO:0003676, GO:0005887, GO:0030529, GO:0004888, GO:0005624, GO:0019013	HNRPM, 5046	160994
1	14	12	mwghuman30K#A:03554	NM_014931	kiaa1115 protein; kiaa1115	ENSG00000105063	ENST00000221662
1	14	13	mwghuman30K#A:05789	NM_001254	cdc6 homolog; cdc6	ENSG00000094804	ENST00000209728	GO:0007089, GO:0005634, GO:0005524, GO:0000166, GO:0000910, GO:0005737, GO:0000079, GO:0008156, GO:0000076, GO:0008285	1744, CDC6	602627
1	14	14	mwghuman30K#A:03830	NM_002359	v-maf musculoaponeurotic fibrosarcoma oncogene homolog g (avian); mafg	ENSG00000185185	ENST00000331997	GO:0005634, GO:0006355,	MAFG, 6781	602020
1	14	15	mwghuman30K#A:09558	NM_033004	death effector filament-forming ced-4-like apoptosis protein, isoform 1; defcap	ENSG00000091592	ENST00000321875, ENST00000269281, ENST00000269280, ENST00000262467	GO:0005524, GO:0008656, GO:0003793, GO:0005622, GO:0016506, GO:0006952, GO:0006917, GO:0006919, GO:0019899		606636
1	14	16	mwghuman30K#A:09080	NM_003553	olfactory receptor, family 1, subfamily e, member 1; or1e1	ENSG00000180016	ENST00000322608	GO:0007186, GO:0007608, GO:0004872, GO:0004984, GO:0016021	OR1E5, OR1E6, OR1E1, 8193, 8189, 15061
1	14	17	mwghuman30K#A:01166	NM_004160	peptide yy; pyy	ENSG00000131096	ENST00000253409	GO:0007186, GO:0007586, GO:0007267, GO:0005180, GO:0005625, GO:0005179, GO:0006928, GO:0008283, GO:0007631, GO:0005576, GO:0007011	PYY, 9748	600781
1	14	18	mwghuman30K#A:02181	NM_006273	monocyte chemotactic protein 3 precursor; scya7	ENSG00000108688	ENST00000200307	GO:0005615, GO:0007165, GO:0006960, GO:0007267, GO:0006954, GO:0008201, GO:0006955, GO:0008009, GO:0006935, GO:0006874	10634, CCL7	158106	1BO0, 1NCV
1	14	19	mwghuman30K#A:07397	NM_014501	ubiquitin carrier protein; e2-epf	ENSG00000108106	ENST00000264552	GO:0004840, GO:0006512, GO:0004842, GO:0016874
1	14	20	mwghuman30K#A:02687	NM_021602	cd79b antigen, isoform 2 precursor; cd79b	ENSG00000007312	ENST00000245862, ENST00000006750	GO:0005887, GO:0004888, GO:0006955, GO:0007166	1699, CD79B	147245
1	14	21	mwghuman30K#A:10569	NM_020995	haptoglobin-related protein; hpr	ENSG00000140833	ENST00000268486	GO:0030492, GO:0006508, GO:0004295, GO:0004263	5156, HPR	140210
1	14	22	mwghuman30K#A:00724	NM_002024	fragile x mental retardation 1; fmr1	ENSG00000102081	ENST00000218200	GO:0005840, GO:0003729, GO:0005654, GO:0005625, GO:0005844	FMR1, 3775	309550	2FMR
1	14	23	mwghuman30K#A:02466	NM_006985	nuclear pore complex interacting protein; npip	ENSG00000185208	ENST00000327771, ENST00000328085, ENST00000327548, ENST00000329793		7909, NPIP	606406
1	14	24	mwghuman30K#A:00887	NM_000048	argininosuccinate lyase; asl	ENSG00000169910	ENST00000304874	GO:0016829, GO:0004056, GO:0006526, GO:0000050, GO:0005737, GO:0006527	ASL, 746	207900	1K62, 1AOS
1	15	1	mwghuman30K#A:00349	NM_017455	stromal cell derived factor receptor 1 isoform a; sdfr1	ENSG00000156642	ENST00000290401, ENST00000330081, ENST00000287226	GO:0004872	17867, SDFR1
1	15	2	mwghuman30K#A:03437	NM_033640	scan domain-containing protein 2, isoform 2; scand2	ENSG00000176700	ENST00000318101, ENST00000318093	GO:0005634, GO:0006355, GO:0005554, GO:0003700, GO:0000004, GO:0008372	10567, SCAND2
1	15	3	mwghuman30K#A:05019	NM_016654	ga-binding protein transcription factor, beta subunit 1 (53kd), isoform beta 2; gabpb1	ENSG00000104064	ENST00000220429	GO:0006357, GO:0005634, GO:0005515, GO:0006355, GO:0003700	GABPB2, 4074	604408, 600610
1	15	4	mwghuman30K#A:10257	NM_006683	human epididymis-specific 3 alpha; he3-alpha	ENSG00000181562	ENST00000326842	GO:0005615, GO:0007321, GO:0004522, GO:0003676	FAM12A, 16978
1	15	5	mwghuman30K#A:08655	NM_016106	vesicle transport-related protein; ra410	ENSG00000092108	ENST00000311943, ENST00000216289	GO:0009306, GO:0008565	20726, C14orf163
1	15	6	mwghuman30K#A:10269	NM_017972	hypothetical protein flj10033; flj20689	ENSG00000089916	ENST00000312858, ENST00000261530		C14orf118, 20210
1	15	7	mwghuman30K#A:07156	NM_013315	transmembrane phosphatase with tensin homology; tpte	ENSG00000166157	ENST00000313067	GO:0016787, GO:0007165,	TPTE, 12023	604336
1	15	8	mwghuman30K#A:06707	NM_002262	killer cell lectin-like receptor subfamily d, member 1 isoform 1; klrd1	ENSG00000134539	ENST00000309457, ENST00000317768	GO:0004872, GO:0006960, GO:0005529, GO:0004888, GO:0016021, GO:0007166, GO:0005886, GO:0007157	KLRD1, 6378	602894	1B6E
1	15	9	mwghuman30K#A:08675	NM_020298	atp-binding cassette, sub-family c, member 9, isoform sur2a-delta-14; abcc9	ENSG00000069431	ENST00000261201, ENST00000326684, ENST00000261202, ENST00000261200	GO:0016020, GO:0006810, GO:0006813, GO:0005524,	60, ABCC9	601439
1	15	10	mwghuman30K#A:09792	NM_014212	homeo box c11; hoxc11	ENSG00000123388	ENST00000243082	GO:0007492, GO:0005634,	5123, HOXC11	605559
1	15	11	mwghuman30K#A:04361	NM_020983	adenylate cyclase 6, isoform b; adcy6	ENSG00000174233	ENST00000307873, ENST00000307885	GO:0000287, GO:0016829, GO:0016021, GO:0008294, GO:0007242, GO:0006171, GO:0004383	237, ADCY6	600294
1	15	12	mwghuman30K#A:03698	NM_016181	melanoma antigen; loc51152	ENSG00000186999	ENST00000335307
1	15	13	mwghuman30K#A:00044	NM_004476	folate hydrolase (prostate-specific membrane antigen) 1; folh1	ENSG00000086205	ENST00000256999	GO:0004180, GO:0004252, GO:0005887, GO:0006508, GO:0008237, GO:0004177, GO:0005624, GO:0016805	3788, FOLH1	600934
1	15	14	mwghuman30K#A:10722	NM_021603	fxyd domain-containing ion transport regulator 2, isoform 2; fxyd2	ENSG00000137731	ENST00000317594, ENST00000260287, ENST00000292079	GO:0016020, GO:0005391, GO:0005890, GO:0006813, GO:0005216, GO:0016021, GO:0006814, GO:0006811, GO:0005215	FXYD2, 4026	154020, 601814
1	15	15	mwghuman30K#A:08638	NM_000331	serum amyloid a1; saa1	ENSG00000173432	ENST00000311190	GO:0005319, GO:0006953, GO:0005576, GO:0003794, GO:0006954	10514, SAA1, 10513, SAA2	104751, 104750
1	15	16	mwghuman30K#A:03438	NM_014786	kiaa0337 gene product; kiaa0337	ENSG00000110237	ENST00000263674		21726, ARHGEF17
1	15	17	mwghuman30K#A:07529	NM_017490	elkl motif kinase 1 isoform a; emk1	ENSG00000072518	ENST00000294247, ENST00000315032, ENST00000265458	GO:0004713, GO:0005524, GO:0004674, GO:0015630, GO:0006468, GO:0016740	MARK2, 3332	600526
1	15	18	mwghuman30K#A:06131	NM_007329	deleted in malignant brain tumors 1 isoform b precursor; dmbt1
1	15	19	mwghuman30K#A:09674	NM_003174	supervillin, isoform 1; svil	ENSG00000095756	ENST00000263058, ENST00000263057	GO:0003779, GO:0005634, GO:0007016, GO:0015629, GO:0007010, GO:0005886, GO:0000004, GO:0003791, GO:0008372	11480, SVIL	604126
1	15	20	mwghuman30K#A:10840	NM_005388	phosducin-like; pdcl	ENSG00000136940	ENST00000259467		8770, PDCL	604421
1	15	21	mwghuman30K#A:04553	NM_014580	solute carrier family 2, (facilitated glucose transporter) member 8; slc2a8	ENSG00000136856	ENST00000259379, ENST00000303520	GO:0006810, GO:0005355, GO:0005351, GO:0008643, GO:0015758, GO:0005887, GO:0005975, GO:0016021, GO:0005215	13812, SLC2A8	605245
1	15	22	mwghuman30K#A:07899	NM_004473	forkhead box e1; foxe1
1	15	23	mwghuman30K#A:04668	NM_006911	relaxin 1 (h1); rln1	ENSG00000107018	ENST00000223862	GO:0007565, GO:0005615, GO:0007165, GO:0005180, GO:0005179	RLN1, 10026	179730
1	15	24	mwghuman30K#A:08005	NM_001698	au rna-binding protein/enoyl-coenzyme a hydratase precursor; auh	ENSG00000148090	ENST00000303617, ENST00000277161	GO:0008152, GO:0003824, GO:0003730, GO:0004300, GO:0006402	890, AUH	600529	1HZD
1	16	1	mwghuman30K#A:09226	NM_000607	orosomucoid 1 precursor; orm1	ENSG00000136871	ENST00000259397, ENST00000259396	GO:0006810, GO:0005615, GO:0006953, GO:0003794, GO:0005215, GO:0006954	ORM1, 8498, 8499, ORM2	138610, 138600
1	16	2	mwghuman30K#A:03055	NM_000025	adrenergic, beta-3-, receptor; adrb3
1	16	3	mwghuman30K#A:03722	NM_003844	tumor necrosis factor receptor superfamily, member 10a; tnfrsf10a	ENSG00000104689	ENST00000221132	GO:0045569, GO:0007165, GO:0008656,	11904, TNFRSF10A	603611
1	16	4	mwghuman30K#A:01824	NM_016328	gtf2i repeat domain-containing 1, isoform 1; gtf2ird1	ENSG00000006704	ENST00000265755	GO:0005634, GO:0007275, GO:0006355, GO:0003705	4661, GTF2IRD1	194050, 604318
1	16	5	mwghuman30K#A:03669	NM_001628	aldo-keto reductase family 1, member b1 (aldose reductase); akr1b1	ENSG00000085662	ENST00000332898, ENST00000285930	GO:0004032, GO:0005615, GO:0005975, GO:0005489, GO:0016491	AKR1B1, 381	103880	1MAR, 2ACR, 1ABN, 1EL3, 1EF3, 2ACS, 1ADS, 1AZ2, 1AZ1, 2ACQ, 2ACU
1	16	6	mwghuman30K#A:08402	NM_013987	parkin isoform 2; park2	ENSG00000185345	ENST00000328896	GO:0006511, GO:0006508, GO:0004197, GO:0007417, GO:0006512, GO:0004842	PARK2, 8607
1	16	7	mwghuman30K#A:10407	NM_002505	nuclear transcription factor y, alpha, isoform 1; nfya	ENSG00000001167	ENST00000229418, ENST00000322540	GO:0005634, GO:0006355, GO:0003700, GO:0006366	NFYA, 7804	189903
1	16	8	mwghuman30K#A:01840	NM_021599	a disintegrin and metalloprotease with thrombospondin motifs-2, isoform 2; adamts2	ENSG00000087116	ENST00000274609, ENST00000251582	GO:0017074, GO:0016787, GO:0008133, GO:0030574, GO:0005578	ADAMTS2, 218	225410, 604539
1	16	9	mwghuman30K#A:08256	NM_018933	protocadherin beta 13 precursor; pcdhb13	ENSG00000177624	ENST00000313398	GO:0007416, GO:0007155, GO:0007156, GO:0005509, GO:0008014, GO:0016021, GO:0007273	PCDHB13, 8684	606339, 604967
1	16	10	mwghuman30K#A:03570	NM_001903	catenin (cadherin-associated protein), alpha 1 (102kd); ctnna1	ENSG00000044115	ENST00000302763, ENST00000265196	GO:0005856, GO:0007155, GO:0005200, GO:0005198, GO:0005194	CTNNA1, CTNNA2, 2509, 2510	114025, 116805	1L7C
1	16	11	mwghuman30K#A:03639	NM_000661	ribosomal protein l9; rpl9	ENSG00000185078	ENST00000304700, ENST00000330965	GO:0005840, GO:0003723, GO:0006412, GO:0005622,	RPL9, 10369	603686
1	16	12	mwghuman30K#A:03400	NM_017631	hypothetical protein flj20035; flj20035	ENSG00000137628	ENST00000260184	GO:0005524, GO:0008026, GO:0003676
1	16	13	mwghuman30K#A:01160	NM_020208	x transporter protein 3, isoform 1; xt3	ENSG00000163817	ENST00000296134, ENST00000296133	GO:0016020, GO:0005887, GO:0005328, GO:0015293,		605616
1	16	14	mwghuman30K#A:04908	NM_002658	plasminogen activator, urokinase; plau	ENSG00000122861	ENST00000242464	GO:0030195, GO:0005615, GO:0007596, GO:0007165, GO:0004263, GO:0016787, GO:0006508, GO:0008151, GO:0004295, GO:0006935, GO:0004297	PLAU, 9052	191840	1C5X, 1EJN, 1GJ9, 1GI9, 1URK, 1GJB, 1FV9, 1LMW, 1GI8, 1GI7, 1GJ8, 1C5Y, 1GJ7, 1KDU, 1C5W
1	16	15	mwghuman30K#A:00278	NM_022064	hypothetical protein flj12565; flj12565	ENSG00000164068	ENST00000327697, ENST00000296463		RNF123, 21148
1	16	16	mwghuman30K#A:05576	NM_004082	dynactin 1, isoform 1; dctn1	ENSG00000187050	ENST00000290360	GO:0005856, GO:0007399, GO:0030286, GO:0003774, GO:0007017, GO:0007067, GO:0005871	2711, DCTN1	607641, 601143
1	16	17	mwghuman30K#A:06458	NM_003090	small nuclear ribonucleoprotein polypeptide a'; snrpa1	ENSG00000131876	ENST00000254193	GO:0003723, GO:0005686, GO:0006371	11152, SNRPA1	603521	1A9N
1	16	18	mwghuman30K#A:03324	NM_001973	elk4 protein, isoform a; elk4	ENSG00000158711	ENST00000289703	GO:0005634, GO:0005515, GO:0006355, GO:0003712, GO:0003700, GO:0006366	ELK4, 3326	600246	1K6O, 1BC8, 1BC7
1	16	19	mwghuman30K#A:01167	NM_020334	a disintegrin and metalloproteinase domain 30, isoform 2 preproprotein; adam30
1	16	20	mwghuman30K#A:06433	NM_014056	dkfzp564k247 protein; dkfzp564k247	ENSG00000181061	ENST00000321331
1	16	21	mwghuman30K#A:01408	NM_022164	p3ecsl; liecg3	ENSG00000142910	ENST00000271064	GO:0016197, GO:0006810, GO:0005201, GO:0006508, GO:0004197, GO:0005576, GO:0005215	19168, LCN7
1	16	22	mwghuman30K#A:01790	NM_014827	kiaa0663 gene product; kiaa0663	ENSG00000169370	ENST00000310012, ENST00000303159	GO:0003676
1	16	23	mwghuman30K#A:06559	NM_013410	adenylate kinase 3; ak3	ENSG00000177231	ENST00000294419, ENST00000327299	GO:0005524, GO:0016301, GO:0006139, GO:0005525, GO:0005739, GO:0016740, GO:0004017	363, AK3	103030
1	16	24	mwghuman30K#A:04501	NM_005044	protein kinase, x-linked; prkx	ENSG00000183943	ENST00000262848	GO:0004713, GO:0005524, GO:0004674, GO:0006468, GO:0016740, GO:0004691	PRKX,	300083
2	1	1	mwghuman30K#A:03282	NM_006777	kaiso; znf-kaiso	ENSG00000177485	ENST00000326624	GO:0005634, GO:0005515, GO:0007242		300329
2	1	2	mwghuman30K#A:05792	NM_052969	ribosomal protein l39-like 1; rpl39l1	ENSG00000163923	ENST00000296277	GO:0005840, GO:0006412, GO:0005622, GO:0003735	17094, RPL39L	607547
2	1	3	mwghuman30K#A:07310	NM_001356	dead/h (asp-glu-ala-asp/his) box polypeptide 3; ddx3	ENSG00000124487	ENST00000244357	GO:0003723, GO:0003677, GO:0004004, GO:0005524	2745, DDX3X	300160
2	1	4	mwghuman30K#A:08033	NM_017677	hypothetical protein flj20126; flj20126	ENSG00000102043	ENST00000218162, ENST00000247400	GO:0016787, GO:0004721, GO:0006470	16825, MTMR8
2	1	5	mwghuman30K#A:02926	NM_006013	ribosomal protein l10; rpl10	ENSG00000165496	ENST00000276371, ENST00000298283	GO:0005842, GO:0005840, GO:0006412, GO:0005622, GO:0003735	RPL10, 17976, RPL10L, 10298	312173
2	1	6	mwghuman30K#A:04851	NM_006485	fibulin 1 isoform b precursor; fbln1	ENSG00000077942	ENST00000262723, ENST00000262722, ENST00000327858	GO:0005201, GO:0005615, GO:0005509, GO:0005576, GO:0005625, GO:0005578	3600, FBLN1	135820
2	1	7	mwghuman30K#A:03583	NM_007172	nucleoporin 50kd; nup50	ENSG00000093000	ENST00000330438	GO:0006886, GO:0005643, GO:0015288, GO:0005634, GO:0008565, GO:0016021, GO:0005741	8065, NUP50	604646
2	1	8	mwghuman30K#A:07110	NM_000714	peripheral benzodiazapine receptor; bzrp	ENSG00000100300	ENST00000331831, ENST00000329563	GO:0007165, GO:0004872, GO:0016021, GO:0006628, GO:0005739, GO:0005741, GO:0008503	BZRP, 1158	109610
2	1	9	mwghuman30K#A:01423	NM_000398	cytochrome b5 reductase, membrane-bound isoform; dia1	ENSG00000100243	ENST00000216065	GO:0016020, GO:0005783, GO:0006091, GO:0006118, GO:0005833, GO:0004128, GO:0008015, GO:0006826, GO:0016491	DIA1, 2873	250800
2	1	10	mwghuman30K#A:07247	NM_003405	tyrosine 3-monooxygenase/tryptophan 5-monooxygenase activation protein, eta polypeptide; ywhah	ENSG00000128245	ENST00000248975	GO:0007205, GO:0008426, GO:0019904	12853, YWHAH	113508
2	1	11	mwghuman30K#A:02297	NM_016733	lim domain kinase 2 isoform 2b; limk2	ENSG00000182541	ENST00000333611, ENST00000328211, ENST00000331728	GO:0005634, GO:0005524, GO:0006468, GO:0000004, GO:0005737, GO:0004713, GO:0004674, GO:0005554, GO:0016740, GO:0007242	LIMK2, 6614	601988
2	1	12	mwghuman30K#A:02193	NM_014303	pescadillo homolog 1, containing brct domain (zebrafish); pes1	ENSG00000100029	ENST00000215830, ENST00000335214, ENST00000335207	GO:0005634, GO:0007345, GO:0005871	PES1, 8848	605819, 605619
2	1	13	mwghuman30K#A:10255	NM_007098	clathrin, heavy polypeptide-like 1 isoform b; cltcl1	ENSG00000070371	ENST00000263200, ENST00000331880	GO:0006898, GO:0005905, GO:0004871, GO:0007345	CLTCL1, 2093	601273
2	1	14	mwghuman30K#A:05177	NM_005974	proline dehydrogenase; prodh
2	1	15	mwghuman30K#A:07061	NM_015833	rna-specific adenosine deaminase b1, isoform draba2b; adarb1	ENSG00000014442	ENST00000327861, ENST00000318436, ENST00000015877	GO:0006397, GO:0006396, GO:0005634, GO:0016787, GO:0004000, GO:0005622, GO:0007417, GO:0003725	ADARB1, 226	601218
2	1	16	mwghuman30K#A:09240	NM_000659	autoimmune regulator aire isoform 3; aire	ENSG00000160224	ENST00000329347, ENST00000291582	GO:0005634, GO:0006959, GO:0006355, GO:0005554, GO:0045182, GO:0005737, GO:0003700	360, AIRE	240300, 607358
2	1	17	mwghuman30K#A:10425	NM_000394	crystallin, alpha a; cryaa	ENSG00000160202	ENST00000291554	GO:0005212, GO:0006457, GO:0003754, GO:0007601	CRYAA, 2388	604219, 123580
2	1	18	mwghuman30K#A:09427	NM_005069	single-minded (drosophila) homolog 2 long isoform; sim2	ENSG00000159263	ENST00000290399	GO:0007399, GO:0005634, GO:0007165, GO:0007275, GO:0006355, GO:0004871, GO:0007345, GO:0003700	SIM2, 10883	600892
2	1	19	mwghuman30K#A:08595	NM_000915	oxytocin-neurophysin i preproprotein; oxt	ENSG00000101405	ENST00000217386	GO:0007567, GO:0007165, GO:0005185, GO:0005576, GO:0005179	8528, OXT	167050	1XY1, 1XY2
2	1	20	mwghuman30K#A:05894	NM_007002	adhesion regulating molecule 1; adrm1	ENSG00000130706	ENST00000253003	GO:0007155, GO:0005887, GO:0005624, GO:0005194	15759, ADRM1
2	1	21	mwghuman30K#A:04814	NM_003600	serine/threonine kinase 15; stk15	ENSG00000087586	ENST00000216911	GO:0005634, GO:0005524, GO:0006468, GO:0004682, GO:0004691, GO:0007067, GO:0004713, GO:0004674, GO:0005819, GO:0016740, GO:0007049	11409, AURKA, 11393, STK6	603072, 602687
2	1	22	mwghuman30K#A:10463	NM_003008	semenogelin ii; semg2	ENSG00000124157	ENST00000243981		10743, SEMG2	182141
2	1	23	mwghuman30K#A:00993	NM_007367	rna-binding protein (autoantigenic) short isoform; raly	ENSG00000125970	ENST00000246193, ENST00000246194	GO:0003723, GO:0005634, GO:0030529	15921, RALY
2	1	24	mwghuman30K#A:07631	NM_018209	adp-ribosylation factor 1 gtpase activating protein; arf1gap	ENSG00000101199	ENST00000319658, ENST00000217171	GO:0006886, GO:0005634, GO:0003677, GO:0005794, GO:0008565, GO:0005096	ARFGAP1, 15852
2	2	1	mwghuman30K#A:06441	NM_012088	6-phosphogluconolactonase; pgls	ENSG00000130313	ENST00000252603	GO:0006098, GO:0017057, GO:0016787, GO:0005975	8903, PGLS	172150, 604951
2	2	2	mwghuman30K#A:06940	NM_017876	hypothetical protein flj20552; flj20552	ENSG00000070423	ENST00000292363		21151, RNF126
2	2	3	mwghuman30K#A:07825	NM_002068	guanine nucleotide binding protein (g protein), alpha 15 (gq class); gna15	ENSG00000060558	ENST00000262958	GO:0007186, GO:0007165, GO:0003927, GO:0007207, GO:0007202, GO:0005525, GO:0004871, GO:0005886, GO:0006471	4383, GNA15	139314
2	2	4	mwghuman30K#A:02896	NM_001828	charot-leyden crystal protein; clc	ENSG00000105205	ENST00000221804	GO:0004622, GO:0016042, GO:0016787, GO:0006960, GO:0006644, GO:0007275, GO:0004759	2014, CLC	153310	1HDK, 1QKQ, 1LCL, 1G86
2	2	5	mwghuman30K#A:04988	NM_020129	placental protein 13-like protein; loc56891	ENSG00000006659	ENST00000012497			607260
2	2	6	mwghuman30K#A:06582	NM_017457	cytohesin 2, isoform 1; pscd2	ENSG00000105443	ENST00000325139	GO:0007155, GO:0005178, GO:0030036, GO:0006897, GO:0007229, GO:0005622, GO:0005086, GO:0005624, GO:0005886, GO:0005871	9502, 9503, PSCD2L, PSCD2	602488	1PBV
2	2	7	mwghuman30K#A:07118	NM_000511	fucosyltransferase 2 (secretor status included); fut2	ENSG00000176920	ENST00000318500	GO:0008107, GO:0006486, GO:0016757, GO:0030173, GO:0005794, GO:0005975	4013, FUT2	182100
2	2	8	mwghuman30K#A:01151	NM_016457	protein kinase d2; pkd2	ENSG00000105287	ENST00000291281	GO:0005524, GO:0004674, GO:0005622, GO:0006468, GO:0019992, GO:0007242, GO:0016740		607074
2	2	9	mwghuman30K#A:05972	NM_016553	nucleoporin 62kd; nup62	ENSG00000104951	ENST00000306162	GO:0006810, GO:0005643, GO:0005634, GO:0005871	NUP62, 8066	605815
2	2	10	mwghuman30K#A:05362	NM_001459	fms-related tyrosine kinase 3 ligand; flt3lg	ENSG00000090554	ENST00000204637	GO:0005125, GO:0007165, GO:0016021, GO:0005625, GO:0008284	3766, FLT3LG	600007	1ETE
2	2	11	mwghuman30K#A:00772	NM_022377	intercellular adhesion molecule 4, isoform 2 precursor; icam4	ENSG00000105371	ENST00000253100	GO:0016020, GO:0016337, GO:0005178, GO:0016021, GO:0005886, GO:0005194	5347, ICAM4	111250
2	2	12	mwghuman30K#A:06564	NM_002573	platelet-activating factor acetylhydrolase, isoform ib, gamma subunit (29kd); pafah1b3	ENSG00000079462	ENST00000262890	GO:0007399, GO:0003847, GO:0016042, GO:0016787, GO:0005625, GO:0005737	PAFAH1B3, 8576	603074
2	2	13	mwghuman30K#A:09014	NM_005178	b-cell cll/lymphoma 3; bcl3	ENSG00000069399	ENST00000164227	GO:0005634, GO:0000074, GO:0006355, GO:0008151, GO:0007253	998, BCL3	109560	1K1B, 1K1A
2	2	14	mwghuman30K#A:08240	NM_016324	krab zinc finger protein hfb101s; znf274	ENSG00000171606	ENST00000299928, ENST00000326804	GO:0005634, GO:0006355, GO:0003700	13068, ZNF274	605467
2	2	15	mwghuman30K#A:02067	NM_014593	cpg binding protein; cgbp	ENSG00000154832	ENST00000285106	GO:0005634, GO:0006355, GO:0008270, GO:0016563, GO:0045322, GO:0005871
2	2	16	mwghuman30K#A:07853	XM_008632	copz2 for nonclathrin coat protein zeta-cop; loc51226
2	2	17	mwghuman30K#A:05863	NM_004313	arrestin beta 2; arrb2	ENSG00000141480	ENST00000269260	GO:0007600, GO:0007165, GO:0005886, GO:0005737	712, ARRB2	107941
2	2	18	mwghuman30K#A:08679	NM_002561	purinergic receptor p2x, ligand-gated ion channel, 5; p2rx5	ENSG00000083454	ENST00000225328, ENST00000317009	GO:0016020, GO:0005216, GO:0005524, GO:0004872, GO:0006811	P2RX5, 8536	602836
2	2	19	mwghuman30K#A:00527	NM_002204	integrin alpha 3 isoform a precursor; itga3	ENSG00000005884	ENST00000320031, ENST00000007722	GO:0008305, GO:0007160, GO:0004872, GO:0007229, GO:0016021, GO:0004895	6139, ITGA3	605025
2	2	20	mwghuman30K#A:00747	NM_002986	small inducible cytokine subfamily a (cys-cys), member 11 (eotaxin); scya11	ENSG00000172156	ENST00000305869	GO:0005615, GO:0007165, GO:0007267, GO:0006468, GO:0006968, GO:0006954, GO:0007155, GO:0009314, GO:0008009, GO:0006935, GO:0009615, GO:0006874	CCL11, 10610	601156	2EOT, 1EOT
2	2	21	mwghuman30K#A:04094	NM_005623	small inducible cytokine subfamily a (cys-cys), member 8 (monocyte chemotactic protein 2); scya8	ENSG00000108700	ENST00000225840	GO:0007165, GO:0007267, GO:0006816, GO:0006954, GO:0008201, GO:0006955, GO:0005576, GO:0008009, GO:0006935, GO:0004871, GO:0009615, GO:0006887	CCL8, 10635	602283	1ESR
2	2	22	mwghuman30K#A:06307	NM_016556	tbp-1 interacting protein; humgt198a	ENSG00000131470	ENST00000334735, ENST00000253789	GO:0005515, GO:0005554, GO:0000004, GO:0008372
2	2	23	mwghuman30K#A:01579	NM_013999	mesenchyme homeo box 1 isoform 2; meox1	ENSG00000005102	ENST00000318579, ENST00000329168	GO:0005634, GO:0005554, GO:0007275, GO:0006355, GO:0000004, GO:0003700, GO:0008372	MEOX1, 7013	600147
2	2	24	mwghuman30K#A:03417	NM_006584	chaperonin containing tcp1, subunit 6b (zeta 2); cct6b	ENSG00000132141	ENST00000314144	GO:0006457, GO:0006462, GO:0005524, GO:0008565, GO:0003754, GO:0007283	1621, CCT6B
2	3	1	mwghuman30K#A:05603	NM_005899	membrane component, chromosome 17, surface marker 2; m17s2
2	3	2	mwghuman30K#A:07803	NM_009590	copper containing amine oxidase isoform b; aoc2	ENSG00000131480	ENST00000253799	GO:0005507, GO:0007601, GO:0005489, GO:0006576, GO:0008122, GO:0016491	549, AOC2	602268
2	3	3	mwghuman30K#A:05772	NM_015510	dkfzp566o084 protein; dkfzp566o084	ENSG00000109016	ENST00000319086, ENST00000261494	GO:0008152, GO:0016491
2	3	4	mwghuman30K#A:08462	NM_006148	lim and sh3 protein 1; lasp1	ENSG00000002834	ENST00000335130, ENST00000318008	GO:0005070	LASP1, 6513	602920
2	3	5	mwghuman30K#A:08732	NM_017458	major vault protein; mvp	ENSG00000013364	ENST00000263021	GO:0005634, GO:0030529, GO:0005737, GO:0009315	7531, MVP	605088
2	3	6	mwghuman30K#A:02749	NM_007014	nedd-4-like ubiquitin-protein ligase; wwp2	ENSG00000088481	ENST00000261765	GO:0000151, GO:0006512, GO:0004842, GO:0016874		602308
2	3	7	mwghuman30K#A:09620	NM_001605	alanyl-trna synthetase; aars	ENSG00000090861	ENST00000261772	GO:0005524, GO:0000049, GO:0005625, GO:0005737, GO:0008033, GO:0003676, GO:0016874, GO:0006412, GO:0006419, GO:0004813	AARS, 20	601065
2	3	8	mwghuman30K#A:07115	NM_016015	leucine carboxyl methyltransferase; lcmt	ENSG00000077754	ENST00000286039, ENST00000261586	GO:0008757, GO:0006464, GO:0016740, GO:0003880	17557, LCMT1
2	3	9	mwghuman30K#A:07312	NM_002094	g1 to s phase transition 1; gspt1	ENSG00000103342	ENST00000219627	GO:0000074, GO:0008283, GO:0000082, GO:0003746, GO:0006414, GO:0003924	GSPT1, 4621	139259
2	3	10	mwghuman30K#A:04436	NM_000512	n-acetylgalactosamine-6-sulfatase precursor; galns	ENSG00000141012	ENST00000268695	GO:0016787, GO:0008152, GO:0005764, GO:0003943, GO:0030203	4122, GALNS	253000
2	3	11	mwghuman30K#A:10813	NM_016194	guanine nucleotide binding protein (g protein), beta 5; gnb5	ENSG00000069966	ENST00000261836, ENST00000261837		4401, GNB5	604447
2	3	12	mwghuman30K#A:06477	NM_020660	connexin-36; cx36	ENSG00000159248	ENST00000290374	GO:0005922, GO:0007154, GO:0016021, GO:0015285		607058
2	3	13	mwghuman30K#A:00637	NM_031226	cytochrome p450, subfamily xix polypeptide; cyp19	ENSG00000137869	ENST00000260433	GO:0006694, GO:0016020, GO:0005792, GO:0006118, GO:0005489, GO:0008402, GO:0005624, GO:0004497	CYP19A1, 2594	107910
2	3	14	mwghuman30K#A:01032	XM_050049	hypothetical protein xp_050049; loc93251
2	3	15	mwghuman30K#A:02250	NM_018071	hypothetical protein flj10357; flj10357	ENSG00000165801	ENST00000298694, ENST00000298693	GO:0046821
2	3	16	mwghuman30K#A:01646	NM_001102	actinin, alpha 1; actn1	ENSG00000072110	ENST00000193403	GO:0003779, GO:0005509, GO:0015629, GO:0005200	163, ACTN1	102575
2	3	17	mwghuman30K#A:07409	NM_004993	ataxin 3, isoform 1; mjd	ENSG00000066427	ENST00000312519	GO:0007399,	7106, MJD	607047, 109150
2	3	18	mwghuman30K#A:07195	NM_020372	organic cation transporter; loc57100	ENSG00000092096	ENST00000206544	GO:0006810, GO:0016021, GO:0005215	SLC22A17, 23095
2	3	19	mwghuman30K#A:08015	NM_006646	was protein family, member 3; wasf3	ENSG00000132970	ENST00000255323, ENST00000335327	GO:0015629, GO:0008651,	12734, WASF3	605068
2	3	20	mwghuman30K#A:03795	NM_016413	plasma carboxypeptidase b2 isoform b; cpb2	ENSG00000080618	ENST00000181383, ENST00000218537	GO:0004180, GO:0005615, GO:0006508, GO:0004184, GO:0004182	CPB2, 2300	603101
2	3	21	mwghuman30K#A:08432	NM_003991	endothelin receptor type b isoform 2; ednrb	ENSG00000136160	ENST00000334286, ENST00000258663	GO:0007200, GO:0001584, GO:0007399, GO:0005887, GO:0007605, GO:0007194, GO:0004962	3180, EDNRB	131244, 600155, 142623, 600501, 277580
2	3	22	mwghuman30K#A:05416	NM_002859	paxillin; pxn	ENSG00000089159	ENST00000267257, ENST00000228307, ENST00000331257	GO:0007160, GO:0005856,	9718, PXN	602505	1KL0, 1KKY
2	3	23	mwghuman30K#A:04800	NM_014449	protein 'a', isoform 1; a	ENSG00000110811	ENST00000290510, ENST00000251761, ENST00000311268	GO:0007186, GO:0001584, GO:0019538, GO:0016706, GO:0016021
2	3	24	mwghuman30K#A:06154	NM_005888	phosphate carrier precursor isoform 1a; slc25a3	ENSG00000075415	ENST00000188376, ENST00000228318	GO:0006810, GO:0015320, GO:0005887, GO:0005743, GO:0006091, GO:0005739, GO:0005488	SLC25A3, 10989	600370
2	4	1	mwghuman30K#A:08518	NM_001160	apoptotic protease activating factor isoform b; apaf1	ENSG00000120868	ENST00000240088, ENST00000240087, ENST00000333991	GO:0007399, GO:0016329, GO:0005524, GO:0008656, GO:0005829, GO:0005622, GO:0006915, GO:0008372	576, APAF1	602233	2YGS, 3YGS, 1CWW, 1CY5
2	4	2	mwghuman30K#A:08507	NM_020327	activin a type ib receptor, isoform b precursor; acvr1b	ENSG00000135503	ENST00000257963	GO:0005524, GO:0004872, GO:0005024, GO:0006468, GO:0007178, GO:0004682, GO:0004691, GO:0004674, GO:0005887, GO:0016740	172, ACVR1B	601300
2	4	3	mwghuman30K#A:00555	NM_016293	breast cancer associated protein brap1; bin2	ENSG00000110934	ENST00000267012	GO:0006897, GO:0007268	1053, BIN2	605936
2	4	4	mwghuman30K#A:03877	NM_017410	homeo box c13; hoxc13	ENSG00000123364	ENST00000243056	GO:0005634, GO:0007275,	HOXC13, 5125	142976
2	4	5	mwghuman30K#A:00385	NM_013277	rac gtpase activating protein 1; racgap1	ENSG00000161800	ENST00000312377	GO:0007242	RACGAP1, 9804	604980
2	4	6	mwghuman30K#A:09515	NM_001487	gcn5 general control of amino-acid synthesis 5-like 1 (yeast); gcn5l1	ENSG00000135441	ENST00000257899	GO:0005554, GO:0000004, GO:0008372	4200, GCN5L1	601444
2	4	7	mwghuman30K#A:09470	NM_003994	mast cell growth factor, isoform a, precursor; kitlg	ENSG00000049130	ENST00000228280, ENST00000054216	GO:0008083, GO:0007155, GO:0007165, GO:0008283, GO:0016021, GO:0007397, GO:0005173, GO:0005194	6343, KITLG	184745
2	4	8	mwghuman30K#A:07764	NM_005330	hemoglobin, epsilon 1; hbe1	ENSG00000161280	ENST00000292902, ENST00000335295, ENST00000292901, ENST00000292899, ENST00000330597, ENST00000292905, ENST00000292897, ENST00000329498, ENST00000320983, ENST00000292896	GO:0015671, GO:0006810, GO:0005554, GO:0005344, GO:0000004, GO:0005833	HBG2, HBE1, 4830, HBD, 4827, HBG1, 4829, 4831, HBB, 4832	142100, 603903, 142000, 141900, 142250, 142200	1C7B, 3HHB, 2HHE, 1LFL, 1HBA, 1LFZ, 1VWT, 1COH, 1O1L, 2HHB, 1O1O, 1O1N, 2HBF, 1CBM, 1BAB, 1A3O, 1DKE, 1O1P, 1DXT, 1A9W, 2HHD, 1J7Y, 1BIJ, 1LFY, 1HGB, 1HGA, 2HBD, 1LFQ, 1AJ9, 1ABY, 1HBS, 1ABW, 1LFT, 1BBB, 1JY7, 1GBU,
2	4	9	mwghuman30K#A:00403	NM_014956	kiaa1052 protein; kiaa1052	ENSG00000110274	ENST00000278935
2	4	10	mwghuman30K#A:05800	NM_012402	partner of rac1 (arfaptin 2); por1	ENSG00000132254	ENST00000254584		17160, ARFIP2	601638	1I4L, 1I49, 1I4T, 1I4D
2	4	11	mwghuman30K#A:03853	NM_001404	eukaryotic translation elongation factor 1 gamma; eef1g	ENSG00000186676	ENST00000329251	GO:0003746, GO:0005622, GO:0006414, GO:0005853	3213, EEF1G	130593
2	4	12	mwghuman30K#A:06832	NM_001017	ribosomal protein s13; rps13	ENSG00000110700	ENST00000228140	GO:0005840, GO:0003723, GO:0006412, GO:0005622, GO:0005843, GO:0003735	RPS13, 10386	180476
2	4	13	mwghuman30K#A:00778	NM_022803	uncoupling protein 3, isoform ucp3s; ucp3	ENSG00000175564	ENST00000314032	GO:0006810, GO:0007585, GO:0006091, GO:0005488, GO:0015302, GO:0006839, GO:0016021, GO:0005743, GO:0005739, GO:0005624, GO:0015992, GO:0006629, GO:0005215	UCP3, 12519	602044
2	4	14	mwghuman30K#A:00952	NM_000795	dopamine receptor d2, isoform long; drd2	ENSG00000149295	ENST00000278597, ENST00000299869		DRD2, 3023	126450	1I15
2	4	15	mwghuman30K#A:07868	NM_006691	extracellular link domain-containing 1; xlkd1	ENSG00000133800	ENST00000256178	GO:0009611, GO:0004872, GO:0005540, GO:0007160, GO:0007155, GO:0006928, GO:0005887, GO:0005624, GO:0007345	14687, XLKD1	605702
2	4	16	mwghuman30K#A:02652	NM_000280	paired box gene 6, isoform a; pax6	ENSG00000007372	ENST00000241001, ENST00000313906	GO:0005634, GO:0030154, GO:0006355, GO:0007397, GO:0007601, GO:0007456, GO:0007417, GO:0003700	8620, PAX6	136520, 607108, 261540, 604229, 148190, 129750, 109120, 106210	6PAX
2	4	17	mwghuman30K#A:02410	NM_005590	meiotic recombination 11 homolog a; mre11a	ENSG00000020922	ENST00000323977, ENST00000323929	GO:0005654, GO:0000014, GO:0003690, GO:0008408, GO:0000019, GO:0016787, GO:0007126, GO:0007131, GO:0007004, GO:0006303, GO:0030145	7230, MRE11A, MRE11B, 7231
2	4	18	mwghuman30K#A:00988	NM_004041	arrestin beta 1, isoform a; arrb1	ENSG00000137486	ENST00000318275	GO:0007600, GO:0007165, GO:0005834, GO:0004857, GO:0005886, GO:0005625, GO:0005737	711, ARRB1	107940
2	4	19	mwghuman30K#A:10059	NM_006054	reticulon 3; rtn3	ENSG00000133318	ENST00000255685	GO:0005783, GO:0005615, GO:0005554, GO:0016021	RTN3, 10469	604249
2	4	20	mwghuman30K#A:09675	NM_006053	t-cell, immune regulator 1; tcirg1	ENSG00000110719	ENST00000265686	GO:0016020, GO:0005887, GO:0015078, GO:0006968, GO:0015992, GO:0005215, GO:0008284	TCIRG1, 11647	604592
2	4	21	mwghuman30K#A:07498	NM_006288	thy-1 cell surface antigen; thy1	ENSG00000186238	ENST00000334694	GO:0005887	11801, THY1	188230
2	4	22	mwghuman30K#A:07912	NM_001031	ribosomal protein s28; rps28	ENSG00000160516	ENST00000332388, ENST00000291982	GO:0005840, GO:0003723, GO:0006412, GO:0005622, GO:0005843, GO:0003735	RPS28, 10418	603685
2	4	23	mwghuman30K#A:10530	NM_000804	folate receptor 3 precursor; folr3	ENSG00000110203	ENST00000325101	GO:0005542, GO:0015884, GO:0004872, GO:0015025, GO:0005624	FOLR3, 3795	602469
2	4	24	mwghuman30K#A:01619	NM_003912	myotubularin related protein 2; mtmr2
2	5	1	mwghuman30K#A:02036	NM_015385	ponsin; sh3d5	ENSG00000095637	ENST00000277983, ENST00000265988, ENST00000315279, ENST00000306402, ENST00000277984, ENST00000315263, ENST00000277982, ENST00000265987, ENST00000277985	GO:0007160, GO:0003779, GO:0005915	14565, SORBS1	605264
2	5	2	mwghuman30K#A:04097	NM_020975	ret proto-oncogene, isoform a precursor; ret	ENSG00000165731	ENST00000298599, ENST00000318660	GO:0016020, GO:0005524, GO:0007166, GO:0000004, GO:0008372, GO:0004713, GO:0016021, GO:0008151, GO:0005194, GO:0005952, GO:0004714, GO:0007165, GO:0007497, GO:0004872, GO:0006468, GO:0007155, GO:0008603, GO:0005554, GO:0005509, GO:0007156, GO:0016740	RET, 9967	164761, 188550, 155240, 171400,
2	5	3	mwghuman30K#A:01415	NM_001123	adenosine kinase, isoform a; adk	ENSG00000156110	ENST00000286621	GO:0000287, GO:0016301, GO:0006166, GO:0009156, GO:0016740, GO:0004001	257, ADK	102750	1BX4
2	5	4	mwghuman30K#A:02484	NM_004329	bone morphogenetic protein receptor, type ia precursor; bmpr1a	ENSG00000107779	ENST00000224764	GO:0005524, GO:0004872, GO:0005024, GO:0006468, GO:0004682, GO:0004691, GO:0007179, GO:0004713, GO:0004674, GO:0016021, GO:0016740	1076, BMPR1A	158350, 601299, 174900	1ES7
2	5	5	mwghuman30K#A:02025	NM_005436	dna segment, single copy, probe ph4 (transforming sequence, thyroid-1,; d10s170	ENSG00000108091	ENST00000263102	GO:0004713, GO:0005200, GO:0008151, GO:0000004, GO:0008372		188550, 601985
2	5	6	mwghuman30K#A:02272	NM_000681	alpha-2a-adrenergic receptor; adra2a	ENSG00000150594	ENST00000280155	GO:0007186, GO:0001584, GO:0030036, GO:0007165, GO:0000187, GO:0015459, GO:0004938, GO:0004935, GO:0007266, GO:0006928, GO:0005887, GO:0007194, GO:0007265, GO:0008284	281, ADRA2A	104210	1HOF, 1HO9, 1HOD, 1HLL
2	5	7	mwghuman30K#A:06628	NM_001156	annexin vii isoform 1; anxa7	ENSG00000138279	ENST00000277916, ENST00000260852	GO:0005544, GO:0005245, GO:0005509, GO:0008435	545, ANXA7	186360
2	5	8	mwghuman30K#A:05836	NM_004003	carnitine acetyltransferase, peroxisomal isoform; crat	ENSG00000095321	ENST00000318080, ENST00000277468	GO:0006810, GO:0004094, GO:0004093,	2342, CRAT	600184
2	5	9	humrp10a1#1-r1	humrp10a1#1-r1	Ribosomal protein L10
2	5	10	mwghuman30K#A:05588	NM_003863	dolichyl-phosphate mannosyltransferase polypeptide 2; dpm2
2	5	11	mwghuman30K#A:03200	NM_033222	pc4 and sfrs1 interacting protein 2; psip2	ENSG00000164985	ENST00000297635		9528, PSIP2	603620
2	5	12	mwghuman30K#A:07651	NM_007209	ribosomal protein l35; rpl35	ENSG00000136942	ENST00000259469	GO:0005842, GO:0005840, GO:0003729, GO:0005730, GO:0006412, GO:0005622, GO:0003735	10344, RPL35
2	5	13	mwghuman30K#A:09362	NM_013417	isoleucine-trna synthetase; iars	ENSG00000021374	ENST00000161659	GO:0005524, GO:0006428, GO:0005625, GO:0005737, GO:0004822, GO:0016874	5330, IARS	600709
2	5	14	mwghuman30K#A:05101	NM_023107	fibroblast growth factor receptor 1, isoform 5 precursor; fgfr1	ENSG00000077782	ENST00000326324, ENST00000326296, ENST00000310729, ENST00000310704	GO:0005007, GO:0000165, GO:0004713, GO:0005887, GO:0005524, GO:0004872, GO:0008201, GO:0006468, GO:0016021, GO:0008543, GO:0016740, GO:0005624, GO:0001501, GO:0016049	FGFR1, 3688		1FGI, 1CVS, 1FQ9, 2FGI, 1AGW, 1FGK, 1EVT
2	5	15	mwghuman30K#A:02648	NM_015420	dkfzp564o0463 protein; dkfzp564o0463	ENSG00000164934	ENST00000297579
2	5	16	gapdh-r2	gapdh-r2	glyceraldehyde-3-phosphate dehydrogenase (GAPDH) mRNA, complete cds; glyceraldehyde-3-phosphate dehydrogenase (EC 1.2.1.12)
2	5	17	mwghuman30K#A:00280	NM_015878	antizyme inhibitor; oazin	ENSG00000155096	ENST00000321726	GO:0004857, GO:0003824, GO:0006596	16432, OAZIN	607909
2	5	18	mwghuman30K#A:00914	XM_052761	hypothetical protein xp_052761; loc112451
2	5	19	mwghuman30K#A:08014	NM_015912	hypothetical protein; loc51059	ENSG00000147724	ENST00000276737, ENST00000160713
2	5	20	mwghuman30K#A:09071	NM_015831	acetylcholinesterase pi-linked form precursor; ache	ENSG00000087085	ENST00000241069, ENST00000302913	GO:0005615, GO:0003824, GO:0004104, GO:0004759, GO:0016787, GO:0042135, GO:0005886, GO:0045202, GO:0003990	ACHE, 108	100740, 112100	2CLJ, 1B41, 1F8U
2	5	21	mwghuman30K#A:09703	NM_002142	homeo box a9; hoxa9	ENSG00000078399	ENST00000242050, ENST00000222443	GO:0005634, GO:0006350, GO:0007275, GO:0006355, GO:0005554, GO:0008151, GO:0016563, GO:0003700, GO:0000004	HOXA9, 5109	142956
2	5	22	mwghuman30K#A:09056	NM_016735	lim domain kinase 1 isoform dlimk; limk1	ENSG00000106683	ENST00000265761	GO:0007399, GO:0030036, GO:0005524, GO:0006468, GO:0004682, GO:0005737, GO:0004691, GO:0004713, GO:0006928, GO:0007266, GO:0004674, GO:0016740, GO:0007242	6613, LIMK1	194050, 601329
2	5	23	1ara_b171#1	1ara_b171#1	arabidopsis control oligonucleotide
2	5	24	1ara_b240#1	1ara_b240#1	arabidopsis control oligonucleotide
2	6	1	mwghuman30K#A:05090	NM_001883	corticotropin releasing hormone receptor 2; crhr2	ENSG00000106113	ENST00000222836	GO:0015056, GO:0007186, GO:0005887, GO:0007188, GO:0004930	2358, CRHR2	602034
2	6	2	mwghuman30K#A:06071	NM_001283	adaptor-related protein complex 1, sigma 1 subunit, isoform 1; ap1s1	ENSG00000106367	ENST00000223096	GO:0006886, GO:0005905, GO:0008565, GO:0005554, GO:0006897, GO:0030121, GO:0005802	559, AP1S1	603531
2	6	3	mwghuman30K#A:06694	NM_013439	paired immunoglobulin-like receptor alpha; pilr(alpha)	ENSG00000085514	ENST00000198536, ENST00000314152	GO:0004872	20396, PILRA	605341
2	6	4	mwghuman30K#A:08075	NM_013400	replication initiation region protein (60kd); rip60
2	6	5	mwghuman30K#A:09770	NM_014478	calcitonin gene-related peptide-receptor component protein; cgrp-rcp	ENSG00000126522	ENST00000265762	GO:0004948, GO:0007340, GO:0008372		606121
2	6	6	mwghuman30K#A:09563	NM_016352	carboxypeptidase a3; loc51200	ENSG00000128510	ENST00000222482	GO:0004180, GO:0008237, GO:0006508, GO:0016787, GO:0016573, GO:0004182, GO:0008372	15740, CPA4	607635
2	6	7	mwghuman30K#A:10806	NM_003852	transcriptional intermediary factor 1; tif1	ENSG00000122779	ENST00000313567	GO:0005634, GO:0003677, GO:0006355, GO:0005102, GO:0006366, GO:0003704, GO:0003713, GO:0008270, GO:0005871	11812, TIF1	603406
2	6	8	mwghuman30K#A:04930	NM_015917	glutathione s-transferase subunit 13 homolog; loc51064	ENSG00000106141	ENST00000317385	GO:0015035, GO:0004364, GO:0030288, GO:0005739, GO:0016740		602321
2	6	9	mwghuman30K#A:06261	NM_005515	homeo box hb9; hlxb9	ENSG00000130675	ENST00000252971	GO:0006357, GO:0005634,	HLXB9, 4979	142994
2	6	10	mwghuman30K#A:09110	NM_020382	pr/set domain containing protein 07; set07	ENSG00000183955	ENST00000330479	GO:0005634, GO:0008168, GO:0016740, GO:0018024, GO:0016568, GO:0005871		607240
2	6	11	mwghuman30K#A:03539_hk1	mwghuman10K#03539_hk1	housekeeping gene replicate1: angio-associated, migratory cell protein (AAMP), mRNA. 4/2001
2	6	12	mwghuman30K#A:04528	NM_004227	pleckstrin homology, sec7 and coiled/coil domains 3; pscd3	ENSG00000008256	ENST00000297044	GO:0008095, GO:0005545, GO:0005086, GO:0005624, GO:0005886, GO:0016192, GO:0005871	PSCD3, 9505, PSCD4, 9504	606514, 605081
2	6	13	mwghuman30K#A:01183_hk1	mwghuman10K#01183_hk1	housekeeping gene replicate1: similar to proteasome (prosome, macropain) subunit, beta type, 3 (H. sapiens) (LOC63426), mRNA. 4/2001
2	6	14	mwghuman30K#A:03389	NM_018849	atp-binding cassette, subfamily b, member 4, isoform b; abcb4	ENSG00000005471	ENST00000265723, ENST00000265722	GO:0006810, GO:0005887, GO:0005524, GO:0004009, GO:0000166, GO:0005624, GO:0009315, GO:0006629	ABCB4, 45	602347, 171060
2	6	15	mwghuman20K#8615_hk1	mwghuman20K#8615_hk1	housekeeping gene replicate1: integral membrane protein calnexin ip90; canx
2	6	16	mwghuman30K#A:04169	NM_021723	a disintegrin and metalloproteinase domain 22, isoform 1 preproprotein; adam22	ENSG00000008277	ENST00000315984, ENST00000265727	GO:0005178, GO:0004222, GO:0006508, GO:0007162, GO:0016021	201, ADAM22	603709
2	6	17	mwghuman30K#A:05252	NM_004032	d-aspartate oxidase isoform b; ddo	ENSG00000053328	ENST00000257982, ENST00000229476	GO:0008445, GO:0003884, GO:0006118, GO:0005489, GO:0005777, GO:0006533, GO:0016491	2727, DDO	124450
2	6	18	mwghuman30K#A:08905	NM_014596	zinc ribbon domain containing, 1; znrd1	ENSG00000066379	ENST00000192236	GO:0003899, GO:0005634, GO:0006350, GO:0006355, GO:0006354, GO:0003700	13182, ZNRD1	607525
2	6	19	mwghuman30K#A:03357	NM_003996	glutathione peroxidase 5 precursor, isoform 2; gpx5	ENSG00000079782	ENST00000244392, ENST00000229441	GO:0004602, GO:0005489, GO:0005625, GO:0006979, GO:0006982, GO:0005576, GO:0006629, GO:0016491	GPX6, GPX5, 4558, 4555, GPX3, 4557	603435, 138321, 607913
2	6	20	mwghuman30K#A:04214	NM_019041	similar to prokaryotic-type class i peptide chain release factors; loc54516	ENSG00000112031	ENST00000229760	GO:0006415, GO:0003747	21051, MTRF1L
2	6	21	mwghuman30K#A:07470	NM_005922	map/erk kinase kinase 4, isoform a; map3k4	ENSG00000085511	ENST00000297332, ENST00000265125	GO:0004709, GO:0005524, GO:0004674, GO:0006950, GO:0006468, GO:0016740, GO:0000186, GO:0007254	6856, MAP3K4	602425
2	6	22	mwghuman30K#A:03467	NM_000846	glutathione s-transferase a2; gsta2	ENSG00000096087	ENST00000211309	GO:0004364, GO:0006803, GO:0016740	4627, GSTA2	138360	1AGS
2	6	23	1ara_b184#1	1ara_b184#1	arabidopsis control oligonucleotide
2	6	24	1ara_b616#1	1ara_b616#1	arabidopsis control oligonucleotide
2	7	1	mwghuman30K#A:09185	NM_015952	ptd013 protein; ptd013	ENSG00000111832	ENST00000229552		20993, RWDD1
2	7	2	mwghuman30K#A:00888	NM_006718	pleiomorphic adenoma gene-like 1 isoform 2; plagl1	ENSG00000118495	ENST00000310802		PLAGL1, 9046	603044
2	7	3	mwghuman30K#A:00045	NM_016021	cgi-76 protein; ncube1	ENSG00000111892	ENST00000265608	GO:0004840, GO:0006512, GO:0004842, GO:0016874	17598, UBE2J1
2	7	4	mwghuman30K#A:07528	NM_004906	wilms' tumour 1-associating protein; kiaa0105	ENSG00000146457	ENST00000275279		WTAP, 16846	605442
2	7	5	mwghuman30K#A:08143	NM_005345	heat shock 70kd protein 1a; hspa1a	ENSG00000124567	ENST00000211738, ENST00000244526	GO:0005634, GO:0005524, GO:0005737, GO:0003773, GO:0006402	5233, 5232, HSPA1B, HSPA1A	140550, 603012	1HJO
2	7	6	mwghuman30K#A:05105	NM_000247	mhc class i chain-related gene a protein; mica	ENSG00000184444	ENST00000304003, ENST00000325816	GO:0016020, GO:0030106, GO:0006950, GO:0006968, GO:0008372, GO:0005515, GO:0006955, GO:0016021, GO:0008037	MICA, 7090	600169	1B3J
2	7	7	mwghuman30K#A:03971	NM_002636	phd finger protein 1, isoform a; phf1	ENSG00000112511	ENST00000230273, ENST00000244366	GO:0005634, GO:0006355, GO:0003700	8919, PHF1	602881
2	7	8	mwghuman30K#A:02702	NM_012485	hyaluronan-mediated motility receptor (rhamm); hmmr	ENSG00000072571	ENST00000230699, ENST00000185942	GO:0006928, GO:0005540	5012, HMMR	600936
2	7	9	mwghuman30K#A:09901	NM_000791	dihydrofolate reductase; dhfr	ENSG00000168129	ENST00000307796	GO:0009165, GO:0006730, GO:0006545, GO:0004146, GO:0016491, GO:0008372	2861, DHFR	126060	2DHF, 1DHF, 1HFR, 1KMS, 1DLR, 1DLS, 1HFQ, 1DRF, 1OHK, 1HFP, 1BOZ, 1OHJ, 1KMV
2	7	10	mwghuman20K#5417_hk1	mwghuman20K#5417_hk1	housekeeping gene replicate1: histone h3.3
2	7	11	mwghuman30K#A:03687	NM_005089	u2 small nuclear ribonucleoprotein auxiliary factor, small subunit-related protein 2; u2af1rs2	ENSG00000174044	ENST00000311035	GO:0003723, GO:0005634, GO:0008248, GO:0006371, GO:0030529, GO:0000004	23019, U2AF1L1, 12456, U2AF1L2	601079, 300028
2	7	12	mwghuman20K#1522_hk1	mwghuman20K#1522_hk1	housekeeping gene replicate1: lysyl-trna synthetase nuclear mitochondrial product alternatively spliced isoform spliced; clone mgc:1404 image:2963032; kiaa0070 lysyl trna synthetase.; ensembl prediction; kars
2	7	13	mwghuman30K#A:05775	NM_022083	niban protein; niban	ENSG00000135842	ENST00000308303	GO:0005554, GO:0000004, GO:0008372	16784, C1orf24
2	7	14	mwghuman20K#3825_hk1	mwghuman20K#3825_hk1	housekeeping gene replicate1: transcription factor-like clone mgc:4061 image:2958630
2	7	15	mwghuman30K#A:08561	NM_024010	methionine synthase reductase, isoform 2; mtrr	ENSG00000124275	ENST00000264668	GO:0006118, GO:0005739, GO:0016740, GO:0030586, GO:0009086, GO:0016491	7473, MTRR	602568, 236270
2	7	16	mwghuman30K#A:06061	NM_005668	sialyltransferase 8 (alpha-2, 8-polysialytransferase) d; siat8d	ENSG00000113532	ENST00000231461	GO:0007399, GO:0006486, GO:0008373, GO:0016757, GO:0009311, GO:0005794, GO:0016021, GO:0006491, GO:0007345	10871, SIAT8D	602547
2	7	17	mwghuman30K#A:04389	NM_007255	xylosylprotein beta1,4-galactosyltransferase 7; b4galt7	ENSG00000027847	ENST00000029410		B4GALT7, 930
2	7	18	mwghuman30K#A:03652	NM_013980	bcl2/adenovirus e1b 19kd-interacting protein 1, isoform bnip1-c; bnip1	ENSG00000113734	ENST00000239215, ENST00000239214, ENST00000231668	GO:0006916, GO:0008189, GO:0016021	BNIP1, 1082	603291
2	7	19	mwghuman30K#A:04655	NM_001155	annexin vi isoform 1; anxa6	ENSG00000123649	ENST00000288341, ENST00000243395	GO:0005544, GO:0005509	ANXA6, 544	114070	1M9I
2	7	20	mwghuman30K#A:08997	NM_019039	dead/h (asp-glu-ala-asp/his) box polypeptide 4; vasa	ENSG00000152670	ENST00000318273, ENST00000334671		DDX4, 18700	605281
2	7	21	mwghuman30K#A:08716	NM_002619	platelet factor 4; pf4	ENSG00000163737	ENST00000296029	GO:0016525, GO:0030595, GO:0030168, GO:0045653, GO:0006955, GO:0005576, GO:0008201, GO:0008009, GO:0019221	PF4, 8861	173460	1PFN, 1DN3, 1PFM, 1RHP
2	7	22	mwghuman30K#A:06597	NM_002993	small inducible cytokine subfamily b (cys-x-cys), member 6 (granulocyte chemotactic protein 2); scyb6	ENSG00000124875	ENST00000226317	GO:0007165, GO:0008201, GO:0007267, GO:0005576, GO:0006955, GO:0006935, GO:0008009, GO:0006954	CXCL6, 10643	138965
2	7	23	mwghuman30K#A:02789	NM_000345	alpha-synuclein isoform nacp140; snca	ENSG00000145335	ENST00000312278	GO:0006916, GO:0007417, GO:0009405, GO:0005737	SNCA, 11138	168601, 163890
2	7	24	mwghuman30K#A:02911	NM_019559	platelet coagulation factor xi, isoform b; f11	ENSG00000088926	ENST00000264692, ENST00000264691	GO:0016020, GO:0003803, GO:0007596, GO:0006508, GO:0016787, GO:0005576, GO:0004295, GO:0003805, GO:0004263	3529, F11	134540, 264900
2	8	1	mwghuman30K#A:08558	NM_002099	glycophorin a precursor; gypa	ENSG00000170180	ENST00000324022, ENST00000306959, ENST00000306972	GO:0016020, GO:0007125, GO:0000004, GO:0008372, GO:0005887, GO:0005554, GO:0016021, GO:0005624, GO:0005886	GYPA, 4702, 4703, GYPB	111300, 111740	1MSR, 1AFO
2	8	2	mwghuman30K#A:09403	NM_022965	fibroblast growth factor receptor 3, isoform 2 precursor; fgfr3	ENSG00000068078	ENST00000231803, ENST00000312875, ENST00000260795	GO:0000165, GO:0007259, GO:0005524, GO:0004872, GO:0006468, GO:0016049, GO:0005007, GO:0004713, GO:0005887, GO:0016740, GO:0008543, GO:0001501	FGFR3, 3690	603956, 146000, 100800, 109800, 600593, 134934, 123500, 187600
2	8	3	mwghuman30K#A:08748	NM_016381	trex1
2	8	4	mwghuman30K#A:09133	NM_005875	translation factor sui1 homolog; gc20	ENSG00000114784	ENST00000232905	GO:0006446, GO:0003743, GO:0006417
2	8	5	mwghuman30K#A:09552	NM_017724	leucine rich repeat (in flii) interacting protein 2; lrrfip2	ENSG00000093167	ENST00000264742, ENST00000316723	GO:0030275, GO:0000004, GO:0008372	LRRFIP2, 6703
2	8	6	mwghuman30K#A:01335	NM_000965	retinoic acid receptor, beta isoform 1; rarb	ENSG00000077092	ENST00000330688	GO:0003707, GO:0005634, GO:0003708, GO:0007165, GO:0006355, GO:0000004, GO:0008372, GO:0005554, GO:0008151, GO:0003700	RARB, 9865	180220	1HRA
2	8	7	mwghuman30K#A:08661	NM_015869	peroxisome proliferative activated receptor gamma, isoform 2; pparg	ENSG00000132170	ENST00000309576	GO:0003707, GO:0006357, GO:0005634, GO:0007165, GO:0007584, GO:0006091, GO:0003700, GO:0006629	9236, PPARG	601487, 604367	4PRG, 3PRG, 1I7I, 1K74, 1FM9, 1FM6, 1PRG
2	8	8	mwghuman30K#A:08132	NM_018130	hypothetical protein flj10539; flj10539	ENSG00000144736	ENST00000325599
2	8	9	humtubak1#2-r1	humtubak1#2-r1	Alpha tubulin
2	8	10	mwghuman30K#A:01669	NM_005290	g protein-coupled receptor 15; gpr15	ENSG00000154165	ENST00000284311	GO:0045028, GO:0007186, GO:0001584, GO:0005887	4469, GPR15	601166
2	8	11	mwghuman30K#A:06169	NM_018014	hypothetical protein flj10173; bcl11a	ENSG00000119866	ENST00000280170		BCL11A, 13221	606557
2	8	12	mwghuman30K#A:07794	NM_003400	exportin 1; xpo1	ENSG00000082898	ENST00000195419	GO:0005643, GO:0005654, GO:0008565, GO:0000059, GO:0005737	XPO1, 12825	602559
2	8	13	mwghuman30K#A:01466	NM_000438	paired box gene 3, isoform pax3a; pax3	ENSG00000135903	ENST00000258387, ENST00000258386	GO:0007399, GO:0005634, GO:0007605, GO:0007275, GO:0006355, GO:0007397, GO:0008151, GO:0003700, GO:0006366, GO:0006915	8617, PAX3	193500, 268220, 606597, 148820, 122880
2	8	14	mwghuman30K#A:05524	NM_006433	granulysin, isoform nkg5; gnly	ENSG00000115523	ENST00000263863	GO:0005615, GO:0003799, GO:0006805, GO:0003797, GO:0006968	4414, GNLY	188855	1L9L
2	8	15	mwghuman30K#A:05654	NM_016347	putative n-acetyltransferase camello 2; cml2	ENSG00000144035	ENST00000272425	GO:0008080, GO:0016740, GO:0009315	18069, NAT8	606716
2	8	16	humrp10a1#2-r1	humrp10a1#2-r1	Ribosomal protein L10
2	8	17	mwghuman30K#A:09542	NM_006872	tfiia-alpha/beta-like factor; alf	ENSG00000068781	ENST00000309827, ENST00000309835	GO:0030125, GO:0016020, GO:0005634, GO:0003677, GO:0006355, GO:0003702, GO:0006886, GO:0003713, GO:0006897, GO:0016986, GO:0006367, GO:0003700		605357, 605358
2	8	18	mwghuman30K#A:07526	NM_013445	glutamate decarboxylase 1, isoform gad25; gad1	ENSG00000128683	ENST00000249471, ENST00000284695	GO:0016831, GO:0042136, GO:0004351, GO:0016829, GO:0006540, GO:0006520, GO:0007268	GAD1, 4092	605363
2	8	19	mwghuman30K#A:08308	NM_018894	egf-containing fibulin-like extracellular matrix protein 1, isoform b; efemp1	ENSG00000115380	ENST00000309781	GO:0005509, GO:0007601, GO:0005578	EFEMP1, 3218	126600, 601548
2	8	20	mwghuman30K#A:02874	NM_003993	cdc-like kinase 2 isoform hclk2; clk2	ENSG00000176444	ENST00000326166	GO:0005634, GO:0004713, GO:0005524, GO:0004674, GO:0006468, GO:0016740	CLK2, 2069	602989
2	8	21	mwghuman30K#A:00849	NM_001658	adp-ribosylation factor 1; arf1	ENSG00000143761	ENST00000272102	GO:0006886, GO:0005057, GO:0005794, GO:0008565, GO:0007264, GO:0005886, GO:0003925	652, ARF1	103180	1HUR, 1RRG, 1RRF
2	8	22	mwghuman30K#A:01086	AF127761	ribonucleoprotein rbm8; rbm8	ENSG00000131795	ENST00000254105	GO:0006396, GO:0003723, GO:0005634, GO:0005737, GO:0000004	9905, RBM8A	605313
2	8	23	mwghuman30K#A:06299	NM_000085	chloride channel kb; clcnkb	ENSG00000184908	ENST00000333153, ENST00000331579	GO:0016020, GO:0005887, GO:0006821, GO:0007588, GO:0005247, GO:0005624, GO:0006811	CLCNKB, 2027	607364, 602023
2	8	24	mwghuman30K#A:04143	NM_020131	ataxin-1 ubiquitin-like interacting protein; c1orf6	ENSG00000160803	ENST00000292319		1237	605440
2	9	1	mwghuman30K#A:00507	NM_018060	hypothetical protein flj10326; flj10326	ENSG00000067704	ENST00000320581, ENST00000302637	GO:0005524, GO:0006428, GO:0004822
2	9	2	mwghuman30K#A:00440	NM_015984	ubiquitin c-terminal hydrolase uch37; uch37	ENSG00000116750	ENST00000256761	GO:0006511, GO:0016787,	19678, UCHL5
2	9	3	mwghuman30K#A:05479	NM_006917	retinoid x receptor, gamma; rxrg	ENSG00000143171	ENST00000271387	GO:0003707, GO:0004886, GO:0005634, GO:0006355, GO:0005496, GO:0003700	RXRG, 10479	180247
2	9	4	mwghuman30K#A:02354	NM_004578	rab4, member ras oncogene family; rab4	ENSG00000154427	ENST00000284615	GO:0003928, GO:0008565, GO:0006899, GO:0003931, GO:0006886, GO:0003930, GO:0007264, GO:0005525	RAB4A, 9781	179511
2	9	5	mwghuman30K#A:03613	NM_006791	morf-related gene 15; mrg15	ENSG00000185787	ENST00000331268	GO:0001558, GO:0006333, GO:0005634, GO:0000785, GO:0003682	MORF4L1, 16989	607303
2	9	6	mwghuman30K#A:01344	NM_006222	protein (peptidyl-prolyl cis/trans isomerase) nima-interacting 1-like; pin1l	ENSG00000127445	ENST00000247970	GO:0006457, GO:0005634, GO:0016853, GO:0000004, GO:0007088, GO:0008372, GO:0005515, GO:0042027, GO:0005554, GO:0004600, GO:0007049, GO:0030051	PIN1, 8989, 8988, PIN1L	602051, 601052	1I8G, 1F8A, 1PIN, 1I8H, 1I6C
2	9	7	mwghuman30K#A:02963	NM_020524	hematopoietic pbx-interacting protein; hpip	ENSG00000163346	ENST00000309136, ENST00000295523	GO:0016481, GO:0005634, GO:0003714, GO:0030154, GO:0005829	21199, PBXIP1
2	9	8	mwghuman30K#A:03934	NM_001625	adenylate kinase 2 isoform a; ak2	ENSG00000004455	ENST00000234594		362, AK2	103020
2	9	9	mwghuman30K#A:06440	NM_015714	putative lymphocyte g0/g1 switch gene; g0s2	ENSG00000123689	ENST00000243444	GO:0000074, GO:0005554, GO:0008372
2	9	10	mwghuman30K#A:03050	NM_018982	hypothetical protein; dj167a19.1	ENSG00000058799	ENST00000072644
2	9	11	mwghuman30K#A:09309	NM_022873	interferon induced 6-16 protein, isoform c; g1p3	ENSG00000126709	ENST00000247091	GO:0006955, GO:0016021	G1P3, 4054	147572
2	9	12	mwghuman30K#A:04938	NM_033440	similar to elastase 1, pancreatic (h. sapiens); ela2a	ENSG00000142615	ENST00000270728	GO:0006508, GO:0016787, GO:0004281, GO:0004295, GO:0004263
2	9	13	mwghuman30K#A:10833	NM_000862	hydroxy-delta-5-steroid dehydrogenase, 3 beta- and steroid delta-isomerase 1; hsd3b1	ENSG00000175511	ENST00000333709, ENST00000332017, ENST00000303184, ENST00000286193, ENST00000235547, ENST00000256586, ENST00000331050	GO:0006694, GO:0016853, GO:0003854	HSD3B2, 5217, HSD3B1, 5218	201810, 109715
2	9	14	mwghuman30K#A:01006	NM_013945	paired box gene 7, isoform 2; pax7	ENSG00000009709	ENST00000234492	GO:0005634, GO:0006916, GO:0007275, GO:0006355, GO:0008151, GO:0007345, GO:0003700	8621, PAX7	167410
2	9	15	mwghuman30K#A:05753	NM_003689	aldo-keto reductase family 7, member a2 (aflatoxin aldehyde reductase); akr7a2	ENSG00000053371	ENST00000235835	GO:0004032, GO:0006081, GO:0004033, GO:0005975, GO:0005489	AKR7A2, 389	603418
2	9	16	mwghuman30K#A:09782	NM_000283	phosphodiesterase 6b, cgmp-specific, rod, beta; pde6b	ENSG00000133256	ENST00000255622	GO:0016020, GO:0004116, GO:0007603, GO:0016787, GO:0007165, GO:0007601	PDE6B, 8786	163500, 268000, 180072
2	9	17	mwghuman30K#A:01833	NM_024308	hypothetical protein mgc4172; mgc4172	ENSG00000108272	ENST00000251312	GO:0008152, GO:0016491
2	9	18	mwghuman30K#A:01527	NM_025088	hypothetical protein flj13241; flj13241	ENSG00000167488	ENST00000300977
2	9	19	mwghuman30K#A:04634	AB030648	fibroblast growth factor 20 (fgf-20); fgf20	ENSG00000078579	ENST00000180166	GO:0008083, GO:0007165, GO:0007267, GO:0005576, GO:0005625	3677, FGF20	605558
2	9	20	mwghuman30K#A:10817	NM_005296	g protein-coupled receptor 23; gpr23	ENSG00000147145	ENST00000276084	GO:0045028, GO:0007186, GO:0001584, GO:0005887	4478, GPR23	300086
2	9	21	mwghuman30K#A:05495	NM_002852	pentaxin-related gene, rapidly induced by il-1 beta; ptx3	ENSG00000163661	ENST00000295927	GO:0005576, GO:0006954	9692, PTX3	602492
2	9	22	mwghuman30K#A:09787	NM_001642	amyloid beta (a4) precursor-like protein 2; aplp2	ENSG00000084234	ENST00000263574, ENST00000263575, ENST00000278756	GO:0007186, GO:0005634, GO:0003677, GO:0004867, GO:0016021	598, APLP2	104776
2	9	23	mwghuman30K#A:06018	NM_005894	cd5 antigen-like (scavenger receptor cysteine rich family); cd5l	ENSG00000073754	ENST00000178510	GO:0016020, GO:0005615, GO:0005044, GO:0006968, GO:0006915	CD5L, 1690	602592
2	9	24	mwghuman30K#A:07264	NM_004332	biphenyl hydrolase-like; bphl	ENSG00000137274	ENST00000333931, ENST00000259807	GO:0016787, GO:0009636, GO:0006519	BPHL, 1094	603156
2	10	1	mwghuman30K#A:09299	NM_014426	sorting nexin 5; snx5	ENSG00000089006	ENST00000278819	GO:0006886, GO:0008565, GO:0006899, GO:0007242	14969, SNX5	605937
2	10	2	mwghuman30K#A:02521	NM_012230	pom (pom121 rat homolog) and zp3 fusion; pomzp3	ENSG00000146707	ENST00000310842	GO:0005554, GO:0000004,	POMZP3, 9203	600587
2	10	3	mwghuman30K#A:10785	BC010362	vacuolar protein sorting 35 (yeast homolog)	ENSG00000069329	ENST00000299138	GO:0006886, GO:0005515, GO:0005829, GO:0008565, GO:0042147	13487, VPS35	606931
2	10	4	mwghuman30K#A:04068	NM_003969	ubiquitin-conjugating enzyme e2m (ubc12 homolog, yeast); ube2m	ENSG00000130725	ENST00000253023	GO:0004840, GO:0006512, GO:0004842, GO:0016874	UBE2M, 12491	603173
2	10	5	mwghuman30K#A:05247	XM_018409	similar to dead ringer-like 2; bright and dead ringer homolog; dead ringer drosophila homolog 2 (h. sapiens); loc126714
2	10	6	mwghuman30K#A:03262	NM_000945	protein phosphatase 3 (formerly 2b), regulatory subunit b (19kd), alpha isoform (calcineurin b, type i); ppp3r1	ENSG00000115953	ENST00000234310	GO:0005517, GO:0005509, GO:0005955, GO:0004723, GO:0000004	PPP3R1, PPP3R2, 9318, 9317	601302	1MF8, 1TCO, 1M63, 1AUI
2	10	7	mwghuman30K#A:02986	NM_022804	snrpn upstream reading frame protein; snurf	ENSG00000186822	ENST00000311940	GO:0005634,	11171, SNURF
2	10	8	mwghuman30K#A:02329	NM_032158	nol1r2 protein; nol1r2	ENSG00000106133	ENST00000330999, ENST00000222857
2	10	9	mwghuman30K#A:01775	NM_003831	sudd (suppressor of bimd6, aspergillus nidulans) homolog; sudd	ENSG00000101782	ENST00000317320	GO:0007059, GO:0005554	11451, RIOK3	603579
2	10	10	mwghuman30K#A:07106	XM_013125	hypothetical protein xp_013125; loc140072
2	10	11	mwghuman30K#A:02228	NM_003123	sialophorin (gpl115, leukosialin, cd43); spn	ENSG00000169639	ENST00000305412	GO:0007165, GO:0005887, GO:0007163, GO:0007162, GO:0004888, GO:0006935, GO:0006968, GO:0005488	SPN, 11249	182160
2	10	12	mwghuman30K#A:10562	XM_053829	hypothetical protein xp_053829; loc113151
2	10	13	mwghuman30K#A:09230	NM_002568	poly(a) binding protein, cytoplasmic 1; pabpc1	ENSG00000070756	ENST00000174661, ENST00000318607	GO:0008143, GO:0003723, GO:0006378, GO:0005737	8554, PABPC2, 8555, PABPC1	604679	1G9L, 1CVJ
2	10	14	mwghuman30K#A:00501	NM_024025	hypothetical protein mgc1136; mgc1136	ENSG00000133878	ENST00000256261	GO:0016787, GO:0008138, GO:0006470
2	10	15	mwghuman30K#A:10271	NM_024822	hypothetical protein flj22601; flj22601
2	10	16	mwghuman30K#A:00200	XM_018233	hypothetical protein xp_018233; loc96575
2	10	17	mwghuman30K#A:02188	NM_001028	ribosomal protein s25; rps25	ENSG00000118181	ENST00000236900	GO:0003723, GO:0006412, GO:0005843, GO:0003735	10413, RPS25	180465
2	10	18	mwghuman30K#A:07981	AY046396	trp-related cation influx channel; trpm4
2	10	19	mwghuman30K#A:02514	NM_019091	pleckstrin homology domain-containing, family a (phosphoinositide binding specific) member 3; plekha3	ENSG00000116095	ENST00000234453	GO:0000004, GO:0005543, GO:0008372	14338, PLEKHA3	607774
2	10	20	mwghuman30K#A:05683	NM_025216	wingless-type mmtv integration site family, member 10a precursor; wnt10a	ENSG00000135925	ENST00000258411	GO:0007223, GO:0007275, GO:0005576,	13829, WNT10A	606268
2	10	21	mwghuman30K#A:01078	NM_014245	ring finger protein 7; rnf7	ENSG00000114125	ENST00000318942, ENST00000273480	GO:0005634, GO:0005554, GO:0005737, GO:0000004	RNF7, 10070	603863
2	10	22	mwghuman30K#A:02009	NM_024051	hypothetical protein mgc3077; mgc3077	ENSG00000006625	ENST00000275428, ENST00000005374		C7orf24, 21705
2	10	23	mwghuman30K#A:04777	NM_024009	gap junction protein, beta 3, 31kd (connexin 31); gjb3
2	10	24	mwghuman30K#A:01791	NM_002902	reticulocalbin 2, ef-hand calcium binding domain; rcn2	ENSG00000117906	ENST00000320963	GO:0005783, GO:0005515, GO:0005509	9935, RCN2	602584
2	11	1	mwghuman30K#A:06473	NM_024597	hypothetical protein flj12649; flj12649
2	11	2	mwghuman30K#A:05232	NM_004569	phosphatidylinositol glycan, class h; pigh	ENSG00000100564	ENST00000216452	GO:0006506, GO:0017176, GO:0005783, GO:0016757, GO:0006464	8964, PIGH	600154
2	11	3	mwghuman30K#A:02175	NM_016038	cgi-97 protein; loc51119	ENSG00000126524	ENST00000246868	GO:0005554	19440, SBDS	607444, 260400
2	11	4	mwghuman30K#A:02539	NM_022567	nyctalopin; nyx	ENSG00000187007	ENST00000334038	GO:0005554, GO:0005622, GO:0007601, GO:0000004, GO:0005578	NYX, 8082	310500, 300278
2	11	5	mwghuman30K#A:05732	NM_024639	hypothetical protein flj23393; flj23393	ENSG00000181315	ENST00000323438
2	11	6	mwghuman30K#A:05978	NM_024866	hypothetical protein flj21135; flj21135	ENSG00000128165	ENST00000248853
2	11	7	mwghuman30K#A:03017	NM_016069	cgi-136 protein; loc51025	ENSG00000183596	ENST00000318059	GO:0005554, GO:0005739
2	11	8	mwghuman30K#A:01748	NM_024535	hypothetical protein flj22021; flj22021	ENSG00000103426	ENST00000251166
2	11	9	mwghuman30K#A:09241	NM_018496	hypothetical protein pro0889; pro0889
2	11	10	mwghuman30K#A:01212	NM_030571	hypothetical protein mgc10924 similar to nedd4 ww-binding protei; mgc10924	ENSG00000131507	ENST00000253814, ENST00000313129		17592, NDFIP1
2	11	11	mwghuman30K#A:00387	NM_018063	hypothetical protein flj10339; flj10339	ENSG00000119969	ENST00000239026, ENST00000239027, ENST00000306493	GO:0003677, GO:0016787, GO:0005524, GO:0008026	4861, HELLS	603946
2	11	12	mwghuman30K#A:04829	NM_024784	hypothetical protein flj23392; flj23392	ENSG00000185670	ENST00000329958	GO:0005634, GO:0003677, GO:0005515, GO:0006355	22918, ZBTB3
2	11	13	mwghuman30K#A:05991	NM_003860	barrier to autointegration factor; bcrp1	ENSG00000175334	ENST00000312175	GO:0005634, GO:0003677, GO:0009615	17397, BANF1	603811	2EZX, 2EZZ, 1CI4, 1QCK, 2EZY
2	11	14	mwghuman30K#A:08819	NM_022785	hypothetical protein flj23588; flj23588	ENSG00000186976	ENST00000262726	GO:0005509
2	11	15	mwghuman30K#A:08951	NM_022781	hypothetical protein flj21343; flj21343	ENSG00000137075	ENST00000259605, ENST00000335317		18052, RNF38
2	11	16	mwghuman30K#A:04679	XM_062236	similar to inner centromere protein antigens (135kd, 155kd); inner centromere protein incenp (h. sapiens); loc120693
2	11	17	mwghuman30K#A:01237	NM_014400	gpi-anchored metastasis-associated protein homolog; c4.4a	ENSG00000124466	ENST00000244333
2	11	18	mwghuman30K#A:08623	BC014644	unknown (protein for mgc:15731)	ENSG00000184756	ENST00000333867
2	11	19	mwghuman30K#A:04046	NM_024674	hypothetical protein flj12457; flj12457	ENSG00000131914	ENST00000254231	GO:0003677, GO:0006355	15986, LIN28
2	11	20	mwghuman30K#A:03117	NM_018094	peptide chain release factor 3; gspt2	ENSG00000186034	ENST00000335127	GO:0003746, GO:0006414,	4622, GSPT2	300418
2	11	21	mwghuman30K#A:02918	M74178	hepatocyte growth factor-like protein	ENSG00000173531	ENST00000308124	GO:0007596, GO:0008233, GO:0004263, GO:0000004, GO:0008372, GO:0003809, GO:0006508, GO:0005554, GO:0005509, GO:0004295	MSTP9, MST1, 7390, 7380	142408
2	11	22	mwghuman30K#A:02866	NM_014515	ccr4-not transcription complex, subunit 2; cnot2	ENSG00000111596	ENST00000283230, ENST00000229195	GO:0005634, GO:0016455, GO:0006358	7878, CNOT2	604909
2	11	23	mwghuman30K#A:07403	NM_022549	zygin 1, isoform 2; fez1	ENSG00000149557	ENST00000278919	GO:0007399, GO:0007155, GO:0007411, GO:0005871	FEZ1, 3659	604825
2	11	24	mwghuman30K#A:07266	NM_007007	cleavage and polyadenylation specific factor 6, 68 kd subunit; cpsf6	ENSG00000111605	ENST00000266679, ENST00000229204	GO:0006397, GO:0003723, GO:0005634, GO:0003676	13871, CPSF6	604979
2	12	1	mwghuman30K#A:08000	NM_014440	interleukin-1 superfamily 1; fil1(epsilon)	ENSG00000136694	ENST00000259211	GO:0005576, GO:0006955, GO:0005149, GO:0006954		605509
2	12	2	mwghuman30K#A:02483	NM_004003	carnitine acetyltransferase, peroxisomal isoform; crat	ENSG00000095321	ENST00000318080, ENST00000277468	GO:0006810, GO:0004094, GO:0004093,	2342, CRAT	600184
2	12	3	mwghuman30K#A:10434	NM_022832	hypothetical protein flj12552; flj12552	ENSG00000109189	ENST00000226440	GO:0006511, GO:0004197, GO:0004221	USP46, 20075
2	12	4	mwghuman30K#A:04306	NM_002512	non-metastatic cells 2, protein (nm23b) expressed in; nme2	ENSG00000121054	ENST00000311032	GO:0005634, GO:0045786, GO:0005524, GO:0006241, GO:0016301, GO:0006355, GO:0004550, GO:0009142, GO:0006228, GO:0016740, GO:0003700, GO:0008285, GO:0006183	NME2, 7850	156491	1NUE, 1NSK
2	12	5	mwghuman30K#A:05768	NM_025168	hypothetical protein flj11834; lano	ENSG00000137269	ENST00000259801, ENST00000335204		LRRC1, 14307
2	12	6	mwghuman30K#A:01512	NM_014670	basic leucine-zipper protein bzap45; bzap45	ENSG00000082153	ENST00000313399, ENST00000233071	GO:0006446, GO:0003743	BZW1, 18380
2	12	7	mwghuman30K#A:06502	XM_070103	similar to ribosomal protein l26 (h. sapiens); loc136816
2	12	8	mwghuman30K#A:04608	NM_025221	calsenilin-like protein; calp	ENSG00000185774	ENST00000329287		15521, KCNIP1	604660
2	12	9	mwghuman30K#A:00879	NM_018013	hypothetical protein flj10159; flj10159	ENSG00000112320	ENST00000230065
2	12	10	mwghuman30K#A:04060	NM_001522	guanylate cyclase 2f; gucy2f	ENSG00000101890	ENST00000218006	GO:0005524, GO:0006468, GO:0007601, GO:0006182, GO:0008075, GO:0004713, GO:0016829, GO:0005887, GO:0007242, GO:0005640, GO:0007168, GO:0004383	4691, GUCY2F	300041
2	12	11	mwghuman30K#A:04751	NM_024512	leucine-rich repeat-containing 2; lrrc2	ENSG00000163827	ENST00000296144		LRRC2, 14676	607180
2	12	12	mwghuman30K#A:08922	NM_000135	fanconi anemia, complementation group a; fanca
2	12	13	mwghuman30K#A:09742	NM_024830	hypothetical protein flj12443; flj12443
2	12	14	mwghuman30K#A:04155	NM_021819	ergl protein; ergl	ENSG00000140506	ENST00000335443, ENST00000309664	GO:0005529, GO:0016021, GO:0007157	6632, LMAN1L
2	12	15	mwghuman30K#A:00410	NM_025087	hypothetical protein flj21511; flj21511	ENSG00000109182	ENST00000226432
2	12	16	mwghuman30K#A:08647	NM_017696	hypothetical protein flj20170; flj20170	ENSG00000178346	ENST00000316316		C6orf61, 18148
2	12	17	mwghuman30K#A:10564	NM_053275	ribosomal protein p0; rplp0	ENSG00000175340	ENST00000311135	GO:0005842, GO:0005840, GO:0003723, GO:0005622, GO:0006414, GO:0003735	RPLP0, 10371	180510
2	12	18	mwghuman30K#A:01192	NM_012109	brain-specific membrane-anchored protein precursor; bsmap	ENSG00000105696	ENST00000262817	GO:0016021, GO:0005624
2	12	19	mwghuman30K#A:06543	NM_024050	hypothetical protein mgc2594; mgc2594	ENSG00000130311	ENST00000252601
2	12	20	mwghuman30K#A:03501	NM_014503	down-regulated in metastasis; drim	ENSG00000120800	ENST00000261637	GO:0008285
2	12	21	mwghuman30K#A:06105	AL050296	hypothetical protein; dkfzp564b112
2	12	22	mwghuman30K#A:03526	NM_007192	chromatin-specific transcription elongation factor, 140 kda subu; factp140	ENSG00000092201	ENST00000216297	GO:0008159, GO:0006508, GO:0003746, GO:0006337, GO:0008235, GO:0006366	11465, SUPT16H	605012
2	12	23	mwghuman30K#A:08053	NM_021178	enhancer of invasion 10; hei10	ENSG00000100814	ENST00000216705	GO:0046821	C14orf18, 19437
2	12	24	mwghuman30K#A:05395	NM_025070	hypothetical protein flj22242; flj22242
2	13	1	mwghuman30K#A:00316	NM_006406	thioredoxin peroxidase; prdx4	ENSG00000123131	ENST00000322632	GO:0016209, GO:0007252, GO:0008379, GO:0016491	17169, PRDX4	606506
2	13	2	mwghuman30K#A:07276	NM_025026	hypothetical protein flj14107; flj14107
2	13	3	mwghuman30K#A:02131	NM_003486	solute carrier family 7 (cationic amino acid transporter, y+ system), member 5; slc7a5	ENSG00000103257	ENST00000261622	GO:0006810, GO:0015175, GO:0006865, GO:0006520, GO:0016021, GO:0015359, GO:0005886	11063, SLC7A5	600182
2	13	4	mwghuman30K#A:05154	NM_001182	antiquitin; aldh7a1	ENSG00000164904	ENST00000297542	GO:0006081, GO:0007605, GO:0004029, GO:0016491, GO:0008372	877, ALDH7A1	107323
2	13	5	mwghuman30K#A:09125	XM_010502	similar to atpase, na+/k+ transporting, alpha 2 (+) polypeptide; atpase, na+k+ transporting, alpha-2 polypeptide (h. sapiens); loc127374
2	13	6	mwghuman30K#A:01945	NM_006707	butyrophilin-like 3; btnl3	ENSG00000168903	ENST00000301996	GO:0004872, GO:0006629	1143, BTNL3	606192
2	13	7	mwghuman30K#A:09531	NM_018053	hypothetical protein flj10307; flj10307	ENSG00000158156	ENST00000289063
2	13	8	mwghuman30K#A:09947	NM_002586	pre-b-cell leukemia transcription factor 2; pbx2	ENSG00000112043	ENST00000275123	GO:0005634, GO:0006355, GO:0007388, GO:0003700,	8633, PBX2	176311
2	13	9	mwghuman30K#A:06883	NM_018137	hypothetical protein flj10559; flj10559	ENSG00000187022	ENST00000335320	GO:0008757, GO:0005634,
2	13	10	mwghuman30K#A:02783	XM_011118	similar to eukaryotic translation initiation factor 4e; eukaryotic translation initiation factor 4e-like 1 (h. sapiens); loc115078
2	13	11	mwghuman30K#A:04392	NM_024631	hypothetical protein flj23342; flj23342	ENSG00000120458	ENST00000239614
2	13	12	mwghuman30K#A:10009	NM_003550	mad1-like 1; mad1l1	ENSG00000002822	ENST00000265854	GO:0007093, GO:0008283, GO:0005819, GO:0005813, GO:0007067	6762, MAD1L1	602686
2	13	13	mwghuman30K#A:08306	NM_001941	desmocollin 3, isoform dsc3a preproprotein; dsc3	ENSG00000134762	ENST00000257194	GO:0005856, GO:0007155, GO:0005911, GO:0007156, GO:0005509, GO:0016021, GO:0005624, GO:0005886, GO:0005194	DSC3, 3037	600271
2	13	14	mwghuman30K#A:01750	L10844	growth-regulating protein
2	13	15	mwghuman30K#A:05091	XM_058235	similar to matrin 3; kiaa0723 gene product (h. sapiens); loc126984
2	13	16	mwghuman30K#A:07189	NM_014081	pro0297 protein; pro0297	ENSG00000183037	ENST00000332066
2	13	17	mwghuman30K#A:04921	NM_000366	tropomyosin 1 (alpha); tpm1	ENSG00000140416	ENST00000317516, ENST00000288398, ENST00000334895, ENST00000267996	GO:0006937, GO:0003779, GO:0005856, GO:0008016, GO:0005554, GO:0005200, GO:0005862, GO:0008307, GO:0007517, GO:0000004, GO:0005871, GO:0008372	TPM1, 12010	191010
2	13	18	mwghuman30K#A:05264	XM_017039	hypothetical protein xp_017039; loc95731
2	13	19	mwghuman30K#A:06179	NM_006807	chromobox homolog 1 (hp1 beta homolog drosophila ); cbx1	ENSG00000108468	ENST00000225603	GO:0005654, GO:0006333, GO:0005634, GO:0000785, GO:0003682, GO:0005720	CBX1, 1551	604511	1AP0, 1DZ1, 1GUW
2	13	20	mwghuman30K#A:03917	NM_000799	erythropoietin; epo	ENSG00000130427	ENST00000252723	GO:0005615, GO:0007165, GO:0005128, GO:0006950, GO:0007267, GO:0005180, GO:0005179, GO:0008015, GO:0007275	EPO, 3415	133170	1CN4, 1BUY, 1EER
2	13	21	mwghuman30K#A:10032	NM_025140	hypothetical protein flj22471; flj22471	ENSG00000119242	ENST00000238156
2	13	22	mwghuman30K#A:09122	NM_022448	hypothetical protein flj21817 similar to rhoip2; flj21817
2	13	23	mwghuman30K#A:01889	AF067803	hdcmb47p	ENSG00000173598	ENST00000311605	GO:0009187,	8051, NUDT4
2	13	24	mwghuman30K#A:03293	NM_014644	myomegalin; pde4dip
2	14	1	mwghuman30K#A:06006	NM_033001	general transcription factor ii, i, isoform 3; gtf2i	ENSG00000077809	ENST00000324906, ENST00000324896, ENST00000324924	GO:0005634, GO:0007165, GO:0005515, GO:0016251, GO:0006355, GO:0006367, GO:0003700		601679, 194050
2	14	2	mwghuman30K#A:05726	NM_000639	apoptosis (apo-1) antigen ligand 1; tnfsf6	ENSG00000117560	ENST00000305730	GO:0005164, GO:0007165, GO:0005887, GO:0006917, GO:0007267, GO:0005576, GO:0006955	11936, TNFSF6	601859, 134638
2	14	3	mwghuman30K#A:00396	NM_000189	hexokinase 2; hk2	ENSG00000159399	ENST00000290573	GO:0016020, GO:0000074, GO:0005524, GO:0016301, GO:0006096, GO:0004396, GO:0005741, GO:0016740	HK2, 4923	601125
2	14	4	mwghuman30K#A:01285	NM_006271	s100 calcium-binding protein a1; s100a1	ENSG00000160678	ENST00000292169	GO:0007399, GO:0005515, GO:0005509, GO:0007154, GO:0008270, GO:0007242	S100A1, 10486	176940
2	14	5	mwghuman30K#A:07182	NM_022917	hypothetical protein flj21959; flj21959	ENSG00000165271	ENST00000325914, ENST00000297990, ENST00000325889		NOL6, 19910
2	14	6	mwghuman30K#A:02679	NM_001170	aquaporin 7; aqp7	ENSG00000165269	ENST00000297988	GO:0006833, GO:0006810, GO:0015254, GO:0007588, GO:0006091, GO:0015250, GO:0005887, GO:0015793, GO:0005215	640, AQP7	602974
2	14	7	mwghuman30K#A:07570	NM_004629	x-ray repair complementing defective repair in chinese hamster cells 9; fancg	ENSG00000165281	ENST00000298002	GO:0000075, GO:0005634, GO:0003684,	3588, FANCG	602956
2	14	8	mwghuman30K#A:09698	NM_000593	transporter 1, atp-binding cassette, sub-family b; tap1	ENSG00000168394	ENST00000320763	GO:0006857, GO:0005524, GO:0004009, GO:0000166, GO:0006955, GO:0016021, GO:0015198	43, TAP1	170260	1JJ7
2	14	9	mwghuman30K#A:10827	NM_024333	fibronectin type 3 and spry domain-containing protein; fsd1	ENSG00000105255	ENST00000221856
2	14	10	mwghuman30K#A:02950	NM_025241	ubx domain-containing 1; ubxd1	ENSG00000167671	ENST00000301281		14928, UBXD1
2	14	11	mwghuman30K#A:03855	NM_024964	hypothetical protein flj11556; flj11556
2	14	12	mwghuman30K#A:01093	NM_018340	hypothetical protein flj11151; flj11151	ENSG00000103381	ENST00000261660	GO:0016787
2	14	13	mwghuman30K#A:02129	NM_030572	hypothetical protein mgc10946; mgc10946	ENSG00000134548	ENST00000256969
2	14	14	mwghuman30K#A:03974	NM_024044	hypothetical protein mgc5178; mgc5178	ENSG00000184237	ENST00000335232, ENST00000251303, ENST00000335151, ENST00000335530, ENST00000330181, ENST00000335536	GO:0006281, GO:0005622, GO:0004518
2	14	15	mwghuman30K#A:07006	NM_014833	kiaa0618 gene product; kiaa0618
2	14	16	mwghuman30K#A:00568	NM_004024	activating transcription factor 3 delta zip isoform; atf3	ENSG00000162772	ENST00000310478	GO:0005634, GO:0003714, GO:0006355, GO:0003700	ATF3, 785	603148
2	14	17	mwghuman30K#A:00359	NM_001023	ribosomal protein s20; rps20	ENSG00000008988	ENST00000009589	GO:0003723, GO:0006412, GO:0005622, GO:0005843, GO:0003735	10405, RPS20	603682
2	14	18	mwghuman30K#A:02770	NM_025016	hypothetical protein flj13885; flj13885
2	14	19	mwghuman30K#A:06978	NM_024576	hypothetical protein flj21079; flj21079	ENSG00000119900	ENST00000238928	GO:0016020, GO:0004872, GO:0008151
2	14	20	mwghuman30K#A:00774	NM_025170	hypothetical protein flj12987; flj12987	ENSG00000046889	ENST00000288368, ENST00000251696	GO:0007242
2	14	21	mwghuman30K#A:00594	NM_030652	ng3 protein; ng3
2	14	22	mwghuman30K#A:01494	NM_030969	hypothetical protein mgc1223; mgc1223	ENSG00000137210	ENST00000259740	GO:0005554, GO:0016021
2	14	23	mwghuman30K#A:02563	NM_006716	activator of s phase kinase; ask	ENSG00000006634	ENST00000265728	GO:0016301, GO:0008270, GO:0005622, GO:0003676		604281
2	14	24	mwghuman30K#A:08066	NM_006356	atp synthase, h+ transporting, mitochondrial f0 complex, subunit d; atp5h	ENSG00000167863	ENST00000301587	GO:0003936, GO:0015078, GO:0005739, GO:0015992	845, ATP5H
2	15	1	mwghuman30K#A:00399	NM_025257	ng22 protein; ng22	ENSG00000112000	ENST00000229729, ENST00000313789		C6orf29, 13941	606107
2	15	2	mwghuman30K#A:07448	NM_021013	type i hair keratin 4; krtha4	ENSG00000131737	ENST00000251648		6452, KRTHA4	602763
2	15	3	mwghuman30K#A:08680	NM_025259	ng23 protein; ng23	ENSG00000096474	ENST00000275100, ENST00000266123, ENST00000308585	GO:0007136, GO:0007131, GO:0007126, GO:0003684, GO:0005524, GO:0006298	7328, MSH5	603382
2	15	4	mwghuman30K#A:01263	NM_003394	wingless-type mmtv integration site family, member 10b precursor; wnt10b	ENSG00000169884	ENST00000301061	GO:0007165, GO:0007223, GO:0007275, GO:0005576, GO:0004871	WNT10B, 12775	601906
2	15	5	mwghuman30K#A:04576	NM_002703	phosphoribosyl pyrophosphate amidotransferase; ppat	ENSG00000128059	ENST00000264220	GO:0006541, GO:0000287, GO:0009116, GO:0016757, GO:0008152, GO:0004044, GO:0009113, GO:0006164	9238, PPAT	172450
2	15	6	mwghuman30K#A:08548	NM_023037	hypothetical protein cg003; 13cdna73	ENSG00000073910	ENST00000261575	GO:0005524
2	15	7	mwghuman30K#A:00292	NM_022658	homeo box c8; hoxc8	ENSG00000037965	ENST00000040584	GO:0005634, GO:0007275, GO:0006355, GO:0003700	HOXC8, 5129	142970
2	15	8	mwghuman30K#A:03369	NM_022172	pyruvate carboxylase precursor; pc	ENSG00000173599	ENST00000309382	GO:0004736, GO:0008152, GO:0005524, GO:0006094, GO:0009374, GO:0016874, GO:0005739,	8636, PC	266150
2	15	9	mwghuman30K#A:05505	NM_004631	apolipoprotein e receptor 2, isoform 1 precursor; lrp8	ENSG00000157193	ENST00000321928, ENST00000306052, ENST00000335236, ENST00000321964	GO:0016020, GO:0008203, GO:0007165, GO:0006869, GO:0004872, GO:0030227, GO:0005509, GO:0030135, GO:0006897, GO:0004888, GO:0005886, GO:0006629	6700, LRP8	602600
2	15	10	mwghuman30K#A:00153	NM_033300	apolipoprotein e receptor 2, isoform 2 precursor; lrp8	ENSG00000157193	ENST00000321928, ENST00000306052, ENST00000335236, ENST00000321964	GO:0016020, GO:0008203, GO:0007165, GO:0006869, GO:0004872, GO:0030227, GO:0005509, GO:0030135, GO:0006897, GO:0004888, GO:0005886, GO:0006629	6700, LRP8	602600
2	15	11	mwghuman30K#A:04521	NM_023926	hypothetical protein flj12895; flj12895	ENSG00000121413	ENST00000240727	GO:0005634, GO:0006355, GO:0003700
2	15	12	mwghuman30K#A:04818	NM_018515	hypothetical protein pro2176; pro2176
2	15	13	mwghuman30K#A:07066	NM_032036	tlh29 protein precursor; tlh29	ENSG00000119632	ENST00000238609	GO:0016021	19753, FAM14A
2	15	14	mwghuman30K#A:06611	NM_024740	disrupted in bipolar disorder 1; dibd1	ENSG00000086848	ENST00000320165		15672, DIBD1	606941
2	15	15	mwghuman30K#A:03907	NM_006710	cop9 homolog; cop9	ENSG00000115624	ENST00000264603	GO:0005634
2	15	16	mwghuman30K#A:03757	XM_016470	hypothetical protein flj22530; flj22530
2	15	17	mwghuman30K#A:05531	NM_000993	ribosomal protein l31; rpl31	ENSG00000071082	ENST00000264258	GO:0005842, GO:0005840, GO:0003723, GO:0006412, GO:0005622, GO:0003735	RPL31, 10334
2	15	18	mwghuman30K#A:03035	NM_006600	nuclear distribution gene c (a.nidulans) homolog; nudc	ENSG00000090273	ENST00000321265, ENST00000247950	GO:0000074, GO:0008283, GO:0007275	NUDC, 8045
2	15	19	mwghuman30K#A:07226	NM_022776	oxysterol-binding protein-like protein 11; osbpl11	ENSG00000144909	ENST00000296220	GO:0008202, GO:0006869	16397, OSBPL11	606739
2	15	20	mwghuman30K#A:07547	NM_024014	homeo box a6; hoxa6	ENSG00000106006	ENST00000222728	GO:0005634, GO:0007275, GO:0006355, GO:0003700	HOXA6, 5107	142951
2	15	21	mwghuman30K#A:04052	NM_033251	ribosomal protein l13; rpl13	ENSG00000167526	ENST00000311528	GO:0003723, GO:0006412, GO:0005622, GO:0003735, GO:0005830	10303, RPL13	113703
2	15	22	mwghuman30K#A:10288	NM_006328	rna binding motif protein 14; rbm14	ENSG00000173959	ENST00000310137	GO:0003676	RBM14, 14219
2	15	23	mwghuman30K#A:04773	NM_024947	hypothetical protein flj12729; flj12729	ENSG00000173889	ENST00000315395, ENST00000308547		PHC3, 15682
2	15	24	mwghuman30K#A:05715	NM_025239	programmed death ligand 2; pdl2	ENSG00000120208	ENST00000239313	GO:0005554, GO:0006955, GO:0008372		605723
2	16	1	mwghuman30K#A:04130	NM_020977	ankyrin 2, isoform 2; ank2	ENSG00000145362	ENST00000282004, ENST00000264366, ENST00000264364	GO:0016020,	493, ANK2	106410
2	16	2	mwghuman30K#A:06027	NM_024036	hypothetical protein mgc3103; mgc3103	ENSG00000173621	ENST00000309602
2	16	3	mwghuman30K#A:06032	NM_013310	hypothetical protein; af038169	ENSG00000154927	ENST00000313305
2	16	4	mwghuman30K#A:07411	NM_015957	cgi-29 protein; loc51074	ENSG00000149089	ENST00000278359
2	16	5	mwghuman30K#A:06050	NM_024325	hypothetical protein mgc10715; mgc10715	ENSG00000088876	ENST00000278772, ENST00000202629	GO:0006355, GO:0005622, GO:0003676
2	16	6	mwghuman30K#A:08206	NM_023068	sialoadhesin; sn	ENSG00000088827	ENST00000202578	GO:0007160, GO:0005529, GO:0016021, GO:0007157, GO:0005194, GO:0006954	11127, SN	600751
2	16	7	mwghuman30K#A:07543	NM_016148	somatostatin receptor-interacting protein; sstrip	ENSG00000161681	ENST00000293441		15474, SHANK1	604999
2	16	8	mwghuman30K#A:03565	NM_024120	chromosome 20 open reading frame 7; c20orf7	ENSG00000101247	ENST00000217225
2	16	9	mwghuman30K#A:05205	NM_012188	forkhead box i1; foxi1	ENSG00000168269	ENST00000306268	GO:0005634, GO:0007275, GO:0006355, GO:0008301, GO:0003700	FOXI1, 3815	601093
2	16	10	mwghuman30K#A:02657	NM_020973	cytosolic beta-glucosidase; gluc	ENSG00000176201	ENST00000317327	GO:0004553, GO:0005975	19069, GBA3	606619
2	16	11	mwghuman30K#A:04452	NM_003392	wingless-type mmtv integration site family, member 5a precursor; wnt5a	ENSG00000114251	ENST00000264634	GO:0005615, GO:0007165, GO:0007223, GO:0007275, GO:0007267, GO:0005102, GO:0007345, GO:0005625	12784, WNT5A	164975
2	16	12	mwghuman30K#A:06303	NM_022342	kinesin protein 9 gene; kif9	ENSG00000088727	ENST00000265529, ENST00000292334, ENST00000335044	GO:0005524, GO:0003774, GO:0007017, GO:0005871	16666, KIF9	607910
2	16	13	mwghuman30K#A:08836	NM_001792	cadherin 2, type 1 preproprotein; cdh2	ENSG00000170558	ENST00000269141	GO:0016020, GO:0007155, GO:0007156, GO:0005509, GO:0016021, GO:0005886, GO:0005194	CDH4, 1759, CDH2, 1763	603006, 114020
2	16	14	mwghuman30K#A:02861	NM_024920	hypothetical protein flj14281; flj14281	ENSG00000164031	ENST00000334223, ENST00000323809	GO:0003677, GO:0003754, GO:0008170, GO:0006306
2	16	15	mwghuman30K#A:02371	NM_023933	hypothetical protein mgc2494; mgc2494	ENSG00000103254	ENST00000219535
2	16	16	mwghuman30K#A:05909	NM_004505	ubiquitin specific protease 6; usp6	ENSG00000129204	ENST00000250066, ENST00000304328, ENST00000250067, ENST00000332776	GO:0008233, GO:0004221, GO:0000004, GO:0003676, GO:0008372, GO:0006511, GO:0016787, GO:0006464, GO:0005554, GO:0004197, GO:0004212, GO:0008151	12629, USP6	604334
2	16	17	mwghuman30K#A:03250	NM_024541	hypothetical protein flj13114; flj13114	ENSG00000120029	ENST00000263485
2	16	18	mwghuman30K#A:10127	NM_024817	hypothetical protein flj13710; flj13710	ENSG00000103725	ENST00000261862
2	16	19	mwghuman30K#A:05352	NM_025012	hypothetical protein flj13769; flj13769	ENSG00000178981	ENST00000312732
2	16	20	mwghuman30K#A:02590	XM_071646	hypothetical protein xp_071646; loc139674
2	16	21	mwghuman30K#A:04653	NM_004483	glycine cleavage system protein h (aminomethyl carrier); gcsh	ENSG00000181091	ENST00000315467, ENST00000322261	GO:0005960, GO:0006546, GO:0004047, GO:0005739	GCSH, 4208	238330
2	16	22	mwghuman30K#A:07431	NM_016154	ras-related gtp-binding protein 4b; rab4b	ENSG00000167578	ENST00000317333	GO:0003928, GO:0006886, GO:0008565, GO:0007264, GO:0005525, GO:0015031, GO:0016192, GO:0008372	9782, RAB4B
2	16	23	mwghuman30K#A:02753	NM_025238	btb (poz) domain containing 1; btbd1	ENSG00000064726	ENST00000261721	GO:0005515, GO:0000004,	BTBD1, 1120
2	16	24	mwghuman30K#A:04375	NM_023918	taste receptor, type 2, member 8; tas2r8	ENSG00000121314	ENST00000240615	GO:0007186, GO:0004872, GO:0016021, GO:0008527, GO:0000004		604794
3	1	1	mwghuman30K#A:03538	NM_024645	hypothetical protein flj13842; flj13842	ENSG00000165061	ENST00000297737, ENST00000315769	GO:0003723, GO:0005634
3	1	2	mwghuman30K#A:10021	NM_000774	cytochrome p450, subfamily iif, polypeptide 1; cyp2f1	ENSG00000130607	ENST00000335107, ENST00000199725, ENST00000331105, ENST00000330446, ENST00000324071, ENST00000330436, ENST00000301170, ENST00000329418, ENST00000301166, ENST00000328921	GO:0016020,	2632, CYP2B, CYP2F1, CYP2B6, 2616, CYP2B7, 2614, 2608, 2615, CYP2A13	605059, 123960, 124070
3	1	3	mwghuman30K#A:09440	NM_016408	hypothetical protein hspc167; loc51654	ENSG00000101391	ENST00000217372, ENST00000278988	GO:0008283, GO:0005554, GO:0042808, GO:0045736, GO:0045664, GO:0007420, GO:0008372	CDK5RAP1, 15880
3	1	4	mwghuman30K#A:02969	NM_006952	uroplakin 1b; upk1b	ENSG00000114638	ENST00000264234	GO:0007582, GO:0016021, GO:0005198	UPK1B, 12578	602380
3	1	5	mwghuman30K#A:10368	AL139008	ba255a11.8 (novel protein similar to annexin a2 (anxa2) (lipocortin ii, calpactin i heavy chain, chromobindin 8, pap-iv)); ba255a11.8
3	1	6	mwghuman30K#A:05777	BC007307	similar to zinc finger protein 268	ENSG00000160336	ENST00000333303, ENST00000334095, ENST00000303898, ENST00000331318, ENST00000327507	GO:0005634, GO:0006355, GO:0005622, GO:0006118,
3	1	7	mwghuman30K#A:06092	NM_023944	cytochrome p450 isoform 4f12; cyp4f12	ENSG00000186204	ENST00000324632	GO:0016020, GO:0005792, GO:0005783, GO:0004497, GO:0006118	CYP4F12, 18857
3	1	8	mwghuman30K#A:09012	Y10696	ine1
3	1	9	mwghuman30K#A:04853	NM_021902	phospholemman, isoform b precursor; fxyd1	ENSG00000126258	ENST00000325341	GO:0006821, GO:0005216, GO:0005887, GO:0006936, GO:0005254, GO:0006811	FXYD1, 4025	602359
3	1	10	mwghuman30K#A:07112	NM_015024	ran binding protein 16; ranbp16	ENSG00000130227	ENST00000252512	GO:0006886, GO:0005643, GO:0005634, GO:0008565, GO:0005525, GO:0000059, GO:0005737	14108, 14428, RANBP17, XPO7	606141, 606140
3	1	11	mwghuman30K#A:09991	NM_000277	phenylalanine hydroxylase; pah	ENSG00000171759	ENST00000307000	GO:0008652, GO:0004505, GO:0009072, GO:0016597, GO:0008152, GO:0005506, GO:0006559		261600	1KW0, 1J8U, 1DMW, 5PAH, 1PAH, 1LRM, 1J8T, 4PAH, 3PAH, 6PAH, 2PAH
3	1	12	mwghuman30K#A:05936	NM_019056	neuronal protein 17.3; p17.3	ENSG00000147123	ENST00000276062	GO:0003954, GO:0016021, GO:0005739, GO:0016491		300403
3	1	13	mwghuman30K#A:01282	NM_024571	hypothetical protein flj22940; flj22940	ENSG00000161981	ENST00000293861		C16orf33, 14161
3	1	14	mwghuman30K#A:08095	NM_024796	hypothetical protein flj22639; flj22639	ENSG00000177750	ENST00000326725
3	1	15	mwghuman30K#A:03048	NM_001688	atp synthase, h+ transporting, mitochondrial f0 complex, subunit b, isoform 1; atp5f1	ENSG00000116459	ENST00000235094	GO:0005759, GO:0003936, GO:0015078, GO:0005624, GO:0015992, GO:0005215	840, ATP5F1	603270
3	1	16	mwghuman30K#A:05354	NM_002297	lipocalin 1 (protein migrating faster than albumin, tear prealbumin); lcn1	ENSG00000160349	ENST00000263598	GO:0006810, GO:0006508, GO:0006960, GO:0004869, GO:0005215	LCN1, 6525	151675
3	1	17	mwghuman30K#A:06062	NM_006305	putative human hla class ii associated protein i; phap1	ENSG00000140350	ENST00000267918	GO:0005634, GO:0007242, GO:0005737	ANP32A, 13233	600832
3	1	18	mwghuman30K#A:10136	L03420	fc gamma receptor i	ENSG00000150337	ENST00000304242, ENST00000334890, ENST00000304228	GO:0006911, GO:0005057, GO:0007165, GO:0004872, GO:0000004, GO:0008372, GO:0005887, GO:0005554, GO:0006955, GO:0019864	3613, FCGR1A	146760
3	1	19	mwghuman30K#A:08172	NM_024748	hypothetical protein flj11539; flj11539	ENSG00000164108	ENST00000296508
3	1	20	mwghuman30K#A:08299	NM_017583	dipb protein; hsa249128	ENSG00000166326	ENST00000299413	GO:0008270, GO:0005622	19016, TRIM44
3	1	21	mwghuman30K#A:01336	XM_015532	hypothetical protein xp_015532; loc95694
3	1	22	mwghuman30K#A:01617	NM_016228	l-kynurenine/alpha-aminoadipate aminotransferase; katii	ENSG00000109576	ENST00000226840	GO:0008483, GO:0016740	17929, AADAT
3	1	23	1ara_c171#1	1ara_c171#1	arabidopsis control oligonucleotide
3	1	24	1ara_b273#1	1ara_b273#1	arabidopsis control oligonucleotide
3	2	1	mwghuman30K#A:07383	NM_024865	hypothetical protein flj12581; flj12581	ENSG00000179437	ENST00000229307	GO:0005634, GO:0006355, GO:0003700	NANOG, 20857	607937
3	2	2	mwghuman30K#A:07979	Y10658	nuclear dna helicase ii	ENSG00000135829	ENST00000309595, ENST00000258307	GO:0005634, GO:0003677, GO:0004004, GO:0005524, GO:0003725, GO:0005737, GO:0004003	2750, DHX9	603115
3	2	3	mwghuman30K#A:00183	NM_022480	hypothetical protein flj12587; flj12587	ENSG00000183655	ENST00000332671, ENST00000333220	GO:0005515
3	2	4	mwghuman30K#A:05212	BC009585	eukaryotic translation initiation factor 4a, isoform 1	ENSG00000161960	ENST00000293831	GO:0003729, GO:0003743, GO:0003677, GO:0016787, GO:0005524, GO:0006441, GO:0008304, GO:0006412, GO:0008026, GO:0003676	3282, EIF4A1	602641
3	2	5	mwghuman30K#A:02365	S68015	c6.1a	ENSG00000185515	ENST00000330045	GO:0005554, GO:0008151, GO:0000004, GO:0008372
3	2	6	mwghuman30K#A:10641	NM_016586	mbip protein; mbip	ENSG00000151332	ENST00000318473	GO:0046821
3	2	7	mwghuman30K#A:02843	NM_001830	chloride channel 4; clcn4	ENSG00000073464	ENST00000262649	GO:0006821, GO:0005887, GO:0005247, GO:0005624, GO:0006811	2022, CLCN4	302910
3	2	8	mwghuman30K#A:10556	NM_004965	high-mobility group (nonhistone chromosomal) protein 14; hmg14	ENSG00000184409	ENST00000305117, ENST00000332595	GO:0008159, GO:0005634, GO:0003677, GO:0000785, GO:0005717, GO:0003702	HMGN1, 4984	163920
3	2	9	mwghuman30K#A:07261	NM_024093	hypothetical protein mgc5509; mgc5509	ENSG00000135974	ENST00000258457
3	2	10	mwghuman30K#A:01674	NM_024309	hypothetical protein mgc4289; mgc4289	ENSG00000168884	ENST00000315423		TNIP2, 19118
3	2	11	mwghuman30K#A:03153	NM_014036	sbbi42 protein; sbbi42
3	2	12	mwghuman30K#A:05912	NM_000978	ribosomal protein l23; rpl23	ENSG00000144440	ENST00000272885	GO:0005840, GO:0006610, GO:0006412, GO:0005622, GO:0003735	10316	603662
3	2	13	mwghuman30K#A:01951	NM_025146	hypothetical protein flj13194; flj13194	ENSG00000121579	ENST00000240922	GO:0008080
3	2	14	mwghuman30K#A:02446	NM_022752	hypothetical protein flj22059; flj22059	ENSG00000105732	ENST00000222339
3	2	15	mwghuman30K#A:05839	NM_005340	histidine triad nucleotide binding protein; hint	ENSG00000169567	ENST00000304043	GO:0005856, GO:0005080, GO:0005634, GO:0016787, GO:0007165, GO:0008270	HINT1, 4912	601314	1KPE, 1AV5, 1KPC, 1KPA, 1KPF, 1KPB
3	2	16	mwghuman30K#A:04953	NM_018489	hypothetical protein ash1; ash1	ENSG00000116539	ENST00000265206	GO:0005634, GO:0003677,	ASH1L, 19088	607999
3	2	17	mwghuman30K#A:01584	NM_002849	protein tyrosine phosphatase, receptor type, r; ptprr	ENSG00000153233	ENST00000283228	GO:0005001, GO:0001701, GO:0019901, GO:0005887, GO:0016787, GO:0004888, GO:0004727, GO:0006470, GO:0007167	9680, PTPRR	602853
3	2	18	mwghuman30K#A:04797	NM_002206	integrin alpha 7 precursor; itga7	ENSG00000135424	ENST00000257879, ENST00000257880	GO:0008305, GO:0007160, GO:0004872, GO:0007156, GO:0007229, GO:0007517, GO:0004895	6143, ITGA7	600536
3	2	19	mwghuman30K#A:00332	NM_018181	hypothetical protein flj10697; flj10697	ENSG00000074657	ENST00000262716
3	2	20	mwghuman30K#A:08864	NM_024652	hypothetical protein flj23119; flj23119	ENSG00000154237	ENST00000306112, ENST00000284395	GO:0005634, GO:0004713, GO:0003677, GO:0005524, GO:0006468, GO:0016740
3	2	21	mwghuman30K#A:09152	XM_015288	hypothetical protein mgc4309; mgc4309
3	2	22	mwghuman30K#A:00429	NM_000651	complement component (3b/4b) receptor 1, including knops blood group system; cr1
3	2	23	1ara_b455#1	1ara_b455#1	arabidopsis control oligonucleotide
3	2	24	1ara_c335#1	1ara_c335#1	arabidopsis control oligonucleotide
3	3	1	mwghuman30K#A:10731	NM_024780	hypothetical protein flj13593; flj13593	ENSG00000103534	ENST00000219821		22999, TMC5
3	3	2	mwghuman30K#A:07930	NM_001239	cyclin h; ccnh	ENSG00000134480	ENST00000256897	GO:0005634, GO:0006281, GO:0006355, GO:0007049, GO:0000079	1594, CCNH	601953	1JKW, 1KXU
3	3	3	mwghuman30K#A:00983	NM_022650	ras p21 protein activator 1, isoform 2; rasa1	ENSG00000145715	ENST00000274376	GO:0005099, GO:0008151, GO:0007242	9871, RASA1	139150	1WER, 1WQ1
3	3	4	mwghuman30K#A:01712	NM_024875	hypothetical protein flj12921; flj12921	ENSG00000166317	ENST00000299404
3	3	5	mwghuman30K#A:07911	NM_032105	protein phosphatase 1, regulatory (inhibitor) subunit 12b, isoform b; ppp1r12b	ENSG00000077157	ENST00000264510, ENST00000290419, ENST00000316036	GO:0006937, GO:0007165, GO:0016459, GO:0008047	PPP1R12B, 7619	603768
3	3	6	mwghuman30K#A:07028	NM_005163	serine/threonine protein kinase; akt1	ENSG00000142208	ENST00000270202	GO:0007186, GO:0005634, GO:0007165, GO:0005524, GO:0006916, GO:0006468, GO:0009408, GO:0004702, GO:0016740, GO:0006809	391, AKT1	164730
3	3	7	mwghuman30K#A:02887	NM_030641	apolipoprotein l, 6; apol6	ENSG00000170420	ENST00000306062	GO:0005319, GO:0006869, GO:0005737	APOL6, 14870	607256
3	3	8	mwghuman30K#A:04536	NM_015686	ted protein; ted	ENSG00000130054	ENST00000252338	GO:0016021
3	3	9	mwghuman30K#A:00366	NM_004057	calbindin 3; calb3	ENSG00000169906	ENST00000303893	GO:0005509	CALB3, 1436	302020
3	3	10	mwghuman30K#A:05941	NM_002414	antigen identified by monoclonal antibodies 12e7, f21 and o13; mic2	ENSG00000002586	ENST00000002594	GO:0005888, GO:0007155, GO:0005887, GO:0005737, GO:0005194	7082, CD99	450000, 313470
3	3	11	mwghuman30K#A:03936	NM_004299	atp-binding cassette, sub-family b, member 7; abcb7	ENSG00000131269	ENST00000253577	GO:0015232, GO:0006810, GO:0005524, GO:0004009, GO:0000166, GO:0005743, GO:0016021, GO:0005739	48, ABCB7	301310, 300135
3	3	12	mwghuman30K#A:10661	NM_006357	ubiquitin-conjugating enzyme e2e 3 (ubc4/5 homolog, yeast); ube2e3	ENSG00000170035	ENST00000305934	GO:0004840, GO:0006512, GO:0004842, GO:0016874	UBE2E3, 12479	604151
3	3	13	mwghuman30K#A:09776	NM_022101	hypothetical protein flj22965; flj22965	ENSG00000018610	ENST00000320339
3	3	14	mwghuman30K#A:00042	NM_005365	melanoma antigen, family a, 9; magea9	ENSG00000166008	ENST00000243314, ENST00000298974	GO:0005554, GO:0000004,	6807, MAGEA9	300342
3	3	15	mwghuman30K#A:00610	NM_009589	arylsulfatase d precursor, isoform b; arsd	ENSG00000006756	ENST00000217890, ENST00000004999	GO:0016787, GO:0008152, GO:0008484, GO:0004065, GO:0005764	717, ARSD	300002
3	3	16	mwghuman30K#A:03981	NM_000808	gamma-aminobutyric acid a receptor, alpha 3 precursor; gabra3	ENSG00000011677	ENST00000262857	GO:0005230, GO:0007165, GO:0007214, GO:0008503, GO:0006811, GO:0005887, GO:0005216, GO:0006821, GO:0007268, GO:0004890, GO:0005215, GO:0030594	4077, GABRA5, GABRA3, 4079	305660, 137142
3	3	17	mwghuman30K#A:07509	NM_018472	uncharacterized hypothalamus protein ht011; ht011	ENSG00000119979	ENST00000314331
3	3	18	mwghuman30K#A:09996	NM_019067	hypothetical protein; flj10613	ENSG00000130119	ENST00000312363
3	3	19	mwghuman30K#A:00426	NM_000444	phosphate regulating gene with homologies to endopeptidases on the x chromosome (hypophosphatemia, vitamin d resistant rickets); phex	ENSG00000102174	ENST00000326818	GO:0004177, GO:0006464, GO:0006508, GO:0016787, GO:0005887, GO:0004245, GO:0007267, GO:0008270, GO:0001501	PHEX, 8918	307800
3	3	20	mwghuman30K#A:00982	NM_000854	glutathione s-transferase theta 2; gstt2	ENSG00000133433	ENST00000215780, ENST00000290765	GO:0004364, GO:0016740	4642, GSTT2	600437	1LJR, 3LJR, 2LJR
3	3	21	mwghuman30K#A:01899	NM_013313	hypothetical protein; af060862	ENSG00000175155	ENST00000312655		YPEL1, 12845
3	3	22	mwghuman30K#A:10113	NM_004339	pituitary tumor-transforming protein 1-interacting protein precursor; pttg1ip	ENSG00000183255	ENST00000330938	GO:0005634, GO:0007275, GO:0005554, GO:0006606, GO:0016021, GO:0005737	13524, PTTG1IP	603784
3	3	23	mwghuman30K#A:02085	NM_033656	wd repeat domain 9, isoform b; wdr9	ENSG00000185658	ENST00000333229	GO:0005554, GO:0006633, GO:0003824, GO:0000004, GO:0003676, GO:0008372	12760, WDR9
3	3	24	mwghuman30K#A:08900	NM_005534	interferon gamma receptor 2 (interferon gamma transducer 1); ifngr2	ENSG00000159128	ENST00000290219	GO:0004906, GO:0005887, GO:0004872, GO:0004896, GO:0003800, GO:0009619, GO:0007166, GO:0009615	5440, IFNGR2	209950, 147569
3	4	1	mwghuman30K#A:10787	NM_021254	chromosome 21 open reading frame 59; c21orf59	ENSG00000159079	ENST00000329007, ENST00000300260	GO:0008152, GO:0016491	1301, C21orf59
3	4	2	mwghuman30K#A:08362	NM_012131	claudin 17; cldn17	ENSG00000156282	ENST00000286808	GO:0005923, GO:0016021, GO:0005198	2038, CLDN17
3	4	3	mwghuman30K#A:06137	NM_003286	topoisomerase (dna) i; top1	ENSG00000124183	ENST00000332790, ENST00000262603	GO:0003677, GO:0003917, GO:0016853, GO:0006268, GO:0008151, GO:0006265	11986, TOP1	126420	1A36, 1A35, 1A31, 1EJ9
3	4	4	mwghuman30K#A:09955	NM_022095	hypothetical c2h2 zinc finger protein flj22504; flj22504	ENSG00000124137	ENST00000322927, ENST00000243961	GO:0005634, GO:0003677, GO:0006355	ZNF335, 15807
3	4	5	mwghuman30K#A:04412	NM_022086	engulfment and cell motility 2; elmo2	ENSG00000062598	ENST00000290246	GO:0005856, GO:0016020, GO:0006909, GO:0006915	17233, ELMO2	606421
3	4	6	mwghuman30K#A:04303	NM_021215	hypothetical protein dj1057b20.2; dj1057b20.2	ENSG00000101413	ENST00000217394		C20orf77, 16209
3	4	7	mwghuman30K#A:06478	NM_016082	cgi-05 protein; loc51654	ENSG00000101391	ENST00000217372, ENST00000278988	GO:0008283, GO:0005554, GO:0042808, GO:0045736, GO:0045664, GO:0007420, GO:0008372	CDK5RAP1, 15880
3	4	8	mwghuman30K#A:04830	NM_003098	syntrophin, alpha 1(dystrophin-associated protein a1, 59kd, acidic component); snta1	ENSG00000101400	ENST00000217381	GO:0003779, GO:0005856, GO:0016020, GO:0006936, GO:0005509, GO:0005516, GO:0007242	SNTA1, 11167	601017
3	4	9	mwghuman30K#A:01290	NM_004868	glycoprotein, synaptic 2; gpsn2	ENSG00000152575	ENST00000215567, ENST00000282462	GO:0016021	GPSN2, 4551
3	4	10	mwghuman30K#A:09252	NM_033142	chorionic gonadotropin, beta polypeptide 7 precursor; cgb7	ENSG00000167743	ENST00000309026		CGB7, 16451
3	4	11	mwghuman30K#A:05624	NM_023035	calcium channel, alpha 1a subunit, isoform 2; cacna1a	ENSG00000141837	ENST00000325084, ENST00000269698	GO:0007399, GO:0005245, GO:0006816, GO:0006812, GO:0005509, GO:0016021, GO:0007268, GO:0005891	CACNA1A, 1388	108500, 183086, 601011, 141500
3	4	12	mwghuman30K#A:05878	NM_012458	translocase of inner mitochondrial membrane 13 homolog b (yeast); timm13b	ENSG00000099800	ENST00000215570	GO:0006605, GO:0005744, GO:0007605, GO:0015450, GO:0008270, GO:0006628, GO:0005739	11816, TIMM13	607383
3	4	13	mwghuman30K#A:01197	NM_018457	dkfzp564j157 protein; dkfzp564j157	ENSG00000181999	ENST00000314084
3	4	14	mwghuman30K#A:01128	NM_006003	ubiquinol-cytochrome c reductase, rieske iron-sulfur polypeptide 1; uqcrfs1	ENSG00000169021	ENST00000304863	GO:0008121, GO:0016021, GO:0006118, GO:0005739, GO:0015008, GO:0019866, GO:0016491	UQCRFS1, 12587	191327
3	4	15	mwghuman30K#A:01376	NM_019855	calcium binding protein 5; cabp5	ENSG00000105507	ENST00000293255	GO:0007165, GO:0005509, GO:0008372	CABP5, 13714, CABP3, 15960	607315, 607316
3	4	16	mwghuman30K#A:04327	NM_000150	fucosyltransferase 6 (alpha (1,3) fucosyltransferase); fut6	ENSG00000156413	ENST00000286955	GO:0017060, GO:0006486, GO:0016757, GO:0005794, GO:0005576, GO:0016021	4017, FUT6	136836
3	4	17	mwghuman30K#A:02597	NM_021733	testis-specific kinase substrate; tsks	ENSG00000126467	ENST00000320852, ENST00000246801	GO:0016301
3	4	18	mwghuman30K#A:08920	NM_014442	sialic acid binding ig-like lectin 8; siglec8	ENSG00000105366	ENST00000321424	GO:0007165, GO:0005529, GO:0007157, GO:0007155, GO:0016021, GO:0004888, GO:0005530, GO:0005194	10877, SIGLEC8	605639
3	4	19	mwghuman30K#A:08737	NM_004107	fc fragment of igg, receptor, transporter, alpha; fcgrt	ENSG00000104870	ENST00000221466	GO:0007565, GO:0004872, GO:0006955, GO:0016021, GO:0019864	3621, FCGRT	601437	1EXU
3	4	20	mwghuman30K#A:06855	NM_005428	vav 1 oncogene; vav1	ENSG00000141968	ENST00000304076	GO:0005634, GO:0019992, GO:0005085, GO:0008151, GO:0007242, GO:0003700	VAV1, 12657	164875
3	4	21	mwghuman30K#A:07929	NM_003438	zinc finger protein 137 (clone phz-30); znf137	ENSG00000123870	ENST00000243639	GO:0005634, GO:0006355, GO:0003700	12921, ZNF137	604079
3	4	22	mwghuman30K#A:09375	NM_018260	hypothetical protein flj10891; flj10891	ENSG00000167562	ENST00000301093	GO:0005634, GO:0006355, GO:0003676
3	4	23	mwghuman30K#A:02501	NM_003244	tgfb-induced factor (tale family homeobox); tgif	ENSG00000177426	ENST00000333264, ENST00000330513	GO:0000122, GO:0005634, GO:0003714, GO:0007275, GO:0006355, GO:0003700	11776, TGIF	142946, 602630
3	4	24	mwghuman30K#A:07720	NM_014939	kiaa1012 protein; kiaa1012	ENSG00000153339	ENST00000283351	GO:0006810, GO:0005783, GO:0006888, GO:0005801, GO:0005478
3	5	1	mwghuman30K#A:06569	NM_013337	translocase of inner mitochondrial membrane 22 (yeast) homolog; tim22	ENSG00000177370	ENST00000327158	GO:0006886, GO:0005744, GO:0015450, GO:0016021, GO:0005739, GO:0019866	TIMM22, 17317	607251
3	5	2	mwghuman30K#A:02513	NM_021783	x-linked ectodysplasin receptor; xedar	ENSG00000131080	ENST00000333519, ENST00000253392			300276
3	5	3	mwghuman30K#A:06665	NM_003644	growth arrest-specific 7 isoform a; gas7	ENSG00000007237	ENST00000323816	GO:0007399, GO:0007275, GO:0008151, GO:0007050, GO:0003700, GO:0005871	GAS7, 4169	603127
3	5	4	mwghuman30K#A:04064	NM_022059	chemokine (c-x-c motif) ligand 16; cxcl16	ENSG00000161921	ENST00000293778	GO:0005125,	CXCL16, 16642	605398
3	5	5	mwghuman30K#A:08370	NM_002985	small inducible cytokine a5 (rantes); scya5	ENSG00000161570	ENST00000293272	GO:0007165, GO:0007267, GO:0006968, GO:0006954, GO:0006979, GO:0007155, GO:0006928, GO:0005576, GO:0003800, GO:0008009, GO:0006935, GO:0009615, GO:0006874, GO:0006887	10632, CCL5	187011	1HRJ, 1RTO, 1EQT, 1B3A, 1RTN
3	5	6	mwghuman30K#A:06747	NM_002758	mitogen-activated protein kinase kinase 6, isoform 1; map2k6	ENSG00000108984	ENST00000243449	GO:0004713, GO:0006975, GO:0007165, GO:0005524, GO:0004674, GO:0004708, GO:0016740, GO:0007050	6846, MAP2K6	601254
3	5	7	mwghuman30K#A:05317	NM_001070	tubulin, gamma 1; tubg1	ENSG00000131462	ENST00000251413	GO:0000226, GO:0007018, GO:0005874, GO:0005816, GO:0005813, GO:0005200, GO:0005525	TUBG1, 12417	191135
3	5	8	mwghuman30K#A:05068	NM_014834	kiaa0563 gene product; kiaa0563	ENSG00000186726	ENST00000333412, ENST00000334970
3	5	9	mwghuman30K#A:08153	NM_002470	myosin, heavy polypeptide 3, skeletal muscle, embryonic; myh3	ENSG00000109063	ENST00000226209	GO:0005524, GO:0003774, GO:0008570, GO:0007517, GO:0003779, GO:0006941, GO:0016459, GO:0005516, GO:0005863, GO:0005871	MYH3, 7573	160720
3	5	10	mwghuman30K#A:03693	NM_016078	cgi-148 protein; loc51030	ENSG00000171928	ENST00000307767		FAM18B, 20399
3	5	11	mwghuman30K#A:01220	NM_004035	acyl-coenzyme a oxidase isoform a; acox1	ENSG00000161533	ENST00000301608, ENST00000293217	GO:0006091, GO:0006118, GO:0005777, GO:0006635, GO:0003997, GO:0006693, GO:0009053, GO:0016491	119, ACOX1	264470
3	5	12	mwghuman30K#A:01828	NM_006640	mll septin-like fusion; msf	ENSG00000184640	ENST00000329121, ENST00000329047	GO:0005975, GO:0005525, GO:0007049, GO:0005737, GO:0009045, GO:0003924	7323, MSF	604061
3	5	13	mwghuman30K#A:09306	NM_005823	megakaryocyte potentiating factor precursor; msln	ENSG00000102854	ENST00000318336		MSLN, 7371	601051
3	5	14	mwghuman30K#A:08955	NM_020677	hscarg protein; hscarg	ENSG00000153406	ENST00000283429
3	5	15	mwghuman30K#A:00891	NM_004804	wd40 protein ciao1; ciao1	ENSG00000144021	ENST00000272402	GO:0006357, GO:0005634, GO:0008284		604333
3	5	16	mwghuman30K#A:06897	NM_002613	3-phosphoinositide dependent protein kinase-1; pdpk1	ENSG00000140992	ENST00000301735, ENST00000268673	GO:0004676, GO:0008286, GO:0030036, GO:0005524, GO:0006468, GO:0004682, GO:0005737, GO:0004691, GO:0004713, GO:0004674, GO:0016740, GO:0005886	PDPK1, 8816	605213
3	5	17	mwghuman30K#A:02620	NM_005425	transition protein 2 (during histone to protamine replacement); tnp2	ENSG00000178279	ENST00000312693	GO:0005634, GO:0003677, GO:0006323, GO:0005694, GO:0007001, GO:0007283, GO:0000786	TNP2, 11952	190232
3	5	18	mwghuman30K#A:08031	NM_020982	claudin 9; cldn9	ENSG00000178709	ENST00000326598	GO:0005923, GO:0016021,	2051, CLDN9
3	5	19	mwghuman30K#A:08357	NM_021195	claudin 6; cldn6	ENSG00000184697	ENST00000328796	GO:0005923,	2048, CLDN6
3	5	20	mwghuman30K#A:02468	NM_017895	hypothetical protein flj20596; flj20596	ENSG00000124228	ENST00000322277	GO:0005634, GO:0016787, GO:0005524, GO:0008026, GO:0003676	15837, DDX27
3	5	21	mwghuman30K#A:10489	NM_003155	stanniocalcin 1; stc1	ENSG00000159167	ENST00000290271	GO:0007584, GO:0007267, GO:0005180, GO:0005576, GO:0007166, GO:0005181, GO:0006874, GO:0005179	11373, STC1	601185
3	5	22	mwghuman30K#A:08006	NM_020149	tale homeobox protein meis2; meis2	ENSG00000134138	ENST00000314177, ENST00000219869, ENST00000314052, ENST00000305840	GO:0000122, GO:0003704, GO:0005634, GO:0003714, GO:0006355, GO:0003700	MEIS2, 7001	601740
3	5	23	mwghuman30K#A:05408	NM_020147	hypothetical protein from euroimage 511235; loc56906	ENSG00000129028	ENST00000249861
3	5	24	mwghuman30K#A:04549	NM_021077	neuromedin b; nmb	ENSG00000177279	ENST00000326027	GO:0007165, GO:0007267, GO:0005180, GO:0007218, GO:0005625	NMB, 7842	162340	1C9A, 1C98
3	6	1	mwghuman30K#A:10414	NM_001933	dihydrolipoamide s-succinyltransferase (e2 component of 2-oxo-glutarate complex); dlst	ENSG00000119689	ENST00000334212, ENST00000334220, ENST00000238671	GO:0046821, GO:0006085, GO:0008152, GO:0004149, GO:0006091, GO:0008415, GO:0006099, GO:0045252, GO:0016740, GO:0005739, GO:0005947	2911, DLST	126063
3	6	2	mwghuman30K#A:09414	NM_032630	hela cyclin-dependent kinase 2 interacting protein; cinp	ENSG00000100865	ENST00000216756	GO:0016301
3	6	3	mwghuman30K#A:03147	NM_016075	cgi-145 protein; loc51028	ENSG00000136100	ENST00000258599		C13orf9, 20312
3	6	4	mwghuman30K#A:09129	NM_033150	alpha 1 type ii collagen, isoform 2, preproprotein; col2a1	ENSG00000108821	ENST00000225964	GO:0005584, GO:0005201, GO:0008544, GO:0005585, GO:0007605, GO:0005581, GO:0008147, GO:0001501	COL2A1, 2197, COL1A1, 2200	200610, 259420, 166210, 120150, 108300, 166200, 184252, 156550, 183900, 120140, 166220,	2SEB
3	6	5	mwghuman30K#A:04630	NM_001920	decorin; dcn	ENSG00000011465	ENST00000228329, ENST00000228330, ENST00000303320, ENST00000052754	GO:0007397, GO:0005578	DCN, 2705	125255
3	6	6	mwghuman30K#A:07058	NM_006191	proliferation-associated 2g4, 38kd; pa2g4	ENSG00000170515	ENST00000303305	GO:0005634, GO:0006508, GO:0016787, GO:0008283, GO:0004239, GO:0007050	PA2G4, 8550	602145
3	6	7	mwghuman30K#A:07974	NM_003428	zinc finger protein 84 (hpf2); znf84	ENSG00000090612	ENST00000313801, ENST00000327668, ENST00000332200, ENST00000334780, ENST00000328654, ENST00000327522, ENST00000329028, ENST00000327617, ENST00000333588	GO:0005634, GO:0003677, GO:0006355, GO:0008270	ZNF21, ZNF84, ZNF26, 13159, 13001, 13053	314993, 194537
3	6	8	mwghuman30K#A:09871	NM_002802	proteasome (prosome, macropain) 26s subunit, atpase, 1; psmc1	ENSG00000100764	ENST00000261303	GO:0005837, GO:0008575, GO:0005634, GO:0016787, GO:0005524, GO:0005829, GO:0000166, GO:0030163	9547, PSMC1	602706
3	6	9	mwghuman30K#A:04004	NM_000719	calcium channel, voltage-dependent, l type, alpha 1c subunit; cacna1c
3	6	10	mwghuman30K#A:06531	NM_001644	apolipoprotein b mrna editing enzyme, catalytic polypeptide 1, isoform 1; apobec1	ENSG00000111701	ENST00000229304	GO:0006397, GO:0003723, GO:0016787, GO:0004126, GO:0008270, GO:0006381, GO:0006629	APOBEC1, 604	600130
3	6	11	mwghuman30K#A:06702	NM_002822	protein tyrosine kinase 9; ptk9	ENSG00000151239	ENST00000334878, ENST00000325127		PTK9, 9620
3	6	12	mwghuman30K#A:09913	NM_006838	methionyl aminopeptidase 2; metap2	ENSG00000111142	ENST00000323666, ENST00000261220	GO:0006464, GO:0016787, GO:0006508, GO:0006445, GO:0004239	16672, METAP2	601870	1B59, 1B6A, 1BOA, 1BN5
3	6	13	mwghuman30K#A:05605	NM_006166	nuclear transcription factor y, beta; nfyb	ENSG00000120837	ENST00000240055	GO:0005634, GO:0006355, GO:0003700	NFYB, 7805	189904	1N1J
3	6	14	mwghuman30K#A:04582	NM_031205	calcium binding protein 1, isoform 1; cabp1	ENSG00000157782	ENST00000288616, ENST00000288615, ENST00000316803	GO:0005509, GO:0004857	CABP1, 1384	605563
3	6	15	mwghuman30K#A:05315	NM_014730	kiaa0152 gene product; kiaa0152	ENSG00000110917	ENST00000228506	GO:0016021
3	6	16	mwghuman30K#A:09035	NM_033278	ring finger protein 22, isoform beta; rnf22	ENSG00000110171	ENST00000227588	GO:0007399, GO:0008022, GO:0008270, GO:0005737, GO:0005871	TRIM3, 10064	605493
3	6	17	mwghuman30K#A:00414	NM_016366	calcium binding protein 2, isoform 1; cabp2	ENSG00000167791	ENST00000294288, ENST00000311989	GO:0007165, GO:0005509	1385, CABP2	607314
3	6	18	mwghuman30K#A:09987	XM_016165	hypothetical protein xp_016165; loc92722
3	6	19	mwghuman30K#A:02901	NM_021827	hypothetical protein flj23514; flj23514	ENSG00000149201	ENST00000278487
3	6	20	mwghuman30K#A:08110	NM_000260	myosin viia; myo7a	ENSG00000137474	ENST00000260022	GO:0003779, GO:0005856, GO:0005524, GO:0016459, GO:0007605, GO:0003774, GO:0008570, GO:0005516, GO:0007601, GO:0005871	7606, MYO7A	276903, 601317, 600060
3	6	21	mwghuman30K#A:04270	NM_014352	pou transcription factor; oct11	ENSG00000137709	ENST00000260264	GO:0005634, GO:0006355, GO:0003700	POU2F3, 19864	607394
3	6	22	mwghuman30K#A:10028	NM_016522	neurotrimin; hnt
3	6	23	mwghuman30K#A:07335	NM_013256	zinc finger protein 180 (hhz168); znf180	ENSG00000167384	ENST00000221327	GO:0005634, GO:0003677, GO:0006355	ZNF180, 12970	606740
3	6	24	mwghuman30K#A:00689	NM_020643	chromosome 11 open reading frame 16; c11orf16	ENSG00000176029	ENST00000326053		1169, C11orf16
3	7	1	mwghuman30K#A:06409	NM_005553	keratin, cuticle, ultrahigh sulphur 1; krn1	ENSG00000172881	ENST00000308131	GO:0005856, GO:0008544, GO:0005882	6409, KRN1	148021
3	7	2	mwghuman30K#A:10704	NM_014039	ptd012 protein; ptd012	ENSG00000182919	ENST00000332038, ENST00000331239
3	7	3	mwghuman30K#A:05660	NM_002627	phosphofructokinase, platelet; pfkp	ENSG00000067057	ENST00000263145	GO:0000287, GO:0003872, GO:0016301, GO:0006096, GO:0005945, GO:0016740	PFKP, 8878	171840
3	7	4	mwghuman30K#A:09039	NM_012207	heterogeneous nuclear ribonucleoprotein h3, isoform a; hnrph3	ENSG00000096746	ENST00000265866	GO:0006397, GO:0003723, GO:0005634, GO:0030529	5043, HNRPH3	602324
3	7	5	mwghuman30K#A:02535	NM_017787	hypothetical protein flj20367; flj20154	ENSG00000166272	ENST00000299349	GO:0006118, GO:0005489
3	7	6	mwghuman30K#A:02728	NM_013451	fer-1-like 3, myoferlin (c. elegans); fer1l3	ENSG00000138119	ENST00000306770, ENST00000324526	GO:0008015, GO:0005635, GO:0006936, GO:0016021, GO:0005886	FER1L3, 3656	604603
3	7	7	mwghuman30K#A:04820	NM_001026	ribosomal protein s24, isoform c; rps24	ENSG00000138326	ENST00000260896	GO:0005840, GO:0003723, GO:0006412, GO:0005622, GO:0005843, GO:0003735	10411, RPS24	602412
3	7	8	mwghuman30K#A:02751	NM_005410	selenoprotein p precursor; sepp1
3	7	9	mwghuman30K#A:10428	NM_012095	adaptor-related protein complex 3, mu 1 subunit; ap3m1	ENSG00000185009	ENST00000330581	GO:0030125, GO:0006886, GO:0006622, GO:0005794, GO:0008565, GO:0005764	AP3M1, 569
3	7	10	mwghuman30K#A:05889	NM_006997	transforming, acidic coiled-coil containing protein 2; tacc2	ENSG00000138162	ENST00000260733, ENST00000334433	GO:0005634, GO:0005871	11523, TACC2	605302
3	7	11	mwghuman30K#A:04490	NM_018055	hypothetical protein flj10314; flj10314	ENSG00000156574	ENST00000287139	GO:0008083, GO:0005125, GO:0007275	NODAL, 7865	601265
3	7	12	mwghuman30K#A:07683	NM_021132	protein phosphatase 3 (formerly 2b), catalytic subunit, beta isoform (calcineurin a beta); ppp3cb	ENSG00000107758	ENST00000320361, ENST00000265920	GO:0004724, GO:0008420, GO:0017018, GO:0016787, GO:0006470, GO:0005516, GO:0005955, GO:0030145, GO:0007165, GO:0000074, GO:0000158, GO:0006351, GO:0030357, GO:0005509, GO:0015071, GO:0004723	9315, PPP3CB	114106
3	7	13	mwghuman30K#A:03695	NM_020123	endomembrane protein emp70 precursor isolog; loc56889	ENSG00000077147	ENST00000333921, ENST00000320706	GO:0006810, GO:0016021, GO:0005215
3	7	14	mwghuman30K#A:02567	NM_007234	dynactin 3, isoform 1; dctn3	ENSG00000137100	ENST00000259632	GO:0016288, GO:0005869, GO:0005198, GO:0007067	2713, DCTN3	607387
3	7	15	mwghuman30K#A:09443	NM_005866	sigma receptor (sr31747 binding protein 1); sr-bp1	ENSG00000147955	ENST00000277010, ENST00000277009	GO:0005783, GO:0005887, GO:0008144, GO:0004872, GO:0000247, GO:0006696	OPRS1, 8157	601978
3	7	16	mwghuman30K#A:07122	NM_006415	serine palmitoyltransferase, long chain base subunit 1; sptlc1	ENSG00000090054	ENST00000262554	GO:0008415, GO:0005783, GO:0006665, GO:0009058, GO:0004758, GO:0008483, GO:0016021, GO:0016740	11277, SPTLC1	162400, 605712
3	7	17	mwghuman30K#A:01520	NM_053067	ubiquilin 1, isoform 2; ubqln1	ENSG00000135018	ENST00000297810, ENST00000257468		UBQLN1, 12508	605046
3	7	18	mwghuman30K#A:07585	NM_006837	cop9 (constitutive photomorphogenic, arabidopsis, homolog) subunit 5; cops5	ENSG00000121022	ENST00000262212		2240, COPS5	604850
3	7	19	mwghuman30K#A:01982	NM_000497	cytochrome p450, subfamily xib (steroid 11-beta-hydroxylase), polypeptide 1 precursor; cyp11b1	ENSG00000160882	ENST00000292427, ENST00000314111	GO:0016020, GO:0004507, GO:0006700, GO:0004497, GO:0006118, GO:0005739	2591, CYP11B1	202010, 103900
3	7	20	mwghuman30K#A:04741	NM_001693	atpase, h+ transporting, lysosomal (vacuolar proton pump), beta polypeptide, 56/58kd, isoform 2; atp6b2	ENSG00000147416	ENST00000276390	GO:0005224, GO:0005524, GO:0016469, GO:0005737, GO:0015988, GO:0006754, GO:0016787, GO:0003936, GO:0008553, GO:0046961	854, ATP6V1B2	606939
3	7	21	mwghuman30K#A:02200	NM_006958	zinc finger protein 16 (kox 9); znf16	ENSG00000170631	ENST00000332158, ENST00000292579, ENST00000331465, ENST00000332620, ENST00000317099, ENST00000333589, ENST00000317284, ENST00000276816, ENST00000276823	GO:0005634, GO:0003677, GO:0005509, GO:0006355, GO:0005576, GO:0003700, GO:0003676	13061, 12947, ZNF271, 13065, ZNF268, ZNF16	604753, 606024, 604754, 601262
3	7	22	mwghuman30K#A:06103	NM_022133	sorting nexin 16; snx16	ENSG00000104497	ENST00000251606, ENST00000312746	GO:0006886, GO:0008565, GO:0007242, GO:0005871	14980, SNX16
3	7	23	mwghuman30K#A:06240	NM_016233	peptidylarginine deiminase type iii; loc51702	ENSG00000142619	ENST00000270733	GO:0006464, GO:0016787, GO:0005509, GO:0004668	18337, PADI3	606755
3	7	24	mwghuman30K#A:08694	NM_014390	ebna-2 co-activator (100kd); p100	ENSG00000106334	ENST00000308991	GO:0004518		602181
3	8	1	mwghuman30K#A:01490	NM_018951	homeo box a10; hoxa10	ENSG00000153807	ENST00000283921	GO:0005634, GO:0007275, GO:0006355, GO:0007283, GO:0003700	5100, HOXA10	142957
3	8	2	mwghuman30K#A:02892	NM_000265	neutrophil cytosolic factor 1; ncf1	ENSG00000158517	ENST00000289473	GO:0006801, GO:0006118, GO:0005489, GO:0006968, GO:0005625, GO:0003924, GO:0005515, GO:0005829, GO:0007242	7660, NCF1	233700	1K4U, 1O7K, 1GD5
3	8	3	mwghuman30K#A:01964	NM_004760	serine/threonine kinase 17a (apoptosis-inducing); stk17a	ENSG00000164543	ENST00000319357	GO:0005634, GO:0005524, GO:0004674, GO:0006917, GO:0006468, GO:0016740, GO:0004682, GO:0004691	STK17A, 11395	604726
3	8	4	mwghuman30K#A:03779	NM_006188	oncomodulin; ocm	ENSG00000135175	ENST00000242104	GO:0005509, GO:0000004, GO:0008372	8105, OCM	164795
3	8	5	mwghuman30K#A:01485	NM_017984	hypothetical protein flj10057; flj10057	ENSG00000078487	ENST00000324725, ENST00000241076
3	8	6	mwghuman30K#A:10467	NM_005394	postmeiotic segregation increased 2-like 8; pms2l8	ENSG00000078319	ENST00000222396	GO:0003684, GO:0005524, GO:0006298, GO:0005554, GO:0000004, GO:0008372	PMS2L1, PMS2L8, 9133, 9123
3	8	7	mwghuman30K#A:03979	NM_004911	protein disulfide isomerase related protein (calcium-binding protein, intestinal-related); erp70	ENSG00000155660	ENST00000286091	GO:0005788, GO:0009306, GO:0016853, GO:0003756, GO:0006118, GO:0005489
3	8	8	mwghuman30K#A:05165	NM_014141	cell recognition molecule caspr2; cntnap2
3	8	9	mwghuman30K#A:07533	NM_018264	hypothetical protein flj10900; flj10900	ENSG00000146695	ENST00000275550	GO:0006118, GO:0005489
3	8	10	mwghuman30K#A:02670	NM_018396	hypothetical protein flj11350; flj11350	ENSG00000165055	ENST00000262432	GO:0008757	METTL2, 18272	607846
3	8	11	mwghuman30K#A:02233	NM_005021	ectonucleotide pyrophosphatase/phosphodiesterase 3; enpp3	ENSG00000154269	ENST00000284431		ENPP3, 3358	602182
3	8	12	mwghuman30K#A:00493	NM_016071	mitochondrial ribosomal protein s33; mrps33	ENSG00000090263	ENST00000324787	GO:0005763, GO:0006412, GO:0003735, GO:0005739	16634, MRPS33
3	8	13	mwghuman30K#A:06465	NM_002489	nadh dehydrogenase (ubiquinone) 1 alpha subcomplex, 4 (9kd, mlrq); ndufa4	ENSG00000186371	ENST00000334520	GO:0003954, GO:0005739, GO:0008137, GO:0016491	NDUFA4, 7687	603833
3	8	14	mwghuman30K#A:03405	NM_014356	hgc6.2 protein; hgc6.2	ENSG00000146521	ENST00000275347	GO:0005554, GO:0000004, GO:0008372	21235, C6orf123
3	8	15	mwghuman30K#A:04940	XM_011490	mitogen-activated protein kinase 5 map3k5NCBI critical mRNA entry
3	8	16	mwghuman30K#A:02110	NM_004155	serine (or cysteine) proteinase inhibitor, clade b (ovalbumin), member 9; serpinb9	ENSG00000170542	ENST00000307323	GO:0004867, GO:0005515, GO:0005829, GO:0004868	SERPINB9, 8955	601799
3	8	17	mwghuman30K#A:09352	NM_005190	cyclin c; ccnc	ENSG00000112237	ENST00000326298	GO:0005634, GO:0000074, GO:0006355, GO:0000910	1581, CCNC	123838
3	8	18	mwghuman30K#A:05206	NM_004373	cytochrome c oxidase subunit via polypeptide 1 precursor; cox6a1	ENSG00000111775	ENST00000229379	GO:0005740, GO:0009481, GO:0004129, GO:0006091, GO:0006118, GO:0019866, GO:0009485, GO:0009483, GO:0009482, GO:0016491	COX6A1, 2277	602072
3	8	19	mwghuman30K#A:09736	NM_078467	cyclin-dependent kinase inhibitor 1a; cdkn1a	ENSG00000124762	ENST00000244741	GO:0005634, GO:0016301, GO:0007050, GO:0008629, GO:0004861, GO:0004672, GO:0008285, GO:0000079	1784, CDKN1A	116899
3	8	20	mwghuman30K#A:00343	NM_006330	lysophospholipase i; lypla1	ENSG00000120992	ENST00000316963	GO:0004622, GO:0005624, GO:0003824	6737, LYPLA1	605599	1FJ2
3	8	21	mwghuman30K#A:07716	NM_002120	major histocompatibility complex, class ii, do beta; hla-dob	ENSG00000168399	ENST00000293722	GO:0019884, GO:0019886, GO:0006955, GO:0016021, GO:0045012	4937, HLA-DOB	600629, 142920
3	8	22	mwghuman30K#A:01560	NM_020056	major histocompatibility complex, class ii, dq alpha 2; hla-dqa2	ENSG00000166623	ENST00000190839	GO:0019884, GO:0005887, GO:0019886, GO:0006955, GO:0016021, GO:0045012	HLA-DQA1, 4942, 4943, HLA-DQA2	146880
3	8	23	mwghuman30K#A:06864	NM_002123	major histocompatibility complex, class ii, dq beta 1; hla-dqb1	ENSG00000168415	ENST00000328980, ENST00000307137, ENST00000323143, ENST00000309413, ENST00000334399, ENST00000309277, ENST00000252191, ENST00000309325, ENST00000299785	GO:0019884,	HLA-DRB5, 4951, HLA-DQB1, 4944, HLA-DQB2, 4953, 4946, HLA-DQB3, HLA-DRB3, 4945	604305, 142857	1A6A
3	8	24	mwghuman30K#A:04461	NM_000426	laminin alpha 2 subunit precursor; lama2	ENSG00000172245	ENST00000326443, ENST00000306418	GO:0007155, GO:0007517, GO:0005198, GO:0005194, GO:0005604, GO:0005871	6482, LAMA2	156225, 607855
3	9	1	mwghuman30K#A:01460	NM_021956	glutamate receptor, ionotropic, kainate 2; grik2	ENSG00000163873	ENST00000296212	GO:0016020,	4580, GRIK2, 4581, GRIK3, 4579, GRIK1	138244, 138245, 138243
3	9	2	mwghuman30K#A:08395	NM_006998	secretagogin precursor; secret	ENSG00000079689	ENST00000334979, ENST00000190668	GO:0005509, GO:0005737, GO:0000004	16941, SCGN
3	9	3	mwghuman30K#A:04709	NM_003374	voltage-dependent anion channel 1; vdac1	ENSG00000073905	ENST00000265333	GO:0006820, GO:0008632, GO:0015482, GO:0008308, GO:0015283, GO:0016021, GO:0005741, GO:0005739	12669, VDAC1	604492
3	9	4	mwghuman30K#A:00130	NM_020228	pr domain containing 10; prdm10	ENSG00000170325	ENST00000304538	GO:0005634, GO:0003677, GO:0006355	13995, PRDM10
3	9	5	mwghuman30K#A:05011	NM_005490	sh2 domain-containing 3a; sh2d3a	ENSG00000125731	ENST00000245908	GO:0007242	SH2D3A, 16885	604721
3	9	6	mwghuman30K#A:04554	NM_014945	kiaa0843 protein; kiaa0843	ENSG00000173210	ENST00000326685, ENST00000309868	GO:0003779, GO:0007010
3	9	7	mwghuman30K#A:01799	NM_021967	small edrk-rich factor 1a, telomeric; serf1a	ENSG00000182690	ENST00000317633, ENST00000322555, ENST00000330417	GO:0005554, GO:0009405, GO:0000004, GO:0008372	10755, 10757, SERF2, SERF1A, 10756, SERF1B	605054, 603011
3	9	8	mwghuman30K#A:08214	XM_059687	similar to similar to glucuronidase, beta (h. sapiens); loc134038
3	9	9	mwghuman30K#A:00733	NM_018903	protocadherin alpha 12, isoform 1 precursor; pcdha12	ENSG00000186682	ENST00000252076	GO:0007155, GO:0007156, GO:0005509, GO:0016021, GO:0005194	PCDHA12, 8666	606318, 604966
3	9	10	mwghuman30K#A:03738	NM_022145	soxlz/sox6 leucine zipper binding protein; fksg14	ENSG00000123219	ENST00000242872
3	9	11	mwghuman30K#A:08292	NM_002890	ras p21 protein activator 1, isoform 1; rasa1	ENSG00000145715	ENST00000274376	GO:0005099, GO:0008151, GO:0007242	9871, RASA1	139150	1WER, 1WQ1
3	9	12	mwghuman30K#A:08070	NM_004368	calponin 2; cnn2	ENSG00000064666	ENST00000263097	GO:0003779, GO:0005856, GO:0005911, GO:0006939, GO:0007010, GO:0005516	CNN2, 2156	602373
3	9	13	mwghuman30K#A:06230	NM_004499	heterogeneous nuclear ribonucleoprotein ab, isoform b; hnrpab	ENSG00000169162	ENST00000261953, ENST00000307328	GO:0003723, GO:0005634	5034, HNRPAB	602688
3	9	14	mwghuman30K#A:02697	NM_005451	enigma protein; enigma	ENSG00000184998	ENST00000333469, ENST00000332347, ENST00000292374, ENST00000331867, ENST00000331561, ENST00000328562, ENST00000330641, ENST00000331981, ENST00000330043, ENST00000327525	GO:0006898, GO:0007242		605903
3	9	15	mwghuman30K#A:05681	NM_021614	potassium intermediate/small conductance calcium-activated channel, subfamily n, member 2; kcnn2	ENSG00000080709	ENST00000264773	GO:0006813,	KCNN2, 6291	605879
3	9	16	mwghuman30K#A:04809	NM_016093	ribosomal protein l26-like 1; rpl26l1	ENSG00000161970	ENST00000265100, ENST00000293842	GO:0005842, GO:0003723,	RPL26L1, 17050, RPL26, 10327	603704
3	9	17	mwghuman30K#A:07428	NM_020666	protein serine threonine kinase clk4; clk4	ENSG00000113240	ENST00000316308	GO:0005524, GO:0004674, GO:0006468, GO:0016740	CLK4, 13659	607969
3	9	18	mwghuman30K#A:02265	NM_014933	yeast sec31p homolog; kiaa0905	ENSG00000138674	ENST00000302266, ENST00000302241, ENST00000264405, ENST00000326950, ENST00000311785	GO:0030127, GO:0005554, GO:0006888
3	9	19	mwghuman30K#A:00968	NM_001148	ankyrin 2, isoform 1; ank2	ENSG00000145362	ENST00000282004, ENST00000264366, ENST00000264364	GO:0016020,	493, ANK2	106410
3	9	20	mwghuman30K#A:07687	NM_018290	hypothetical protein flj10983; flj10983	ENSG00000169299	ENST00000302826	GO:0006810, GO:0005975, GO:0005215,
3	9	21	mwghuman30K#A:07468	NM_018243	hypothetical protein flj10849; flj10849	ENSG00000125354	ENST00000312978	GO:0005515, GO:0000910, GO:0005525, GO:0007049, GO:0005871, GO:0008372
3	9	22	mwghuman30K#A:01773	NM_007193	annexin a10; anxa10	ENSG00000109511	ENST00000261512	GO:0005544,	ANXA10, 534	608008
3	9	23	mwghuman30K#A:10295	NM_000297	polycystin 2; pkd2	ENSG00000118762	ENST00000237596	GO:0005245, GO:0008092, GO:0005247, GO:0007397, GO:0006812, GO:0005261, GO:0007160, GO:0008022, GO:0005509, GO:0005248, GO:0016021, GO:0015629, GO:0005886, GO:0005891, GO:0005871	PKD2, 9009	173910, 173900
3	9	24	mwghuman30K#A:01234	NM_005989	aldo-keto reductase family 1, member d1; akr1d1	ENSG00000122787	ENST00000297463, ENST00000242375	GO:0030573, GO:0007586, GO:0005489, GO:0016491	AKR1D1, 388	235555, 604741
3	10	1	mwghuman30K#A:01066	NM_001968	eukaryotic translation initiation factor 4e; eif4e	ENSG00000151247	ENST00000280892	GO:0006413, GO:0003743, GO:0000339, GO:0006441, GO:0008304, GO:0005737	EIF4E, 3287	133440	1IPC, 1IPB
3	10	2	mwghuman30K#A:07125	NM_000671	class iii alcohol dehydrogenase 5 chi subunit; adh5	ENSG00000164025	ENST00000334590, ENST00000333093, ENST00000265512, ENST00000209665, ENST00000333376, ENST00000209668, ENST00000312996, ENST00000296412, ENST00000305046, ENST00000312969	GO:0004174, GO:0004025, GO:0006069, GO:0006355, GO:0005489, GO:0006066, GO:0005737, GO:0006081, GO:0004745, GO:0005504, GO:0008270, GO:0004023, GO:0004327, GO:0004024, GO:0016491	252, 251, ADH1C, ADH4, 253, 250, 249, 256, ADH1A, ADH1B, ADH5, ADH7	103720, 103700, 600086, 103710, 103740, 136490, 103730	3HUD, 1MP0, 1DDA, 1HSO,
3	10	3	mwghuman30K#A:10395	NM_016123	putative protein kinase ny-ren-64 antigen; loc51135	ENSG00000111336	ENST00000228933	GO:0004713, GO:0005524, GO:0004872, GO:0006468, GO:0016740	17967, IRAK4	606883
3	10	4	mwghuman30K#A:03690	NM_006529	glycine receptor, alpha 3; glra3	ENSG00000145451	ENST00000274093	GO:0005230, GO:0006811, GO:0005216, GO:0006821, GO:0016934, GO:0016021, GO:0007268, GO:0004890, GO:0030594	4328, GLRA3	600421
3	10	5	mwghuman30K#A:03607	NM_004575	pou domain, class 4, transcription factor 2; pou4f2	ENSG00000151615	ENST00000281321	GO:0000122, GO:0007399, GO:0005634, GO:0006355, GO:0007456, GO:0003700	POU4F2, 9219	113725
3	10	6	mwghuman30K#A:09526	NM_003973	ribosomal protein l14; rpl14	ENSG00000139239	ENST00000266610	GO:0005842, GO:0005840, GO:0003723, GO:0006412, GO:0005622, GO:0003735	10305, RPL14
3	10	7	mwghuman30K#A:09774	AF204160	potassium large conductance calcium-activated channel beta 3b subunit	ENSG00000171121	ENST00000305777, ENST00000305763	GO:0016020, GO:0006813, GO:0015269, GO:0015459, GO:0005216	6287, KCNMB3	605222
3	10	8	mwghuman30K#A:01067	NM_006354	transcriptional adaptor 3 (ada3, yeast homolog)-like (pcaf histo; tada3l	ENSG00000171148	ENST00000301964	GO:0006357, GO:0005634, GO:0000074, GO:0003700	19422, TADA3L	602945
3	10	9	mwghuman30K#A:09490	NM_022094	hypothetical protein flj20871 similar to fsp27; flj20871	ENSG00000163699	ENST00000310076	GO:0016329, GO:0005622, GO:0006915
3	10	10	mwghuman30K#A:10097	NM_006241	protein phosphatase 1, regulatory (inhibitor) subunit 2; ppp1r2	ENSG00000184203	ENST00000328432	GO:0005977, GO:0004865, GO:0006091	PPP1R2, 9288	601792
3	10	11	mwghuman30K#A:03211	NM_003290	tropomyosin 4; tpm4	ENSG00000167460	ENST00000300933	GO:0003779, GO:0005856, GO:0005862, GO:0008307, GO:0007517, GO:0005871	12013, TPM4	600317
3	10	12	mwghuman30K#A:03411	NM_021032	fibroblast growth factor 12; fgf12	ENSG00000114279	ENST00000264730	GO:0007399, GO:0005615, GO:0008083, GO:0005634, GO:0007165, GO:0007507, GO:0007267	FGF12, 3668	601513
3	10	13	mwghuman30K#A:00118	NM_001338	coxsackie virus and adenovirus receptor; cxadr	ENSG00000154639	ENST00000306618, ENST00000306594, ENST00000284878	GO:0005887, GO:0004872	CXADR, 2559	602621	1KAC, 1F5W, 1EAJ
3	10	14	mwghuman30K#A:06277	NM_002948	ribosomal protein l15; rpl15	ENSG00000174748	ENST00000274685, ENST00000307839	GO:0005840, GO:0003723, GO:0006412, GO:0005622, GO:0003735	RPL15, 10306	604174
3	10	15	mwghuman30K#A:01117	NM_022131	calsyntenin-2; cs2
3	10	16	mwghuman30K#A:02300	NM_031943	ifp38	ENSG00000175390	ENST00000309828	GO:0006413, GO:0006446, GO:0003743, GO:0005852	EIF3S5, 3275	603914
3	10	17	mwghuman30K#A:02614	NM_006333	nuclear dna-binding protein; c1d	ENSG00000115936	ENST00000309135	GO:0005634, GO:0003677		606997
3	10	18	mwghuman30K#A:00833	NM_017849	hypothetical protein flj20507; flj20507	ENSG00000135956	ENST00000258439
3	10	19	mwghuman30K#A:02592	NM_003507	frizzled 7; fzd7	ENSG00000155760	ENST00000286201	GO:0007186, GO:0016020, GO:0008152, GO:0007222, GO:0004928, GO:0004930, GO:0007275, GO:0016021, GO:0005886, GO:0016491	4045, FZD7	603410
3	10	20	mwghuman30K#A:06748	NM_013341	hypothetical protein; ptd004	ENSG00000138430	ENST00000284719	GO:0005554, GO:0005525
3	10	21	mwghuman30K#A:07976	NM_001616	activin a type ii receptor precursor; acvr2	ENSG00000121989	ENST00000241416	GO:0005524, GO:0004872, GO:0005024, GO:0006468, GO:0007178, GO:0004682, GO:0004691, GO:0005887, GO:0016740	ACVR2, 173	102581
3	10	22	mwghuman30K#A:09121	NM_003310	tumor suppressing subtransferable candidate 1; tssc1	ENSG00000032389	ENST00000263884		12383, TSSC1
3	10	23	mwghuman30K#A:10286	NM_000534	postmeiotic segregation 1; pms1	ENSG00000064933	ENST00000264150	GO:0005634, GO:0003677, GO:0045786, GO:0005524, GO:0006298, GO:0006355	9121, PMS1	600258
3	10	24	mwghuman30K#A:01731	NM_004500	heterogeneous nuclear ribonucleoprotein c, isoform b; hnrpc	ENSG00000116719	ENST00000235360	GO:0003723, GO:0005634, GO:0030529		164020
3	11	1	mwghuman30K#A:09297	NM_004763	integrin cytoplasmic domain-associated protein 1, isoform 1; icap-1a	ENSG00000119185	ENST00000238091, ENST00000238092	GO:0007160,		607153	1K11
3	11	2	mwghuman30K#A:06563	NM_013436	nck-associated protein 1; nckap1	ENSG00000061676	ENST00000321815	GO:0016021, GO:0007417, GO:0006915	NCKAP1, 7666	604891
3	11	3	mwghuman30K#A:04854	NM_007272	chymotrypsin c (caldecrin); ctrc	ENSG00000162438	ENST00000294427	GO:0008233, GO:0006508, GO:0004295, GO:0004263	CTRC, 2523	601405
3	11	4	mwghuman30K#A:04939	NM_032960	mitogen-activated protein kinase-activated protein kinase 2, isoform 2; mapkapk2	ENSG00000162889	ENST00000321077, ENST00000294981	GO:0000165, GO:0005634, GO:0005524, GO:0004674, GO:0006468, GO:0004871, GO:0016740	6887, MAPKAPK2	602006	1KWP
3	11	5	mwghuman30K#A:01145	NM_007167	zinc finger protein 258; znf258	ENSG00000163867	ENST00000296205, ENST00000317882	GO:0016020, GO:0003677, GO:0007275	13050, ZNF258
3	11	6	mwghuman30K#A:02595	NM_007259	vacuolar protein sorting 45b (yeast homolog); vps45b	ENSG00000136631	ENST00000259149	GO:0006886, GO:0016020, GO:0009306, GO:0005794, GO:0008565	VPS45A, 14579
3	11	7	mwghuman30K#A:06984	NM_016022	cgi-78 protein; loc51107	ENSG00000117362	ENST00000236017, ENST00000316257			607629
3	11	8	mwghuman30K#A:08801	NM_003503	cdc7-like 1; cdc7l1	ENSG00000097046	ENST00000234626	GO:0007089, GO:0005634, GO:0005524, GO:0004674, GO:0000082, GO:0000910, GO:0006270, GO:0006468, GO:0016740, GO:0007049, GO:0005737, GO:0008285	1745, CDC7	603311
3	11	9	mwghuman30K#A:05811	NM_000491	complement component 1, q subcomponent, beta polypeptide precursor; c1qb	ENSG00000173369	ENST00000310515		C1QB, 1242	120570
3	11	10	mwghuman30K#A:01258	NM_002481	protein phosphatase 1, regulatory (inhibitor) subunit 12b, isoform a; ppp1r12b	ENSG00000077157	ENST00000264510, ENST00000290419, ENST00000316036	GO:0006937, GO:0007165, GO:0016459, GO:0008047	PPP1R12B, 7619	603768
3	11	11	mwghuman30K#A:01935	NM_000696	aldehyde dehydrogenase 9 (gamma-aminobutyraldehyde dehydrogenase, e3 isozyme); aldh9	ENSG00000143149	ENST00000271359	GO:0006081, GO:0005489, GO:0019145, GO:0004029, GO:0016491	412, ALDH9A1	602733
3	11	12	mwghuman30K#A:05646	NM_004807	heparan sulfate 6-o-sulfotransferase; hs6st	ENSG00000136720	ENST00000259241	GO:0008146, GO:0005887, GO:0016740, GO:0015015	19134, HS6ST3, HS6ST1, 5201,	604846
3	11	13	mwghuman30K#A:03245	NM_002924	regulator of g-protein signalling 7; rgs7
3	11	14	mwghuman30K#A:02286	NM_002249	potassium intermediate/small conductance calcium-activated channel, subfamily n, member 3; kcnn3	ENSG00000143603	ENST00000271915	GO:0007399, GO:0006813, GO:0015269, GO:0006811, GO:0005216, GO:0016021, GO:0007268, GO:0005516, GO:0005624, GO:0016286, GO:0008076	6292, KCNN3	602983
3	11	15	mwghuman30K#A:08859	NM_006894	flavin containing monooxygenase 3; fmo3	ENSG00000007933	ENST00000008553	GO:0015036, GO:0005792, GO:0004499, GO:0016021, GO:0006118	3771, FMO3	136132, 602079
3	11	16	mwghuman30K#A:05432	NM_016831	period 3; per3	ENSG00000049246	ENST00000168666	GO:0005634, GO:0007165, GO:0006355, GO:0004871, GO:0007622	PER3, 8847	603427
3	11	17	mwghuman30K#A:05604	NM_031844	heterogeneous nuclear ribonucleoprotein u, isoform a; hnrpu	ENSG00000153187	ENST00000283179	GO:0006396, GO:0005654, GO:0003723, GO:0005634, GO:0003677, GO:0005524, GO:0030529, GO:0019013, GO:0008436	5048, HNRPU	602869
3	11	18	mwghuman30K#A:07038	NM_001778	cd48 antigen (b-cell membrane protein); cd48	ENSG00000117091	ENST00000235740	GO:0005887, GO:0005515, GO:0006952	CD48, 1683	109530
3	11	19	mwghuman30K#A:09017	NM_003037	signaling lymphocytic activation molecule; slam	ENSG00000117090	ENST00000235739, ENST00000302035	GO:0006960, GO:0004888, GO:0016021, GO:0003823, GO:0008284	10903, SLAM	603492	1D4T, 1KA6, 1D4W, 1KA7
3	11	20	mwghuman30K#A:08701	NM_003874	cd84 antigen (leukocyte antigen); cd84	ENSG00000066294	ENST00000271546, ENST00000311224, ENST00000319903	GO:0005887, GO:0006952, GO:0007156	CD84, 1704	604513
3	11	21	mwghuman30K#A:00098	NM_014076	pro0611 protein; pro0611
3	11	22	mwghuman30K#A:06938	NM_018188	hypothetical protein flj10709; flj10709	ENSG00000160072	ENST00000308647, ENST00000291384	GO:0005524, GO:0000166
3	11	23	mwghuman30K#A:02221	NM_003327	tax-transcriptionally activated glycoprotein 1 receptor (homolog of rat ox40/act35 antigen); tnfrsf4	ENSG00000186827	ENST00000328565	GO:0005027, GO:0005887, GO:0004872, GO:0006955	11918, TNFRSF4	600315
3	11	24	mwghuman30K#A:10036	NM_013237	px19-like protein; px19	ENSG00000169230	ENST00000303204	GO:0007275, GO:0006955		605733
3	12	1	mwghuman30K#A:09941	NM_044472	cell division cycle 42, isoform 2; cdc42	ENSG00000070831	ENST00000251252, ENST00000315554	GO:0007015, GO:0007264, GO:0005525, GO:0003931, GO:0030175	1736, CDC42	116952	1EES, 1AN0, 1AM4, 1KZ7, 1E0A, 1AJE, 1A4R, 1DOA, 1KI1, 2NGR, 1GZS, 1KZG, 1GRN, 1CEE
3	12	2	mwghuman30K#A:08581	XM_010544	cardiac calsequestrin 2; casq2
3	12	3	mwghuman30K#A:00363	NM_004799	smad anchor for receptor activation, isoform 3; madhip	ENSG00000157077	ENST00000287727, ENST00000287722	GO:0007181, GO:0004872, GO:0008270, GO:0007184, GO:0007183, GO:0005737, GO:0008236	MADHIP, 6775	603755	1DEV, 1MK2
3	12	4	mwghuman30K#A:03641	NM_004401	dna fragmentation factor, 45 kd, alpha polypeptide; dffa	ENSG00000160049	ENST00000291355	GO:0005634, GO:0016329, GO:0005829, GO:0007242, GO:0004537, GO:0006309, GO:0006915	2772, DFFA	601882	1IYR, 1IBX, 1KOY
3	12	5	mwghuman30K#A:02556	NM_014771	95 kda retinoblastoma protein binding protein; kiaa0661	ENSG00000103549	ENST00000262522, ENST00000324685		RNF40, 16867	607700
3	12	6	mwghuman30K#A:03600	NM_004653	smcy homolog, y chromosome (mouse); smcy	ENSG00000012817	ENST00000317961	GO:0005634, GO:0003677, GO:0006355, GO:0005554, GO:0007283, GO:0000004, GO:0008372	SMCY, 11115	426000
3	12	7	mwghuman30K#A:07973	NM_007125	ubiquitously transcribed tetratricopeptide repeat gene, y chromosome; uty	ENSG00000183878	ENST00000331397, ENST00000329134	GO:0005634, GO:0005554, GO:0000004, GO:0008372	UTY, 12638	400009
3	12	8	mwghuman30K#A:06881	NM_004202	thymosin, beta 4, y chromosome; tmsb4y	ENSG00000154620	ENST00000284856	GO:0005856, GO:0003788, GO:0008064	TMSB4Y, 11882	400017
3	12	9	mwghuman30K#A:01676	NM_014893	kiaa0951 protein; kiaa0951	ENSG00000146938	ENST00000321204	GO:0007155, GO:0016021, GO:0003824, GO:0005194	14287, NLGN4, 15529, NLGN4Y	300425
3	12	10	mwghuman30K#A:07603	NM_032971	protocadherin 22, isoform a; pcdh22	ENSG00000099715	ENST00000333703	GO:0016020, GO:0007155, GO:0007156, GO:0005509, GO:0005194	PCDH11Y, 15813	400022
3	12	11	mwghuman30K#A:09495	NM_001551	immunoglobulin-binding protein 1; igbp1	ENSG00000089289	ENST00000203110	GO:0008601, GO:0009966, GO:0042113, GO:0005737, GO:0009607	5461, IGBP1	300139
3	12	12	mwghuman30K#A:06515	NM_020411	xage-1 protein; xage-1	ENSG00000185793	ENST00000328320, ENST00000328203, ENST00000332841, ENST00000329685, ENST00000329999, ENST00000333754, ENST00000333819, ENST00000329679, ENST00000328670, ENST00000328100		4111, GAGED2	300289
3	12	13	mwghuman30K#A:00109	NM_002139	rna binding motif protein, x chromosome; rbmx	ENSG00000147274	ENST00000276230	GO:0003723, GO:0030530, GO:0000004, GO:0003676	9911, RBMXP1, 9910, RBMX	300199
3	12	14	mwghuman30K#A:04530	XM_010360	transcription factor nrf; nrf
3	12	15	mwghuman30K#A:02800	NM_006123	iduronate-2-sulfatase isoform b precursor; ids	ENSG00000010404	ENST00000276246, ENST00000008588, ENST00000304701	GO:0004423, GO:0016787, GO:0008152, GO:0008484, GO:0005764, GO:0030203	IDS, 5389	309900
3	12	16	mwghuman30K#A:10260	NM_006800	male-specific lethal 3-like 1 isoform c; msl3l1	ENSG00000005302	ENST00000312196	GO:0006333, GO:0005634, GO:0000785, GO:0003682, GO:0006355, GO:0016568	7370, MSL3L1	604880
3	12	17	mwghuman30K#A:07267	NM_002765	phosphoribosyl pyrophosphate synthetase 2; prps2	ENSG00000101911	ENST00000218027	GO:0000287, GO:0004749, GO:0009116, GO:0009165, GO:0016301, GO:0016978, GO:0009156, GO:0016740	9465, PRPS2	311860
3	12	18	mwghuman30K#A:08385	NM_001721	bmx non-receptor tyrosine kinase; bmx	ENSG00000102010	ENST00000311287	GO:0007498, GO:0004713, GO:0005524, GO:0006468, GO:0004871, GO:0007242, GO:0016740	1079, BMX	300101
3	12	19	mwghuman30K#A:07301	NM_003604	insulin receptor substrate 4; irs4	ENSG00000126685	ENST00000247066		IRS4, 6128	603510
3	12	20	mwghuman30K#A:05906	NM_020384	claudin 2; cldn2	ENSG00000165376	ENST00000298115	GO:0005923, GO:0016021, GO:0005198	2041, CLDN2
3	12	21	mwghuman30K#A:01966	NM_018301	hypothetical protein flj11016; flj11016	ENSG00000089682	ENST00000203616, ENST00000247059	GO:0003676
3	12	22	mwghuman30K#A:08735	NM_005377	v-myc myelocytomatosis viral oncogene homolog 2 (avian); mycl2	ENSG00000116990	ENST00000334282, ENST00000309779	GO:0005634, GO:0006355, GO:0008151, GO:0003700, GO:0000004, GO:0008372	MYCL2, 7556, MYCL1, 7555	164850, 310310
3	12	23	mwghuman30K#A:02994	NM_003918	glycogenin 2; gyg2	ENSG00000056998	ENST00000262687	GO:0005978, GO:0016051, GO:0008466, GO:0016758, GO:0016740, GO:0005625	GYG2, 4700	300198
3	12	24	mwghuman30K#A:06679	NM_014158	hspc067 protein; hspc067
3	13	1	mwghuman30K#A:10079	NM_021048	melanoma antigen, family a, 10; magea10	ENSG00000124260	ENST00000244096			300343
3	13	2	mwghuman30K#A:10572	NM_005369	mcf.2 cell line derived transforming sequence; mcf2	ENSG00000101977	ENST00000218094	GO:0005856, GO:0005829, GO:0005085, GO:0005624, GO:0008151, GO:0007242	6940, MCF2	311030
3	13	3	mwghuman30K#A:07806	NM_000133	coagulation factor ix; f9	ENSG00000101981	ENST00000218099	GO:0005615, GO:0003803, GO:0007596, GO:0006508, GO:0016787, GO:0005509, GO:0004295, GO:0004263	F9, 3551	306900, 134510, 134540	1EDM, 1CFH, 1MGX, 1IXA, 1RFN, 1CFI
3	13	4	mwghuman30K#A:03689	NM_007268	ig superfamily protein; z39ig	ENSG00000155659	ENST00000286089			300353
3	13	5	mwghuman30K#A:02472	NM_000307	pou domain, class 3, transcription factor 4; pou3f4	ENSG00000184486	ENST00000333609, ENST00000328345	GO:0005634, GO:0007605, GO:0006355, GO:0007397, GO:0003700	9217, POU3F4, POU3F2, 9215	304400, 600494, 300039
3	13	6	mwghuman30K#A:08072	NM_003399	x-prolyl aminopeptidase 2, membrane-bound; xpnpep2	ENSG00000122121	ENST00000241572	GO:0016020, GO:0008451, GO:0006508, GO:0016787, GO:0008235	12823, XPNPEP2	300145
3	13	7	mwghuman30K#A:07447	NM_002186	interleukin 9 receptor; il9r	ENSG00000124334	ENST00000327395, ENST00000244174	GO:0004919, GO:0016020, GO:0005615, GO:0007165, GO:0008283, GO:0005887, GO:0004872, GO:0004896	IL9R, 6030	300007
3	13	8	mwghuman30K#A:01615	NM_033214	glycerol kinase testis specific 2; gkp2	ENSG00000163296	ENST00000295464	GO:0006072, GO:0005524, GO:0004370, GO:0005975, GO:0005741, GO:0016740, GO:0005737	GK2, 4291	600148
3	13	9	mwghuman30K#A:01387	NM_002049	gata binding protein 1 (globin transcription factor 1); gata1	ENSG00000102145	ENST00000334222, ENST00000218266	GO:0006357, GO:0005634, GO:0006355, GO:0007275, GO:0003700	4170, GATA1	305371, 300367
3	13	10	mwghuman30K#A:05784	NM_005491	chromosome x open reading frame 6; cxorf6	ENSG00000013619	ENST00000262858	GO:0005554, GO:0000004, GO:0008372	CXorf6, 2568	300120
3	13	11	mwghuman30K#A:06843	NM_000033	atp-binding cassette, sub-family d (ald), member 1; abcd1	ENSG00000101986	ENST00000218104	GO:0006810, GO:0007031, GO:0005524, GO:0015919, GO:0004009, GO:0005777, GO:0005779, GO:0000166, GO:0016021, GO:0005215	ABCD1, 61	300371, 300100
3	13	12	mwghuman30K#A:01729	NM_020061	opsin 1 (cone pigments), long-wave-sensitive (color blindness, protan); opn1lw	ENSG00000102076	ENST00000218195	GO:0007186, GO:0008020, GO:0007602, GO:0007165,	9936, OPN1LW	303900	1KPX
3	13	13	mwghuman30K#A:08366	NM_001183	atpase, h+ transporting, lysosomal subunit 1 precursor; atp6s1	ENSG00000071553	ENST00000321115	GO:0006754, GO:0016787, GO:0005524, GO:0003936, GO:0016469, GO:0015078, GO:0015992, GO:0005215	ATP6AP1, 868	300197
3	13	14	mwghuman30K#A:09066	NM_004143	cbp/p300-interacting transactivator, with glu/asp-rich carboxy-terminal domain, 1; cited1	ENSG00000125931	ENST00000246139	GO:0006357, GO:0005634, GO:0003700	CITED1, 1986	300149
3	13	15	mwghuman30K#A:07377	NM_007231	solute carrier family 6 (neurotransmitter transporter), member 14; slc6a14	ENSG00000087916	ENST00000262822	GO:0005887, GO:0006520, GO:0005328, GO:0006836, GO:0015171	SLC6A14, 11047	300444
3	13	16	mwghuman30K#A:08547	NM_019597	heterogeneous nuclear ribonucleoprotein h2; hnrph2	ENSG00000126945	ENST00000247376	GO:0003723, GO:0005634, GO:0030529, GO:0008436	5042, HNRPH2	601036
3	13	17	mwghuman30K#A:09051	NM_016608	alex1 protein; alex1	ENSG00000126947	ENST00000247378			300362
3	13	18	mwghuman30K#A:00867	NM_014710	kiaa0443 gene product; kiaa0443	ENSG00000125961	ENST00000246173	GO:0006810, GO:0005215		300417
3	13	19	mwghuman30K#A:06972	NM_006733	fsh primary response (lrpr1, rat) homolog 1; fshprh1	ENSG00000102384	ENST00000218507	GO:0007548, GO:0007292, GO:0007283	3968, FSHPRH1	300065
3	13	20	mwghuman30K#A:02985	NM_002751	mitogen-activated protein kinase 11; mapk11	ENSG00000185386	ENST00000334768, ENST00000334771, ENST00000330651, ENST00000329375, ENST00000310993, ENST00000215659	GO:0045786, GO:0005524, GO:0006960, GO:0006950, GO:0007050, GO:0005737, GO:0008372, GO:0007243, GO:0045445, GO:0016910, GO:0004707, GO:0000165, GO:0008339, GO:0007165,	6873, MAPK12, MAPK11, 6874	602399, 602898	1CM8
3	13	21	mwghuman30K#A:01245	NM_001097	acrosin precursor; acr	ENSG00000100312	ENST00000216139	GO:0007340, GO:0004284, GO:0006508, GO:0016787, GO:0004295, GO:0004263	ACR, 126	102480
3	13	22	mwghuman30K#A:02778	NM_007229	protein kinase c and casein kinase substrate in neurons 2; pacsin2	ENSG00000100266	ENST00000263246	GO:0006886, GO:0030036, GO:0006897, GO:0005737, GO:0005215, GO:0005871	PACSIN2, 8571	604960
3	13	23	mwghuman30K#A:04321	NM_005297	g protein-coupled receptor 24; gpr24	ENSG00000128285	ENST00000249016	GO:0007193, GO:0001584, GO:0006091, GO:0008188, GO:0005887, GO:0030273, GO:0007631, GO:0016021, GO:0007204, GO:0007218	GPR24, 4479	601751
3	13	24	mwghuman30K#A:00770	NM_001675	activating transcription factor 4; atf4	ENSG00000128272	ENST00000308068	GO:0005634, GO:0003677, GO:0006355, GO:0003702	ATF4, 786	604064	1CI6
3	14	1	mwghuman30K#A:09635	NM_006116	transforming growth factor beta-activated kinase-binding protein 1; tab1	ENSG00000100324	ENST00000331454, ENST00000216160	GO:0000185, GO:0005515, GO:0005072, GO:0003824, GO:0008047	MAP3K7IP1, 18157	602615
3	14	2	mwghuman30K#A:00303	NM_000967	ribosomal protein l3; rpl3	ENSG00000140986	ENST00000268661	GO:0005842, GO:0005840, GO:0003723, GO:0005730, GO:0006412, GO:0005622, GO:0003735	RPL3L, 10332, RPL3, 10351	604163
3	14	3	mwghuman30K#A:03227	NM_030881	dead/h (asp-glu-ala-asp/his) box polypeptide 17, isoform 2; ddx17	ENSG00000100201	ENST00000216019	GO:0006396, GO:0005634, GO:0005524, GO:0003724, GO:0008186, GO:0008026	2740, DDX17
3	14	4	mwghuman30K#A:06673	NM_016091	hspc025	ENSG00000100129	ENST00000262832	GO:0003743, GO:0006412	18138, EIF3S6IP
3	14	5	mwghuman30K#A:03766	NM_006078	calcium channel, voltage-dependent, gamma subunit 2; cacng2	ENSG00000166862	ENST00000334649, ENST00000300105		1406, CACNG2	602911
3	14	6	mwghuman30K#A:07747	NM_006739	mcm5 minichromosome maintenance deficient 5, cell division cycle 46 (s. cerevisiae); mcm5	ENSG00000100297	ENST00000216122	GO:0005634, GO:0003677, GO:0000074, GO:0005524, GO:0006260, GO:0006355, GO:0006270, GO:0008094	MCM5, 6948	602696
3	14	7	mwghuman30K#A:07003	NM_014306	similar to c. elegens hypothetical 55.2 kd protein f16a11.2; hspc117	ENSG00000100220	ENST00000216038	GO:0005554
3	14	8	mwghuman30K#A:07891	NM_016498	hypothetical protein; hspc242	ENSG00000100010	ENST00000334225, ENST00000266263
3	14	9	mwghuman30K#A:02572	NM_002309	leukemia inhibitory factor (cholinergic differentiation factor); lif	ENSG00000128342	ENST00000249075	GO:0005615, GO:0008083, GO:0005125, GO:0007267, GO:0007166, GO:0005147, GO:0005146, GO:0007275, GO:0006955, GO:0008284	6596, LIF	159540	1EMR, 1A7M
3	14	10	mwghuman30K#A:08220	NM_003678	gene from nf2/meningioma region of 22q12; pk1.3	ENSG00000100296	ENST00000316362		C22orf19, 16819
3	14	11	mwghuman30K#A:06519	NM_001887	crystallin, beta b1; crybb1	ENSG00000100122	ENST00000215939	GO:0005212, GO:0007601	CRYBB1, 2397	600929
3	14	12	mwghuman30K#A:09990	XM_009877	hypothetical protein xp_009877; loc115475
3	14	13	mwghuman30K#A:05745	NM_004173	solute carrier family 7 (cationic amino acid transporter, y+ system), member 4; slc7a4	ENSG00000099960	ENST00000215750	GO:0006810, GO:0006865, GO:0015174, GO:0006520, GO:0005279, GO:0016021	11062, SLC7A4	603752
3	14	14	mwghuman30K#A:07098	NM_002650	phosphatidylinositol 4-kinase, catalytic, alpha polypeptide, isoform 1; pik4ca	ENSG00000133511	ENST00000335331, ENST00000255882, ENST00000335341, ENST00000335319	GO:0005634, GO:0003677, GO:0007165, GO:0006355, GO:0006661, GO:0004428, GO:0004430, GO:0005798, GO:0007268, GO:0016740	8983, PIK4CA	600286
3	14	15	mwghuman30K#A:03944	NM_002882	ran binding protein 1; ranbp1	ENSG00000099901	ENST00000331821	GO:0008536, GO:0007165, GO:0005092, GO:0005096	9847, RANBP1	601180	1K5G, 1K5D
3	14	16	mwghuman30K#A:03337	NM_005992	t-box 1; tbx1	ENSG00000184058	ENST00000332710	GO:0006357, GO:0005634, GO:0007507, GO:0003702, GO:0007345, GO:0003700	TBX1, 11592	602054
3	14	17	mwghuman30K#A:00565	NM_033257	digeorge syndrome critical region gene 6 like; dgcr6l	ENSG00000128185	ENST00000248879	GO:0005871	18551, DGCR6L
3	14	18	mwghuman30K#A:01760	NM_017929	hypothetical protein flj20695; flj20695	ENSG00000183785	ENST00000329627
3	14	19	mwghuman30K#A:03684	NM_013369	dna (cytosine-5-)-methyltransferase 3-like; dnmt3l	ENSG00000142182	ENST00000270172	GO:0005634, GO:0006349,	2980, DNMT3L	606588
3	14	20	mwghuman30K#A:10264	NM_000071	cystathionine-beta-synthase; cbs	ENSG00000160200	ENST00000291550	GO:0019343, GO:0016829, GO:0006535, GO:0006520, GO:0004122, GO:0005737	CBS, 1550	236200	1JBQ
3	14	21	mwghuman30K#A:06545	NM_006134	chromosome 21 open reading frame 4; c21orf4	ENSG00000142188	ENST00000270178	GO:0005554, GO:0016021, GO:0000004	C21orf4, 1280
3	14	22	mwghuman30K#A:05882	NM_018944	fapp1-associated protein 1; c21orf45	ENSG00000159055	ENST00000290130	GO:0005554, GO:0000004, GO:0008372	C21orf45, 1286
3	14	23	mwghuman30K#A:04579	NM_012132	claudin 8; cldn8	ENSG00000156284	ENST00000286809		2050, CLDN8
3	14	24	mwghuman30K#A:00647	NM_054014	fk506-binding protein 1a; fkbp1a	ENSG00000088832	ENST00000262925	GO:0006457, GO:0042027, GO:0016853, GO:0004872, GO:0005528, GO:0004600, GO:0030051	3711, FKBP1A	186945	1F40, 1QPL, 1FKS, 1B6C, 1FKR, 1D7H, 1FKJ, 3FAP, 1NSG, 1FKF, 4FAP, 1D7J, 1FKD, 1A7X, 1D6O, 1TCO, 1EYM, 1FKI, 2FKE, 1FAP, 1J4R, 1QPF, 1FKH, 1FKT, 1BKF, 1FKG, 1FKB, 2FAP, 1D7I, 1BL4
3	15	1	mwghuman30K#A:03787	NM_005286	g protein-coupled receptor 8; gpr8	ENSG00000125522	ENST00000245660	GO:0007186, GO:0001584, GO:0004985, GO:0005887, GO:0007268, GO:0004994		600731
3	15	2	mwghuman30K#A:05835	AB023430	bit	ENSG00000088835	ENST00000262927	GO:0007155, GO:0016021, GO:0005886	9662, PTPNS1	602461
3	15	3	mwghuman30K#A:02264	NM_005417	v-src sarcoma (schmidt-ruppin a-2) viral oncogene homolog (avian); src	ENSG00000101371	ENST00000217351	GO:0005070, GO:0005524, GO:0006468, GO:0007172, GO:0007243, GO:0004713, GO:0005515, GO:0016740, GO:0008151	SRC, 11283	190090	1A1C, 1SHD, 1HCT, 1HCS, 1A1E, 1A09, 1KSW, 2SRC, 1FMK, 1A1B, 1A07, 1A08, 1A1A
3	15	4	mwghuman30K#A:08873	NM_001895	casein kinase 2, alpha 1 polypeptide; csnk2a1	ENSG00000101266	ENST00000217244	GO:0005634, GO:0007165, GO:0005524, GO:0006468,	CSNK2A1, 2457	115440	1JWH
3	15	5	mwghuman30K#A:00369	NM_031229	hbv associated factor, isoform 2; xap4	ENSG00000125826	ENST00000254960, ENST00000254959, ENST00000290048	GO:0005871	15864, C20orf18
3	15	6	mwghuman30K#A:02773	NM_000782	cytochrome p450, subfamily xxiv precursor; cyp24	ENSG00000019186	ENST00000216862	GO:0015034, GO:0004497, GO:0006118, GO:0005489, GO:0005739, GO:0008372	2602, CYP24A1	126065
3	15	7	mwghuman30K#A:10491	NM_000099	cystatin c (amyloid angiopathy and cerebral hemorrhage); cst3	ENSG00000101439	ENST00000217421	GO:0004869	2475, CST3	105150, 604312	1G96
3	15	8	mwghuman30K#A:04852	NM_001052	somatostatin receptor 4; sstr4	ENSG00000132671	ENST00000255008	GO:0001584, GO:0005887, GO:0004994, GO:0007187, GO:0008285	11333, SSTR4	182454
3	15	9	mwghuman30K#A:01861	NM_004648	protein tyrosine phosphatase, non-receptor type substrate 1; ptpns1
3	15	10	mwghuman30K#A:03318	NM_000516	gnas complex locus; gnas	ENSG00000087460	ENST00000313949, ENST00000306120, ENST00000265622, ENST00000217126, ENST00000306090, ENST00000265621, ENST00000306082	GO:0000138, GO:0007186, GO:0007608, GO:0007165, GO:0005834, GO:0003927, GO:0006894, GO:0007190, GO:0007189, GO:0008151, GO:0004871, GO:0005525, GO:0005886	4392, GNAS	139320, 102200, 174800, 103580
3	15	11	mwghuman30K#A:05182	NM_019609	metallocarboxypeptidase cpx-1; cpx-1	ENSG00000088882	ENST00000326350	GO:0004180, GO:0007155, GO:0008237, GO:0006508,	15771, CPXM
3	15	12	mwghuman30K#A:05926	NM_006899	isocitrate dehydrogenase 3 (nad+) beta; idh3b	ENSG00000101365	ENST00000334155, ENST00000333993, ENST00000245969	GO:0008152, GO:0005489, GO:0006099, GO:0004449, GO:0006102, GO:0005975, GO:0005739, GO:0016491	5385, IDH3B	604526
3	15	13	mwghuman30K#A:02967	NM_007232	histamine receptor h3; hrh3	ENSG00000101180	ENST00000290168, ENST00000317393, ENST00000306375	GO:0007186, GO:0001584, GO:0004872,	HRH3, 5184	604525, 146500
3	15	14	mwghuman30K#A:02716	NM_019888	melanocortin 3 receptor; mc3r	ENSG00000124089	ENST00000243911	GO:0007200, GO:0001584, GO:0005887, GO:0004977, GO:0007187	6931, MC3R
3	15	15	mwghuman30K#A:02762	NM_003222	transcription factor ap-2 gamma (activating enhancer binding protein 2 gamma); tfap2c	ENSG00000087510	ENST00000201031	GO:0006357, GO:0005634, GO:0007267, GO:0003700	TFAP2C, 11744	601602
3	15	16	mwghuman30K#A:04977	NM_002110	hemopoietic cell kinase; hck	ENSG00000101336	ENST00000262651	GO:0007498, GO:0004713, GO:0005524, GO:0006468, GO:0007242, GO:0016740	4840, HCK	142370	1BU1, 5HCK, 3HCK, 1AD5, 2HCK, 1QCF, 4HCK
3	15	17	mwghuman30K#A:02822	NM_014052	gw128 protein; gw128
3	15	18	mwghuman30K#A:01331	NM_000308	protective protein for beta-galactosidase; ppgb	ENSG00000064601	ENST00000191018	GO:0006886, GO:0004258, GO:0005783, GO:0006508, GO:0016787, GO:0005764, GO:0004186, GO:0008047, GO:0005478	PPGB, 9251	256540	1IVY
3	15	19	mwghuman30K#A:04516	NM_003279	troponin c2, fast; tnnc2	ENSG00000101470	ENST00000217452	GO:0006937, GO:0005509, GO:0007517, GO:0005861	TNNC2, 11944	191039
3	15	20	mwghuman30K#A:00016	NM_005244	eyes absent homolog 2 (drosophila); eya2	ENSG00000064655	ENST00000262974	GO:0007501, GO:0016787, GO:0008152, GO:0007275, GO:0007456	3520, EYA2	601654
3	15	21	mwghuman30K#A:06479	NM_003908	eukaryotic translation initiation factor 2, subunit 2 (beta, 38kd ); eif2s2	ENSG00000125977	ENST00000246201	GO:0006413, GO:0005840, GO:0003743, GO:0003723, GO:0005850	EIF2S2, 3266	603908
3	15	22	mwghuman30K#A:01377	XM_009470	similar to dj1154g13.1 (novel glycosyl hydrolase family 47 protein) (h. sapiens); loc115756
3	15	23	mwghuman30K#A:08806	NM_012340	nuclear factor of activated t-cells, cytoplasmic, calcineurin-dependent 2; nfatc2	ENSG00000101096	ENST00000330639		NFATC2, 7776	600490	1A02
3	15	24	mwghuman30K#A:10411	NM_006892	dna (cytosine-5-)-methyltransferase 3 beta; dnmt3b	ENSG00000088305	ENST00000201963, ENST00000314137, ENST00000328111	GO:0005634, GO:0003677, GO:0003886, GO:0008326, GO:0016740, GO:0006306, GO:0008372	DNMT3B, 2979	602900, 242860
3	16	1	mwghuman30K#A:02407	NM_004518	potassium voltage-gated channel, kqt-like subfamily, member 2; kcnq2	ENSG00000075043	ENST00000304091, ENST00000170294, ENST00000252884, ENST00000323656	GO:0007399, GO:0016020, GO:0006813, GO:0005249, GO:0006812, GO:0016021, GO:0007268, GO:0005624, GO:0008076	KCNQ2, 6296	121200, 602235
3	16	2	mwghuman30K#A:05190	NM_005975	ptk6 protein tyrosine kinase 6; ptk6	ENSG00000101213	ENST00000217185	GO:0004715, GO:0005524, GO:0006468, GO:0007242, GO:0016740	9617, PTK6	602004
3	16	3	mwghuman30K#A:01036	NM_030901	olfactory receptor, family 7, subfamily a, member 17; or7a17	ENSG00000185385	ENST00000327462	GO:0007186, GO:0007608, GO:0004984, GO:0016021	8363, OR7A17
3	16	4	mwghuman30K#A:10364	NM_013938	olfactory receptor, family 10, subfamily h, member 3; or10h3	ENSG00000171936	ENST00000305892	GO:0007186, GO:0007608, GO:0004984,	8174, OR10H3
3	16	5	mwghuman30K#A:06086	NM_002030	formyl peptide receptor-like 2; fprl2	ENSG00000123859	ENST00000243627	GO:0007186, GO:0001584, GO:0007165, GO:0006928, GO:0016021, GO:0006935, GO:0005886, GO:0004982	3828, FPRL2	136539
3	16	6	mwghuman30K#A:01185	NM_005071	solute carrier family 1 (high affinity aspartate/glutamate transporter), member 6; slc1a6	ENSG00000105143	ENST00000221742	GO:0015810, GO:0006810, GO:0006835, GO:0005887, GO:0015813, GO:0005311, GO:0007268, GO:0015600, GO:0005624	10944, SLC1A6	600637
3	16	7	mwghuman30K#A:02603	NM_014383	testis zinc finger protein; tzfp	ENSG00000011590	ENST00000262630, ENST00000320535			605859
3	16	8	mwghuman30K#A:00237	NM_004838	homer, neuronal immediate early gene, 3; homer-3	ENSG00000051128	ENST00000058053	GO:0006605, GO:0005515,	HOMER3, 17514	604800
3	16	9	mwghuman30K#A:05433	NM_014256	beta-1,3-n-acetylglucosaminyltransferase bgnt-3; b3gnt3	ENSG00000179913	ENST00000318683	GO:0006486, GO:0016757, GO:0005887, GO:0005794, GO:0008378	B3GNT3, 13528	605863
3	16	10	mwghuman30K#A:03284	NM_012321	u6 snrna-associated sm-like protein; lsm4	ENSG00000130520	ENST00000252816	GO:0003723, GO:0008248, GO:0006371, GO:0005688, GO:0005732	17259, LSM4	607284
3	16	11	mwghuman30K#A:09059	NM_007165	splicing factor 3a, subunit 2, 66kd; sf3a2	ENSG00000104897	ENST00000221494	GO:0003723, GO:0005681, GO:0006371, GO:0030532	SF3A2, 10766	600796
3	16	12	mwghuman30K#A:09100	NM_021187	cytochrome p450, subfamily ivf, polypeptide 11; cyp4f11	ENSG00000171903	ENST00000326742, ENST00000248041	GO:0016020, GO:0005792, GO:0005783, GO:0015034, GO:0004497, GO:0006118, GO:0008372	CYP4F11, 13265
3	16	13	mwghuman30K#A:07215	NM_016263	fzr1 protein; fzr1	ENSG00000105325	ENST00000313639, ENST00000221926			603619
3	16	14	mwghuman30K#A:07130	NM_018959	daz associated protein 1; dazap1	ENSG00000071626	ENST00000233078, ENST00000300955	GO:0003676	2683, DAZAP1	607430
3	16	15	mwghuman30K#A:04010	NM_013360	zinc finger protein 222; znf222	ENSG00000159885	ENST00000187879	GO:0005634, GO:0003677, GO:0006355	ZNF222, 13015
3	16	16	mwghuman30K#A:00860	NM_001020	ribosomal protein s16; rps16	ENSG00000105193	ENST00000251453	GO:0005840, GO:0003723, GO:0006412, GO:0005622, GO:0005843, GO:0003735	RPS16, 10396	603675
3	16	17	mwghuman30K#A:05699	NM_003260	transducin-like enhancer of split 2 (e(sp1) homolog, drosophila); tle2	ENSG00000065717	ENST00000262953	GO:0005634, GO:0007165, GO:0006355, GO:0007397	TLE2, 11838	601041
3	16	18	mwghuman30K#A:04596	NM_002446	mitogen-activated protein kinase kinase kinase 10; map3k10	ENSG00000130758	ENST00000253055	GO:0007165, GO:0005524, GO:0006468, GO:0004682, GO:0007254, GO:0004691, GO:0004713, GO:0004674, GO:0006917, GO:0016740	6849, MAP3K10	600137
3	16	19	mwghuman30K#A:05949	NM_001626	v-akt murine thymoma viral oncogene homolog 2; akt2	ENSG00000105221	ENST00000311278	GO:0005524, GO:0004674, GO:0006468, GO:0016740	392, AKT2	164731
3	16	20	mwghuman30K#A:00661	NM_014297	protein expressed in thyroid; yf13h12	ENSG00000105755	ENST00000292147
3	16	21	mwghuman30K#A:09718	NM_002501	nuclear factor i/x (ccaat-binding transcription factor); nfix	ENSG00000008441	ENST00000264826, ENST00000313556, ENST00000264825	GO:0005634, GO:0006260, GO:0006355, GO:0003700, GO:0003705, GO:0006366	7788, NFIX	164005
3	16	22	mwghuman30K#A:00430	NM_015898	hiv-1 inducer of short transcripts binding protein; fbi1	ENSG00000126929	ENST00000262950	GO:0005515		605878
3	16	23	mwghuman30K#A:04768	NM_002307	galectin 7; lgals7	ENSG00000178939	ENST00000314980, ENST00000314999	GO:0005615, GO:0007155, GO:0005529, GO:0005530, GO:0008151, GO:0007157	LGALS7, 6568	600615	4GAL, 5GAL, 2GAL, 1BKZ, 3GAL
3	16	24	mwghuman30K#A:00241	NM_004924	actinin, alpha 4; actn4	ENSG00000130402	ENST00000252699	GO:0006928, GO:0005634, GO:0003781, GO:0005509, GO:0015629, GO:0005200, GO:0007125, GO:0005737	166, ACTN4	603278, 604638
4	1	1	mwghuman30K#A:05913	NM_014601	eh-domain containing 2; ehd2	ENSG00000024422	ENST00000263277		3243, EHD2	605890
4	1	2	mwghuman30K#A:04495	NM_000146	ferritin, light polypeptide; ftl	ENSG00000087086	ENST00000263258	GO:0006879, GO:0006826, GO:0008199, GO:0008043, GO:0005488	3999, FTL	134790
4	1	3	mwghuman30K#A:08485	NM_000528	mannosidase, alpha b, lysosomal; man2b1	ENSG00000104774	ENST00000221363	GO:0006464, GO:0005975, GO:0005764, GO:0006517, GO:0004559, GO:0016798	MAN2B1, 6826	248500
4	1	4	mwghuman30K#A:01836	NM_005809	peroxiredoxin 2; prdx2	ENSG00000167815	ENST00000301522, ENST00000334482	GO:0016209, GO:0006979, GO:0005489, GO:0008379, GO:0005737, GO:0016491	9353, PRDX2	600538	1QMV
4	1	5	mwghuman30K#A:00956	NM_006012	endopeptidase clp precursor; clpp	ENSG00000125656	ENST00000245816	GO:0008233, GO:0006508, GO:0008462, GO:0005739	CLPP, 2084	601119
4	1	6	mwghuman30K#A:08281	XM_071044	similar to kh-type splicing regulatory protein (fuse binding protein 2); kh-type splicing regulatory protein (fuse-binding protein 2) (h. sapiens); loc138679
4	1	7	mwghuman30K#A:06382	NM_012427	kallikrein 5; klk5	ENSG00000167754	ENST00000301426	GO:0008544, GO:0005615, GO:0006508, GO:0004295, GO:0004263	6366, KLK5	605643
4	1	8	mwghuman30K#A:04282	NM_004917	kallikrein 4 (prostase, enamel matrix, prostate); klk4	ENSG00000167749	ENST00000324041	GO:0005615, GO:0006508, GO:0016787, GO:0004295, GO:0004263	KLK4, 6365	603767
4	1	9	mwghuman30K#A:04910	NM_001648	kallikrein 3, (prostate specific antigen); klk3	ENSG00000142515	ENST00000326003, ENST00000326052	GO:0008233, GO:0006508, GO:0016787, GO:0005576, GO:0004295, GO:0004263	6364, KLK3	176820	2PSA, 1PFA
4	1	10	mwghuman30K#A:02485	NM_006864	leukocyte immunoglobulin-like receptor, subfamily b (with tm and itim domains), member 3; lilrb3	ENSG00000170877	ENST00000245620, ENST00000334407	GO:0005887, GO:0006952, GO:0004888, GO:0003793, GO:0007166, GO:0003824	6607, LILRB3	604820
4	1	11	mwghuman30K#A:00669	NM_001013	ribosomal protein s9; rps9	ENSG00000170889	ENST00000302907	GO:0003723, GO:0006412, GO:0005622, GO:0005843, GO:0003735	10442, RPS9	603631
4	1	12	mwghuman30K#A:10351	NM_001985	electron-transfer-flavoprotein, beta polypeptide; etfb	ENSG00000105379	ENST00000309244		ETFB, 3482	130410	1EFV
4	1	13	mwghuman30K#A:09795	NM_005601	natural killer cell group 7 sequence; nkg7	ENSG00000105374	ENST00000221978	GO:0005887	NKG7, 7830	606008
4	1	14	mwghuman30K#A:03643	NM_005043	mitogen-activated protein kinase kinase 7; map2k7	ENSG00000076984	ENST00000322573, ENST00000322554	GO:0007165, GO:0005524, GO:0006950, GO:0006468, GO:0004713, GO:0004674, GO:0004708, GO:0016740	6847, MAP2K7	603014
4	1	15	mwghuman30K#A:08021	NM_003950	coagulation factor ii (thrombin) receptor-like 3; f2rl3	ENSG00000127533	ENST00000248076	GO:0007186, GO:0001584, GO:0007596, GO:0015057, GO:0016021	F2RL3,	602779
4	1	16	mwghuman30K#A:00697	NM_014037	ntt5 protein; ntt5	ENSG00000063127	ENST00000252820			607972
4	1	17	mwghuman30K#A:02013	NM_030593	sirtuin 2, isoform 2; sirt2	ENSG00000068903	ENST00000313856, ENST00000249396	GO:0006342, GO:0005634, GO:0003677, GO:0016458, GO:0006355, GO:0005677, GO:0006471	SIRT2, 10886	604480	1J8F
4	1	18	mwghuman30K#A:10355	NM_003331	tyrosine kinase 2; tyk2	ENSG00000105397	ENST00000264818		TYK2, 12440	176941
4	1	19	mwghuman30K#A:09192	NM_012289	kelch-like ech-associated protein 1; kiaa0132	ENSG00000079999	ENST00000309542, ENST00000171111	GO:0005515, GO:0006355		606016
4	1	20	mwghuman30K#A:10011	NM_005498	adaptor-related protein complex 1, mu 2 subunit; ap1m2	ENSG00000129354	ENST00000250244	GO:0006605, GO:0030125, GO:0006903, GO:0005905, GO:0005794, GO:0008565, GO:0006897	AP1M2, 558	607309
4	1	21	mwghuman30K#A:03962	NM_012218	interleukin enhancer binding factor 3, 90kd; ilf3	ENSG00000129351	ENST00000318511, ENST00000250241	GO:0000279, GO:0005634, GO:0003677, GO:0006355, GO:0005554, GO:0003702, GO:0003725, GO:0008372	6038, ILF3	603182
4	1	22	mwghuman30K#A:02140	NM_000702	atpase, na+/k+ transporting, alpha 2 (+) polypeptide; atp1a2	ENSG00000018625	ENST00000251207	GO:0000287, GO:0006813, GO:0008152, GO:0005524, GO:0005391, GO:0005890, GO:0015077, GO:0016787, GO:0016021, GO:0006814	ATP1A2, 800	182340
4	1	23	mwghuman30K#A:08266	NM_006423	rab acceptor 1 (prenylated); rabac1	ENSG00000105404	ENST00000222008	GO:0006899	RABAC1, 9794	604925
4	1	24	mwghuman30K#A:06808	NM_017555	hypothetical protein dkfzp434e026; egln2
4	2	1	mwghuman30K#A:10185	NM_018355	hypothetical protein flj11191; flj11191	ENSG00000170954	ENST00000243643	GO:0006355, GO:0005622, GO:0003676
4	2	2	mwghuman30K#A:00814	NM_006509	v-rel reticuloendotheliosis viral oncogene homolog b, nuclear factor of kappa light polypeptide gene enhancer in b-cells 3 (avian); relb	ENSG00000104856	ENST00000221452	GO:0005634, GO:0003714, GO:0005515, GO:0006355, GO:0003700	9956, RELB	604758
4	2	3	mwghuman30K#A:03887	NM_003436	zinc finger protein 135 (clone phz-17); znf135	ENSG00000167637	ENST00000333987, ENST00000318102, ENST00000292939, ENST00000333370, ENST00000332791, ENST00000318087, ENST00000330481, ENST00000309073, ENST00000304239, ENST00000317822	GO:0003677, GO:0005634, GO:0008237, GO:0006508, GO:0006355, GO:0005622, GO:0008270, GO:0003700, GO:0003676	ZNF135, ZNF271, 13065, 13077, ZNF283, 12919	604077, 604754
4	2	4	mwghuman30K#A:04229	NM_018300	zinc finger protein 83 (hpf1); znf83	ENSG00000123872	ENST00000301096, ENST00000334958, ENST00000270654	GO:0005634, GO:0006355, GO:0003700	13158, ZNF83	194558
4	2	5	mwghuman30K#A:02919	NM_004740	tgfb1-induced anti-apoptotic factor 1, isoform tiaf1; tiaf1
4	2	6	mwghuman30K#A:09175	NM_003826	n-ethylmaleimide-sensitive factor attachment protein, gamma; napg	ENSG00000134265	ENST00000322897	GO:0006886, GO:0005783, GO:0005794, GO:0008565, GO:0006891, GO:0006944, GO:0005478	NAPG, 7642	603216
4	2	7	mwghuman30K#A:10045	NM_001071	thymidylate synthetase; tyms	ENSG00000176890	ENST00000323224, ENST00000323274, ENST00000323250	GO:0009157, GO:0006231, GO:0009165, GO:0008168, GO:0004799, GO:0006139, GO:0016740	12441, TYMS	188350	1HZW, 1HW3, 1JU6, 1JUJ, 1I00, 1HVY, 1HW4
4	2	8	mwghuman30K#A:03899	NM_024423	desmocollin 3, isoform dsc3b preproprotein; dsc3	ENSG00000134762	ENST00000257194	GO:0005856, GO:0007155, GO:0005911, GO:0007156, GO:0005509, GO:0016021, GO:0005624, GO:0005886, GO:0005194	DSC3, 3037	600271
4	2	9	mwghuman30K#A:06830	NM_005486	target of myb1-like 1 (chicken); tom1l1	ENSG00000141198	ENST00000268916	GO:0005795, GO:0005768, GO:0006886, GO:0016020, GO:0008565, GO:0006899, GO:0005764, GO:0006891	11983, TOM1L1	604701
4	2	10	mwghuman30K#A:08086	NM_002126	hepatic leukemia factor; hlf	ENSG00000108924	ENST00000226067	GO:0005634, GO:0007275, GO:0006355, GO:0008151, GO:0003690, GO:0006366	4977, HLF	142385
4	2	11	mwghuman30K#A:04123	NM_004309	rho gdp dissociation inhibitor (gdi) alpha; arhgdia	ENSG00000141522	ENST00000269321	GO:0005094, GO:0007266, GO:0005515, GO:0007162, GO:0005737, GO:0005096	ARHGDIA, 678	601925	1FT0, 1KMT, 1FT3, 1HH4, 1RHO, 1FST, 1FSO
4	2	12	mwghuman30K#A:06349	NM_000918	procollagen-proline, 2-oxoglutarate 4-dioxygenase (proline 4-hydroxylase), beta polypeptide (protein disulfide isomerase; thyroid hormone binding protein p55); p4hb	ENSG00000185624	ENST00000331483	GO:0005783, GO:0004656, GO:0016853, GO:0003756, GO:0006118, GO:0005489	P4HB, 8548	176790	2BJX, 1MEK, 1BJX
4	2	13	mwghuman30K#A:08119	NM_002275	keratin 15; krt15	ENSG00000171346	ENST00000254043	GO:0008544, GO:0005882, GO:0005200, GO:0005871	KRT15, 6421	148030
4	2	14	mwghuman30K#A:03351	NM_016080	cgi-150 protein; loc51031	ENSG00000167699	ENST00000301329, ENST00000301328	GO:0004462, GO:0005975
4	2	15	mwghuman30K#A:08594	NM_015721	gemin4	ENSG00000179409	ENST00000319004		15717, GEMIN4	606969
4	2	16	mwghuman30K#A:02912	NM_005173	atpase, ca++ transporting, ubiquitous; atp2a3	ENSG00000074370	ENST00000301387, ENST00000225320	GO:0000287, GO:0006810, GO:0005783, GO:0008152, GO:0005524, GO:0005388, GO:0006816, GO:0006812, GO:0005887, GO:0016787, GO:0005509, GO:0015992	ATP2A3, 813	601929
4	2	17	mwghuman30K#A:05610	NM_014308	phosphoinositide-3-kinase, regulatory subunit, polypeptide p101; p101-pi3k	ENSG00000141506	ENST00000269300
4	2	18	mwghuman30K#A:03835	NM_004475	flotillin 2; flot2	ENSG00000132589	ENST00000335362, ENST00000254926		FLOT2, 3758	131560
4	2	19	mwghuman30K#A:06296	NM_005208	crystallin, beta a3; cryba1	ENSG00000108255	ENST00000225387	GO:0005212, GO:0007601	2394, CRYBA1	123610
4	2	20	mwghuman30K#A:07606	NM_032964	small inducible cytokine subfamily a (cys-cys), member 15 precursor; scya15	ENSG00000161574	ENST00000293277, ENST00000293276	GO:0007186, GO:0005615, GO:0007165, GO:0006960, GO:0007267, GO:0006954, GO:0008201, GO:0005576, GO:0006955, GO:0006935, GO:0008009, GO:0004871, GO:0006874, GO:0008285, GO:0008284	10612, CCL15, CCL23, 10613, CCL14, 10622	601392, 601393, 602494	1G91, 2HCC
4	2	21	mwghuman30K#A:00985	NM_002983	small inducible cytokine a3; scya3	ENSG00000006075	ENST00000225245	GO:0007186, GO:0006961, GO:0007165, GO:0007267, GO:0008166, GO:0005625, GO:0006954, GO:0006928, GO:0003800, GO:0006955, GO:0005576, GO:0004871, GO:0006935, GO:0008009, GO:0006874, GO:0007011, GO:0006887	CCL3, 10627	182283	1B50, 1B53
4	2	22	mwghuman30K#A:04597	NM_001372	dynein, axonemal, heavy polypeptide 9, isoform 2; dnah9	ENSG00000007174	ENST00000262442	GO:0005856, GO:0006810, GO:0007018, GO:0005524, GO:0005488, GO:0007283, GO:0005858, GO:0006928, GO:0008567, GO:0030286, GO:0000166, GO:0003777, GO:0005743, GO:0003775, GO:0005871	2953, DNAH9	603330
4	2	23	mwghuman30K#A:10774	NM_018896	calcium channel, voltage-dependent, alpha 1g subunit; cacna1g	ENSG00000006283	ENST00000325429	GO:0008332, GO:0005509, GO:0016021, GO:0006816, GO:0006812, GO:0005624, GO:0005891	1394, CACNA1G	604065
4	2	24	mwghuman30K#A:10447	NM_006688	c1q-related factor; crf	ENSG00000131094	ENST00000253407
4	3	1	mwghuman30K#A:03203	NM_006572	guanine nucleotide binding protein (g protein), alpha 13; gna13	ENSG00000120063	ENST00000239138	GO:0007186, GO:0016020, GO:0006928, GO:0005057, GO:0007165, GO:0003927, GO:0004871, GO:0005525	4381, GNA13	604406
4	3	2	mwghuman30K#A:06190	NM_018001	hypothetical protein flj10120; flj10120	ENSG00000182847	ENST00000309965, ENST00000334962
4	3	3	mwghuman30K#A:01243	NM_000419	integrin alpha 2b precursor; itga2b	ENSG00000005961	ENST00000262407	GO:0008305, GO:0007160, GO:0007155, GO:0004872, GO:0007229, GO:0030168, GO:0004895	6138, ITGA2B	273800, 607759	1DPQ, 1M8O, 1DPK, 1KUZ, 1KUP, 1JX5
4	3	4	mwghuman30K#A:09454	NM_002722	pancreatic polypeptide; ppy	ENSG00000108849	ENST00000225992	GO:0009306, GO:0007586, GO:0005180, GO:0005576, GO:0005625, GO:0005179	9327, PPY	167780
4	3	5	mwghuman30K#A:10359	NM_005374	palmitoylated membrane protein 2; mpp2	ENSG00000108852	ENST00000269095, ENST00000225995	GO:0016020, GO:0005887, GO:0005515, GO:0005624, GO:0007242, GO:0004385, GO:0006461	7220, MPP2	600723
4	3	6	mwghuman30K#A:09335	NM_007215	polymerase (dna directed), gamma 2, accessory subunit; polg2	ENSG00000136480	ENST00000258993, ENST00000322670	GO:0016448, GO:0005524, GO:0006260, GO:0016451, GO:0003894, GO:0003697, GO:0016449, GO:0016452, GO:0003890, GO:0015999, GO:0005739, GO:0016000, GO:0003889, GO:0006281, GO:0003891, GO:0003893, GO:0019986, GO:0019984, GO:0006412, GO:0004812, GO:0016740, GO:0016450, GO:0003895	9180, POLG2	604983
4	3	7	mwghuman30K#A:04676	NM_015343	hypothetical protein; hsa011916	ENSG00000175826	ENST00000318988		19085, DULLARD
4	3	8	mwghuman30K#A:10162	NM_000018	acyl-coenzyme a dehydrogenase, very long chain precursor; acadvl	ENSG00000072778	ENST00000322910	GO:0006635, GO:0004466, GO:0006631, GO:0006118, GO:0005739, GO:0015980, GO:0016491	92, ACADVL	201475
4	3	9	mwghuman30K#A:07624	NM_001282	adaptor-related protein complex 2, beta 1 subunit; ap2b1	ENSG00000006125	ENST00000262325, ENST00000312678	GO:0005905, GO:0005906, GO:0006899, GO:0005803, GO:0005215	563, AP2B1	601025	1GW5, 1E42
4	3	10	mwghuman30K#A:08891	NM_013975	ligase iii, dna, atp-dependent, isoform alpha; lig3	ENSG00000005156	ENST00000305382, ENST00000262327	GO:0005634, GO:0003677, GO:0006281, GO:0005524, GO:0003910, GO:0006260, GO:0000910, GO:0007283, GO:0016874, GO:0007131	6600, LIG3	600940	1IN1, 1IMO
4	3	11	mwghuman30K#A:05931	NM_000723	calcium channel, voltage-dependent, beta 1 subunit; cacnb1	ENSG00000067191	ENST00000201943	GO:0005245, GO:0006936, GO:0006816, GO:0005624, GO:0006811, GO:0005891	CACNB1, 1401	114207
4	3	12	mwghuman30K#A:07464	AB058777	kiaa1874 protein; kiaa1874	ENSG00000154972	ENST00000285274	GO:0005634, GO:0003677,	ZNF78L1, ZNF286, 13151, 13501
4	3	13	mwghuman30K#A:05306	NM_004694	solute carrier family 16 (monocarboxylic acid transporters), member 6; slc16a6	ENSG00000108932	ENST00000327268	GO:0006810, GO:0005887, GO:0008028, GO:0015718, GO:0005624, GO:0015293	10927, SLC16A6	603880
4	3	14	mwghuman30K#A:07194	NM_004870	mannose-p-dolichol utilization defect 1; mpdu1	ENSG00000129255	ENST00000250124, ENST00000301597	GO:0016021	7207, MPDU1	604041
4	3	15	mwghuman30K#A:01948	NM_002244	potassium inwardly-rectifying channel, subfamily j, inhibitor 1; kcnjn1
4	3	16	mwghuman30K#A:08321	NM_002756	mitogen-activated protein kinase kinase 3; map2k3	ENSG00000034152	ENST00000316920	GO:0004713, GO:0007165, GO:0005524, GO:0004674, GO:0004708, GO:0006468, GO:0016740	MAP2K3, 6843	602315
4	3	17	mwghuman30K#A:04108	NM_001088	arylalkylamine n-acetyltransferase; aanat	ENSG00000129673	ENST00000250615	GO:0004059, GO:0007623, GO:0008415, GO:0016740	AANAT, 19	600950
4	3	18	mwghuman30K#A:04339	NM_004259	recq protein-like 5; recql5	ENSG00000108469	ENST00000317905	GO:0005634, GO:0016787, GO:0006281, GO:0005524, GO:0003678, GO:0008026, GO:0003676	9950, RECQL5	603781
4	3	19	mwghuman30K#A:09658	NM_005792	m-phase phosphoprotein 6; mphosph6	ENSG00000135698	ENST00000258169	GO:0005634,	MPHOSPH6, 7214	605500
4	3	20	mwghuman30K#A:04316	NM_014711	kiaa0419 gene product; kiaa0419	ENSG00000103540	ENST00000219827	GO:0005554, GO:0000004, GO:0008372
4	3	21	mwghuman30K#A:00442	NM_001861	cytochrome c oxidase subunit iv isoform 1 precursor; cox4i1	ENSG00000131143	ENST00000253452	GO:0009481, GO:0004129, GO:0006091, GO:0006118, GO:0019866, GO:0009485, GO:0009483, GO:0005739, GO:0009482, GO:0016491	2265, COX4I1	123864
4	3	22	mwghuman30K#A:00691	NM_014685	homocysteine-inducible, endoplasmic reticulum stress-inducible, ubiquitin-like domain member 1; herpud1	ENSG00000051108	ENST00000300302	GO:0006986, GO:0005554, GO:0016021, GO:0005789	13744, HERPUD1
4	3	23	mwghuman30K#A:02848	NM_002762	protamine 2; prm2	ENSG00000122304	ENST00000241808	GO:0005654, GO:0003677, GO:0006323, GO:0005694, GO:0007001, GO:0007283, GO:0007076, GO:0000786	PRM2, 9448	182882, 182890
4	3	24	mwghuman30K#A:00051	NM_018054	homolog of rat nadrin; rich1	ENSG00000140750	ENST00000330744, ENST00000317530, ENST00000289968, ENST00000303665	GO:0005524, GO:0006418, GO:0004812
4	4	1	mwghuman30K#A:00926	NM_000086	batten disease protein cln3; cln3	ENSG00000186015	ENST00000332907, ENST00000330114, ENST00000329767, ENST00000327521, ENST00000331932, ENST00000334669, ENST00000333257, ENST00000335501	GO:0006457, GO:0016020, GO:0003754, GO:0016021, GO:0005764, GO:0005739	2074, CLN3	204200, 607042
4	4	2	mwghuman30K#A:10181	NM_012368	olfactory receptor, family 2, subfamily c, member 1; or2c1	ENSG00000168158	ENST00000304936	GO:0007186, GO:0007608, GO:0004984, GO:0016021	8242, OR2C1
4	4	3	mwghuman30K#A:02674	NM_004142	matrix metalloproteinase-like 1; mmpl1	ENSG00000008516	ENST00000325800, ENST00000241903	GO:0016020, GO:0004222, GO:0006508, GO:0016787, GO:0008270, GO:0005578, GO:0006954	MMPL1, 7177, 14246, MMP25
4	4	4	mwghuman30K#A:06046	NM_000243	mediterranean fever protein; mefv	ENSG00000103313	ENST00000219596	GO:0003779, GO:0005634, GO:0005875, GO:0008270, GO:0006954	6998, MEFV	249100
4	4	5	mwghuman30K#A:02359	NM_005741	zinc finger protein 263; znf263	ENSG00000006194	ENST00000219069	GO:0005634, GO:0006355, GO:0003700	ZNF263, 13056	604191
4	4	6	mwghuman30K#A:08907	NM_018206	vacuolar protein sorting 35 (yeast); vps35	ENSG00000069329	ENST00000299138	GO:0006886, GO:0005515, GO:0005829, GO:0008565, GO:0042147	13487, VPS35	606931
4	4	7	mwghuman30K#A:04522	NM_001797	cadherin 11, type 2, isoform 1 preproprotein; cdh11	ENSG00000140937	ENST00000268603, ENST00000268602	GO:0006605,	CDH11, 1750	600023
4	4	8	mwghuman30K#A:00795	NM_006849	protein disulfide isomerase, pancreatic; pdip	ENSG00000103127	ENST00000219406	GO:0006457, GO:0005783, GO:0016853, GO:0003756, GO:0006118, GO:0005489, GO:0006621	PDIP, 14180	608012
4	4	9	mwghuman30K#A:06226	NM_018032	luc7-like (s. cerevisiae); luc7l	ENSG00000007392	ENST00000293872		6723, LUC7L	607782
4	4	10	mwghuman30K#A:04970	NM_001919	dodecenoyl-coenzyme a delta isomerase (3,2 trans-enoyl-coenzyme a isomerase); dci	ENSG00000167969	ENST00000301729	GO:0005759, GO:0006635, GO:0008152, GO:0006631, GO:0016853, GO:0004165, GO:0005739	2703, DCI	600305
4	4	11	mwghuman30K#A:03335	NM_006711	rna-binding protein s1, serine-rich domain; rnps1	ENSG00000167971	ENST00000320225	GO:0003723, GO:0005634, GO:0006350, GO:0008380, GO:0003676	10080, RNPS1	606447
4	4	12	mwghuman30K#A:03567	NM_001950	e2f transcription factor 4; e2f4	ENSG00000102887	ENST00000219158	GO:0005634, GO:0000074, GO:0005667, GO:0006355, GO:0003700	3118, E2F4	600659	1CF7
4	4	13	mwghuman30K#A:01812	NM_014187	hspc171 protein; hspc171	ENSG00000168701	ENST00000324818, ENST00000304800
4	4	14	mwghuman30K#A:09527	NM_016025	cgi-81 protein; drev1	ENSG00000155718	ENST00000286146
4	4	15	mwghuman30K#A:10081	NM_018231	hypothetical protein flj10815; flj10815	ENSG00000103042	ENST00000219320	GO:0016020, GO:0006865, GO:0005279
4	4	16	mwghuman30K#A:04385	NM_015251	kiaa0431 protein; kiaa0431	ENSG00000166454	ENST00000299575
4	4	17	mwghuman30K#A:01472	NM_013243	secretogranin iii; scg3	ENSG00000104112	ENST00000220478		13707, SCG3
4	4	18	mwghuman30K#A:09516	NM_000814	gamma-aminobutyric acid (gaba) a receptor, beta 3, isoform 1 precursor; gabrb3	ENSG00000166206	ENST00000311550, ENST00000299267	GO:0005230, GO:0007165, GO:0006811,	4083, GABRB3	137192
4	4	19	mwghuman30K#A:08408	NM_000499	cytochrome p450, subfamily i (aromatic compound-inducible), polypeptide 1; cyp1a1	ENSG00000140465	ENST00000268062	GO:0016020, GO:0005792, GO:0005783, GO:0015034, GO:0004497, GO:0006118, GO:0016712	2595, CYP1A1	108330
4	4	20	mwghuman30K#A:10855	NM_007011	putative transmembrane protein; hs1-2	ENSG00000140526	ENST00000268129	GO:0005554, GO:0016021, GO:0003824, GO:0000004	ABHD2, 18717
4	4	21	mwghuman30K#A:00262	NM_019066	mage-like 2; magel2
4	4	22	mwghuman30K#A:03865	NM_014335	chromosome 15 open reading frame 3; c15orf3
4	4	23	mwghuman30K#A:05910	NM_002420	melastatin 1; mlsn1	ENSG00000134160	ENST00000256552	GO:0005887, GO:0006812, GO:0005262,	7146, TRPM1	603576
4	4	24	mwghuman30K#A:01111	NM_012388	pallidin; pldn	ENSG00000104164	ENST00000220531	GO:0030349,	8549, PLDN	604310
4	5	1	mwghuman30K#A:05498	NM_018365	hypothetical protein flj11222; flj11222	ENSG00000138587	ENST00000260453
4	5	2	mwghuman30K#A:04633	NM_016395	butyrate-induced transcript 1; hspc121	ENSG00000074696	ENST00000261875	GO:0016601, GO:0007249, GO:0007264, GO:0005554, GO:0007257, GO:0005096, GO:0008372
4	5	3	mwghuman30K#A:07641	NM_001021	ribosomal protein s17; rps17	ENSG00000060303	ENST00000078131	GO:0005840, GO:0003723,	RPS17, 10397	180472
4	5	4	mwghuman30K#A:09924	NM_003246	thrombospondin 1; thbs1	ENSG00000137801	ENST00000260356	GO:0007399, GO:0005615, GO:0007596, GO:0005578, GO:0007155, GO:0006928, GO:0005509, GO:0007275, GO:0008201, GO:0004866, GO:0005198, GO:0004871, GO:0005194	THBS1, 11785	188060	1LSL
4	5	5	mwghuman30K#A:00072	NM_000942	peptidylprolyl isomerase b (cyclophilin b); ppib	ENSG00000166794	ENST00000300026	GO:0006457, GO:0005783, GO:0042027, GO:0016853, GO:0003754, GO:0004600, GO:0030051	PPIB, 9255	123841	1CYN
4	5	6	mwghuman30K#A:01419	NM_001003	ribosomal protein p1; rplp1	ENSG00000174092	ENST00000308621	GO:0005842, GO:0005840, GO:0003723, GO:0005622, GO:0006414, GO:0003735	10372, RPLP1	180520
4	5	7	mwghuman30K#A:01696	NM_004378	cellular retinoic acid-binding protein 1; crabp1	ENSG00000166426	ENST00000299529	GO:0008289, GO:0006810, GO:0007165, GO:0007275, GO:0005737, GO:0005501, GO:0005215	CRABP1, 2338	180230
4	5	8	mwghuman30K#A:09746	NM_000750	cholinergic receptor, nicotinic, beta polypeptide 4; chrnb4	ENSG00000117971	ENST00000261751	GO:0005892, GO:0005230, GO:0007165, GO:0006811, GO:0015464, GO:0004889, GO:0007271, GO:0005216, GO:0016021, GO:0007268, GO:0015267	1964, CHRNB4	118509
4	5	9	mwghuman30K#A:09160	NM_006383	dna-dependent protein kinase catalytic subunit-interacting protein 2; kip2	ENSG00000136425	ENST00000323151	GO:0005515, GO:0005509		605564
4	5	10	mwghuman30K#A:07686	NM_002935	ribonuclease, rnase a family, 3 (eosinophil cationic protein); rnase3	ENSG00000169397	ENST00000304639	GO:0006401, GO:0006805, GO:0004522, GO:0015070, GO:0005625, GO:0016787, GO:0005576, GO:0005803, GO:0004519, GO:0004540	RNASE3, 10046	131398	1QMT, 1H1H, 1DYT
4	5	11	mwghuman30K#A:06977	NM_002937	ribonuclease, rnase a family, 4; rnase4	ENSG00000181784	ENST00000320263	GO:0016787, GO:0006379, GO:0004522, GO:0004519, GO:0008372	10047, RNASE4	601030	2RNF, 1RNF
4	5	12	mwghuman30K#A:00416	NM_020414	dead/h (asp-glu-ala-asp/his) box polypeptide 24; ddx24	ENSG00000089737	ENST00000330836, ENST00000256317	GO:0016070, GO:0004004, GO:0016787, GO:0005524, GO:0008372	DDX24, 13266	606181
4	5	13	mwghuman30K#A:06323	NM_015994	vacuolar proton pump delta polypeptide; atp6m	ENSG00000100554	ENST00000216442	GO:0006754, GO:0016787, GO:0003936, GO:0015078, GO:0015992	13527, ATP6V1D
4	5	14	mwghuman30K#A:05100	NM_001249	ectonucleoside triphosphate diphosphohydrolase 5; entpd5	ENSG00000187097	ENST00000334696	GO:0000287, GO:0045134, GO:0005783, GO:0016787, GO:0016021		603162
4	5	15	mwghuman30K#A:05837	NM_014909	kiaa1036 protein; kiaa1036	ENSG00000071246	ENST00000167106	GO:0005875, GO:0003777, GO:0007017
4	5	16	mwghuman30K#A:10464	NM_006329	fibulin 5; fbln5	ENSG00000140092	ENST00000334052, ENST00000267620	GO:0046821, GO:0016020, GO:0007596, GO:0005625, GO:0005578, GO:0007160, GO:0005178, GO:0005509, GO:0004888, GO:0005194	3602, FBLN5	604580
4	5	17	mwghuman30K#A:07783	NM_016029	cgi-86 protein; loc51635	ENSG00000100612	ENST00000216500	GO:0008152, GO:0016491
4	5	18	mwghuman30K#A:09313	NM_017420	sine oculis homeobox homolog 4 (drosophila); six4	ENSG00000100625	ENST00000216513	GO:0005634, GO:0007275, GO:0006355, GO:0007345, GO:0003700	SIX4, 10890	606342
4	5	19	mwghuman30K#A:02523	NM_006246	protein phosphatase 2, regulatory subunit b (b56), epsilon isoform; ppp2r5e	ENSG00000154001	ENST00000284134	GO:0008601, GO:0007165, GO:0000159, GO:0005737	9313, PPP2R5E	601647
4	5	20	mwghuman30K#A:00894	NM_018333	hypothetical protein flj20666; flj20666	ENSG00000185246	ENST00000323751, ENST00000323734	GO:0006396, GO:0005622	PRPF39, 20314
4	5	21	mwghuman30K#A:08651	NM_016651	heptacellular carcinoma novel gene-3 protein; loc51339	ENSG00000165617	ENST00000298436	GO:0005634, GO:0005871	DACT1, 17748	607861
4	5	22	mwghuman30K#A:02174	NM_002806	proteasome (prosome, macropain) 26s subunit, atpase, 6; psmc6	ENSG00000100519	ENST00000216407	GO:0005837, GO:0008575, GO:0005634, GO:0016787, GO:0005524, GO:0005829, GO:0000166, GO:0030163	9553, PSMC6	602708
4	5	23	mwghuman30K#A:02478	NM_014430	cell death-inducing dffa-like effector b; cideb	ENSG00000136305	ENST00000258807		1977, CIDEB	604441	1D4B
4	5	24	mwghuman30K#A:07927	NM_006084	interferon-stimulated transcription factor 3, gamma (48kd); isgf3g	ENSG00000182338	ENST00000324076	GO:0005634, GO:0006355, GO:0006955, GO:0007166, GO:0005737, GO:0003700, GO:0006366	6131, ISGF3G	147574
4	6	1	mwghuman30K#A:07452	NM_006032	copine 6; cpne6	ENSG00000100884	ENST00000216775	GO:0007399, GO:0005509, GO:0007268, GO:0016192, GO:0005215, GO:0006629	CPNE6, 2319	605688
4	6	2	mwghuman30K#A:04636	NM_006575	mitogen-activated protein kinase kinase kinase kinase 5; map4k5	ENSG00000012983	ENST00000013125	GO:0005524, GO:0006950, GO:0006468, GO:0004682, GO:0005737, GO:0007257, GO:0004691, GO:0007243, GO:0005083, GO:0004674, GO:0016740	MAP4K5, 6867	604923
4	6	3	mwghuman30K#A:04280	NM_005552	kinesin 2 (60-70kd); kns2	ENSG00000126214	ENST00000334553, ENST00000246489, ENST00000334550, ENST00000334572	GO:0003777, GO:0007017, GO:0005871	21624, 6387, KNS2, KNSL8	600025
4	6	4	mwghuman30K#A:02995	NM_001823	creatine kinase, brain; ckb	ENSG00000166165	ENST00000299198	GO:0004111, GO:0005737, GO:0016772	CKB, 1991	123280
4	6	5	mwghuman30K#A:08970	NM_002742	protein kinase c, mu; prkcm
4	6	6	mwghuman30K#A:03965	NM_005249	forkhead box g1b; foxg1b
4	6	7	mwghuman30K#A:10072	NM_006364	sec23 (s. cerevisiae) homolog a; sec23a	ENSG00000100934	ENST00000307712	GO:0006886, GO:0005783, GO:0005829, GO:0005794, GO:0008565, GO:0005800, GO:0016192	SEC23A, 10701
4	6	8	mwghuman30K#A:02317	NM_001730	kruppel-like factor 5; klf5	ENSG00000102554	ENST00000218736	GO:0005634, GO:0003677, GO:0006355, GO:0003702, GO:0006366	6349, KLF5	602903
4	6	9	mwghuman30K#A:05527	NM_018386	hypothetical protein flj11305; flj11305	ENSG00000126226	ENST00000246506, ENST00000333038, ENST00000246505
4	6	10	mwghuman30K#A:00004	NM_005288	g protein-coupled receptor 12; gpr12	ENSG00000132975	ENST00000255329	GO:0007186, GO:0001584, GO:0016526, GO:0005887	GPR12, 4466	600752
4	6	11	mwghuman30K#A:04781	NM_015974	lambda-crystallin; loc51084	ENSG00000165475	ENST00000298248	GO:0006631, GO:0016491	CRYL1,
4	6	12	mwghuman30K#A:03676	NM_000059	breast cancer 2, early onset; brca2	ENSG00000139618	ENST00000267071	GO:0005615, GO:0005634, GO:0006338, GO:0000074, GO:0006260, GO:0016563, GO:0007090, GO:0006915, GO:0007093, GO:0030141, GO:0003697, GO:0005515, GO:0003713, GO:0006325, GO:0000795, GO:0000724, GO:0045449	1101, BRCA2	600185	1N0W
4	6	13	mwghuman30K#A:09647	NM_014059	rgc32 protein; rgc32	ENSG00000102760	ENST00000218944	GO:0005737, GO:0000079
4	6	14	mwghuman30K#A:08204	NM_005986	sry (sex determining region y)-box 1; sox1	ENSG00000182968	ENST00000330949	GO:0005634, GO:0006325, GO:0006355, GO:0003700	11189, SOX1	602148
4	6	15	mwghuman30K#A:09479	NM_005537	inhibitor of growth 1 family, member 1; ing1	ENSG00000153487	ENST00000333219, ENST00000283538, ENST00000283537	GO:0005634, GO:0003677, GO:0006355, GO:0005554, GO:0000004	6062, ING1	601566
4	6	16	mwghuman30K#A:00228	NM_003324	tubby like protein 3; tulp3	ENSG00000078246	ENST00000326206, ENST00000228245	GO:0007186, GO:0005634, GO:0006355, GO:0005546, GO:0005886	12425, TULP3	604730
4	6	17	mwghuman30K#A:07788	NM_002014	fk506-binding protein 4; fkbp4	ENSG00000004478	ENST00000001008	GO:0006457, GO:0005634, GO:0008077, GO:0016853, GO:0005737, GO:0000004, GO:0042027, GO:0004600, GO:0005528, GO:0030051	FKBP4, 3720	600611	1N1A
4	6	18	mwghuman30K#A:06633	NM_014554	sentrin/sumo-specific protease; senp1	ENSG00000079387	ENST00000004980	GO:0004175, GO:0005634, GO:0008234, GO:0006508
4	6	19	mwghuman30K#A:03803	NM_015416	dkfzp586a011 protein; dkfzp586a011	ENSG00000050426	ENST00000262055
4	6	20	mwghuman30K#A:03497	NM_000928	phospholipase a2, group ib (pancreas); pla2g1b	ENSG00000170890	ENST00000308366	GO:0004625, GO:0016042, GO:0007165, GO:0004623, GO:0007015, GO:0004627, GO:0016787, GO:0005509, GO:0004628	PLA2G1B, 9030	172410
4	6	21	mwghuman30K#A:02064	NM_002710	protein phosphatase 1, catalytic subunit, gamma isoform; ppp1cc	ENSG00000186298	ENST00000335007	GO:0004724, GO:0008420, GO:0000910, GO:0000158, GO:0017018, GO:0005977, GO:0030357, GO:0016787, GO:0015071, GO:0008598, GO:0004723, GO:0030145	9283, PPP1CC	176914	1IT6, 1JK7
4	6	22	mwghuman30K#A:03313	NM_000432	myosin light chain 2; myl2	ENSG00000111245	ENST00000228841	GO:0005856,	7583, MYL2	160781
4	6	23	mwghuman30K#A:05855	NM_006768	brca1 associated protein; brap	ENSG00000089234	ENST00000261737	GO:0005625, GO:0005737, GO:0008139	BRAP, 1099	604986
4	6	24	mwghuman30K#A:04846	NM_014954	kiaa0985 protein; kiaa0985	ENSG00000089169	ENST00000261730	GO:0006886, GO:0016020,
4	7	1	mwghuman30K#A:08228	NM_002534	2',5'-oligoadenylate synthetase 1, isoform e16; oas1	ENSG00000089127	ENST00000202917	GO:0003723, GO:0005524, GO:0016779, GO:0003800, GO:0006955, GO:0006139, GO:0016740, GO:0005737	OAS1, 8086	164350
4	7	2	mwghuman30K#A:01060	NM_017417	polypeptide n-acetylgalactosaminyltransferase 8; galnt8	ENSG00000130035	ENST00000252318	GO:0004653, GO:0005887, GO:0005624	GALNT8, 4130	606250
4	7	3	mwghuman30K#A:03632	NM_016830	vesicle-associated membrane protein 1 isoform vamp-1b; vamp1	ENSG00000139190	ENST00000319047	GO:0019717, GO:0005887, GO:0008021, GO:0006899, GO:0005803, GO:0005739, GO:0045202, GO:0005871	VAMP1, 12642	185880
4	7	4	mwghuman30K#A:00923	NM_021238	tera protein; tera	ENSG00000139146	ENST00000266498
4	7	5	mwghuman30K#A:04588	NM_016511	c-type lectin-like receptor-1; loc51267	ENSG00000150048	ENST00000315330	GO:0005529, GO:0004872, GO:0007157		606782
4	7	6	mwghuman30K#A:02011	NM_002543	oxidised low density lipoprotein (lectin-like) receptor 1; olr1	ENSG00000173391	ENST00000309539	GO:0008015, GO:0006508, GO:0005887, GO:0005529, GO:0004872, GO:0005624, GO:0007157	OLR1, 8133	602601
4	7	7	mwghuman30K#A:06497	XM_016498	hypothetical protein xp_016498; loc94827
4	7	8	mwghuman30K#A:07870	NM_001415	eukaryotic translation initiation factor 2, subunit 3 (gamma, 52kd); eif2s3	ENSG00000130741	ENST00000253039	GO:0003743, GO:0003746, GO:0005850, GO:0005843, GO:0006414, GO:0003924	3267, EIF2S3	300161
4	7	9	mwghuman30K#A:05939	NM_018048	hypothetical protein flj10292; flj10292	ENSG00000111196	ENST00000320756	GO:0005634, GO:0007530
4	7	10	mwghuman30K#A:04216	NM_003651	cold shock domain protein a; csda	ENSG00000060138	ENST00000279550, ENST00000228251	GO:0000122, GO:0003677, GO:0003714, GO:0009409, GO:0005653, GO:0006355, GO:0003702, GO:0003690, GO:0005737, GO:0003700	2428, CSDA	603437
4	7	11	mwghuman30K#A:03591	NM_032941	recq protein-like, isoform 1; recql	ENSG00000004700	ENST00000314748	GO:0005634, GO:0016787, GO:0006281, GO:0005524, GO:0004003	RECQL, 9948	600537
4	7	12	mwghuman30K#A:05098	NM_018654	g protein-coupled receptor, family c, group 5, member d; gprc5d	ENSG00000111291	ENST00000228887	GO:0016020, GO:0008067,	13310, GPRC5D	607437
4	7	13	mwghuman30K#A:00423	NM_015646	dkfzp586h0723 protein; rap1b	ENSG00000127314	ENST00000250559	GO:0016020, GO:0007264, GO:0003930, GO:0005525	RAP1B, 9857	179530
4	7	14	mwghuman30K#A:05488	NM_007178	unr-interacting protein; unrip	ENSG00000023734	ENST00000025399	GO:0007125		605986
4	7	15	mwghuman30K#A:06407	NM_018640	neuronal specific transcription factor dat1; loc55885	ENSG00000048540	ENST00000320122, ENST00000261169	GO:0006355
4	7	16	mwghuman30K#A:00494	NM_020467	hypothetical protein from clone 643; loc57228	ENSG00000170545	ENST00000325620
4	7	17	mwghuman30K#A:00576	NM_003348	ubiquitin-conjugating enzyme e2n (homologous to yeast ubc13); ube2n	ENSG00000177889	ENST00000318066	GO:0006508, GO:0004840, GO:0006512, GO:0006282, GO:0004842, GO:0016874	12492, UBE2N	603679	1J7D
4	7	18	mwghuman30K#A:07244	NM_016594	fk506 binding protein precursor; loc51303	ENSG00000134285	ENST00000256680	GO:0006457, GO:0042027, GO:0016853, GO:0004600, GO:0030051	FKBP11, 18624
4	7	19	mwghuman30K#A:05574	NM_001659	adp-ribosylation factor 3; arf3	ENSG00000134287	ENST00000256682	GO:0006886, GO:0005794, GO:0008565, GO:0007264, GO:0006902, GO:0003925	ARF3, 654	103190
4	7	20	mwghuman30K#A:04872	NM_003482	myeloid/lymphoid or mixed-lineage leukemia 2; mll2	ENSG00000167548	ENST00000301067	GO:0000150, GO:0005634, GO:0006355, GO:0006310, GO:0003700, GO:0006366	7133, MLL2	602113
4	7	21	mwghuman30K#A:07372	NM_005430	wingless-type mmtv integration site family, member 1 precursor; wnt1	ENSG00000125084	ENST00000293549	GO:0007223, GO:0007275,	WNT1, 12774	164820
4	7	22	mwghuman30K#A:02440	NM_007199	interleukin-1 receptor-associated kinase m; irak-m	ENSG00000090376	ENST00000261233	GO:0005524, GO:0004672, GO:0004872, GO:0004702, GO:0006468, GO:0007166, GO:0016740	17020, IRAK3	604459
4	7	23	mwghuman30K#A:07333	NM_007264	adrenomedullin receptor; admr	ENSG00000166856	ENST00000300098		ADMR, 13708	605307
4	7	24	mwghuman30K#A:08621	NM_001652	aquaporin 6, isoform 1; aqp6	ENSG00000086159	ENST00000315520, ENST00000307176	GO:0015250, GO:0006810, GO:0005887, GO:0007588, GO:0016021, GO:0005215	639, AQP6	601383
4	8	1	mwghuman30K#A:08297	NM_000486	aquaporin 2; aqp2	ENSG00000167580	ENST00000199280	GO:0006833, GO:0015250, GO:0006810, GO:0005887, GO:0007588, GO:0005803, GO:0005215	AQP2, 634	125800, 222000, 107777
4	8	2	mwghuman30K#A:10242	NM_001780	cd63 antigen (melanoma 1 antigen); cd63	ENSG00000135404	ENST00000257857	GO:0005765, GO:0006810, GO:0005615, GO:0005887, GO:0005386	CD63, 1692	155740
4	8	3	mwghuman30K#A:09116	NM_002905	retinol dehydrogenase 5 (11-cisand 9-cis); rdh5	ENSG00000135437	ENST00000257895		9940, RDH5	601617, 136880
4	8	4	mwghuman30K#A:08616	XM_006714	timeless drosophila homologNCBI critical mRNA entry
4	8	5	mwghuman30K#A:03627	NM_012064	major intrinsic protein of lens fiber; mip	ENSG00000135517	ENST00000257979	GO:0005212, GO:0006810, GO:0005921, GO:0005887, GO:0007267, GO:0007601, GO:0005624,	7103, MIP	154050
4	8	6	mwghuman30K#A:01785	NM_006601	unactive progesterone receptor, 23 kd; p23	ENSG00000110958	ENST00000262033	GO:0007165, GO:0005515, GO:0003754		607061	1LG0, 1EJF
4	8	7	mwghuman30K#A:07439	NM_000224	keratin 18; krt18	ENSG00000186082	ENST00000333983	GO:0005882, GO:0005200, GO:0007345, GO:0005871	6430	148070
4	8	8	mwghuman30K#A:06069	NM_003578	sterol o-acyltransferase 2; soat2	ENSG00000167780	ENST00000301466	GO:0004772, GO:0008415, GO:0005783, GO:0008203, GO:0016021, GO:0016740	SOAT2, 11178	601311
4	8	9	mwghuman30K#A:02073	NM_001417	eukaryotic translation initiation factor 4b; eif4b	ENSG00000063046	ENST00000262056	GO:0006446, GO:0003743, GO:0003723, GO:0008304, GO:0006412	3285, EIF4B	603928
4	8	10	mwghuman30K#A:00607	NM_005371	methyltransferase-like protein 1, isoform a; mettl1	ENSG00000037897	ENST00000257848, ENST00000324871	GO:0005840, GO:0006810, GO:0016020, GO:0008757, GO:0005622, GO:0008033, GO:0008372, GO:0006400, GO:0006412, GO:0016740, GO:0003735, GO:0008176, GO:0005215	METTL1, 7030	604466
4	8	11	mwghuman30K#A:00640	NM_006025	protease, serine, 22; p11	ENSG00000111405	ENST00000229003			606720
4	8	12	mwghuman30K#A:08127	NM_003297	nuclear receptor subfamily 2, group c, member 1; nr2c1	ENSG00000120798	ENST00000333003, ENST00000330677	GO:0003707, GO:0005634, GO:0006508, GO:0006350, GO:0006355, GO:0003700, GO:0004289	7971, NR2C1	601529
4	8	13	mwghuman30K#A:02790	NM_003211	thymine-dna glycosylase; tdg	ENSG00000139372	ENST00000266775	GO:0005654, GO:0003684, GO:0006284, GO:0006281, GO:0005975, GO:0008263, GO:0016798	11700, TDG	601423
4	8	14	mwghuman30K#A:06781	NM_004572	plakophilin 2; pkp2	ENSG00000057294	ENST00000070846	GO:0005856, GO:0005634,	PKP2, 9024	602861
4	8	15	mwghuman30K#A:06279	NM_000519	hemoglobin, delta; hbd	ENSG00000161280	ENST00000292902, ENST00000335295, ENST00000292901, ENST00000292899, ENST00000330597, ENST00000292905, ENST00000292897, ENST00000329498, ENST00000320983, ENST00000292896	GO:0015671, GO:0006810, GO:0005554, GO:0005344, GO:0000004, GO:0005833	HBG2, HBE1, 4830, HBD, 4827, HBG1, 4829, 4831, HBB, 4832	142100, 603903, 142000, 141900, 142250, 142200	1C7B, 3HHB, 2HHE, 1LFL, 1HBA, 1LFZ, 1VWT, 1COH, 1O1L, 2HHB, 1O1O, 1O1N, 2HBF, 1CBM, 1BAB, 1A3O, 1DKE, 1O1P, 1DXT, 1A9W, 2HHD, 1J7Y, 1BIJ, 1LFY, 1HGB, 1HGA, 2HBD, 1LFQ, 1AJ9, 1ABY, 1HBS, 1ABW, 1LFT, 1BBB, 1JY7, 1GBU,
4	8	16	mwghuman30K#A:02380	NM_006795	eh domain containing 1; ehd1	ENSG00000110047	ENST00000265477	GO:0005524, GO:0005509, GO:0005554, GO:0000004, GO:0005871, GO:0008372	3242, EHD1	605888
4	8	17	mwghuman30K#A:05508	NM_006244	protein phosphatase 2, regulatory subunit b (b56), beta isoform; ppp2r5b	ENSG00000068971	ENST00000164133	GO:0008601, GO:0007165, GO:0000159, GO:0005737	PPP2R5B, 9310	601644
4	8	18	mwghuman30K#A:00980	NM_014205	chromosome 11 open reading frame 5; c11orf5	ENSG00000174276	ENST00000310597		1177, C11orf5	604575
4	8	19	mwghuman30K#A:03987	NM_004561	ovo-like 1 binding protein; ovol1	ENSG00000172818	ENST00000308280	GO:0005634, GO:0006355, GO:0007283, GO:0003700	8525, OVOL1	602313
4	8	20	mwghuman30K#A:05000	NM_006848	hepatitis delta antigen-interacting protein a; dipa	ENSG00000175602	ENST00000312579	GO:0005554, GO:0000004, GO:0005871, GO:0008372		605360
4	8	21	mwghuman30K#A:09974	NM_001104	skeletal muscle specific actinin, alpha 3; actn3	ENSG00000077522	ENST00000264176	GO:0005884, GO:0003779, GO:0005509, GO:0008307	ACTN2, 165, 164, ACTN3	102573, 102574	1QUU,
4	8	22	mwghuman30K#A:07646	NM_002896	rna binding motif protein 4; rbm4	ENSG00000173933	ENST00000310092	GO:0006396, GO:0003723, GO:0003676	RBM4, 9901	602571
4	8	23	mwghuman30K#A:01682	NM_003311	tumor suppressing subtransferable candidate 3; tssc3	ENSG00000181649	ENST00000314222	GO:0006349, GO:0006915	12385, PHLDA2	602131
4	8	24	mwghuman30K#A:04014	NM_000218	potassium voltage-gated channel, kqt-like subfamily precursor, member 1; kcnq1	ENSG00000053918	ENST00000155840, ENST00000335475	GO:0006813, GO:0008016, GO:0006936, GO:0007605, GO:0016021, GO:0005251, GO:0006812, GO:0005624, GO:0008076	KCNQ1, 6294	220400, 607542, 192500, 607554
4	9	1	mwghuman30K#A:00203	NM_004109	ferredoxin 1 precursor; fdx1	ENSG00000137714	ENST00000260270	GO:0006766, GO:0005506, GO:0006091, GO:0006118, GO:0005489, GO:0008202, GO:0009493, GO:0005739	3638, FDX1	103260
4	9	2	mwghuman30K#A:00466	NM_015523	small fragment nuclease; dkfzp566e144	ENSG00000076043	ENST00000265881	GO:0008408, GO:0005634, GO:0016787, GO:0005739, GO:0009117, GO:0030145		607149
4	9	3	mwghuman30K#A:09645	NM_000482	apolipoprotein a-iv precursor; apoa4	ENSG00000110244	ENST00000227666	GO:0005319, GO:0008015, GO:0008289, GO:0006869, GO:0006629	602, APOA4	107690
4	9	4	mwghuman30K#A:06225	NM_000039	apolipoprotein a-i precursor; apoa1	ENSG00000118137	ENST00000236850	GO:0005319, GO:0008015, GO:0008289, GO:0008203, GO:0006869, GO:0008035	APOA1, 600	205400, 105200, 604091, 107680	1AV1, 1GW4, 1ODQ, 1ODR, 1GW3, 1ODP
4	9	5	mwghuman30K#A:04556	NM_015996	cgi-40 protein; loc51092	ENSG00000149577	ENST00000278951, ENST00000324225
4	9	6	mwghuman30K#A:01299	NM_014206	chromosome 11 open reading frame 10; c11orf10	ENSG00000134825	ENST00000257262		C11orf10, 1164
4	9	7	mwghuman30K#A:09447	NM_002478	myogenic factor 3; myod1	ENSG00000129152	ENST00000250003	GO:0005634, GO:0003677, GO:0030154, GO:0006355, GO:0006468, GO:0007517, GO:0003705, GO:0006357, GO:0003713, GO:0007519	7611, MYOD1	159970
4	9	8	mwghuman30K#A:08492	NM_014267	small acidic protein; image145052	ENSG00000110696	ENST00000228136	GO:0005554, GO:0000004, GO:0008372
4	9	9	mwghuman30K#A:04182	NM_005608	protein tyrosine phosphatase, receptor type, c-associated protein; ptprcap	ENSG00000181667	ENST00000326294	GO:0005887, GO:0003795	PTPRCAP, 9667	601577
4	9	10	mwghuman30K#A:05348	NM_002708	protein phosphatase 1, catalytic subunit, alpha isoform; ppp1ca	ENSG00000172531	ENST00000312989	GO:0004724, GO:0008420, GO:0000910, GO:0000158, GO:0017018, GO:0005977, GO:0030357, GO:0016787, GO:0015071, GO:0008598, GO:0006470, GO:0004723, GO:0030145	PPP1CA, 9281	176875	1FJM
4	9	11	mwghuman30K#A:05292	NM_004584	rad9 homolog (s. pombe); rad9	ENSG00000172613	ENST00000307980	GO:0005634, GO:0006281, GO:0000077, GO:0000076	9827, RAD9A	603761
4	9	12	mwghuman30K#A:09489	NM_007103	nadh dehydrogenase (ubiquinone) flavoprotein 1 (51kd); ndufv1	ENSG00000167792	ENST00000322776	GO:0006120, GO:0003954, GO:0005743, GO:0006091, GO:0005624, GO:0005739, GO:0008137, GO:0016491	7716, NDUFV1	161015, 256000, 203450
4	9	13	mwghuman30K#A:02231	NM_002564	purinergic receptor p2y, g-protein coupled, 2; p2ry2	ENSG00000175591	ENST00000311131	GO:0007200, GO:0045028, GO:0001584, GO:0005887, GO:0004872, GO:0006873	8541, P2RY2	600041
4	9	14	mwghuman30K#A:04934	NM_000062	complement component 1 inhibitor precursor; serping1	ENSG00000149131	ENST00000278407	GO:0006958, GO:0008015, GO:0005615, GO:0004867, GO:0004868	SERPING1, 1228	606860, 106100
4	9	15	mwghuman30K#A:01358	NM_006831	atp/gtp-binding protein; heab	ENSG00000172409	ENST00000302731	GO:0006397, GO:0005634, GO:0005524, GO:0005525
4	9	16	mwghuman30K#A:03734	NM_000019	acetyl-coenzyme a acetyltransferase 1 precursor; acat1	ENSG00000075239	ENST00000299355, ENST00000265838	GO:0008415, GO:0003985, GO:0005739, GO:0016740	ACAT1, 93	607809, 203750
4	9	17	mwghuman30K#A:06655	NM_000741	cholinergic receptor, muscarinic 4; chrm4
4	9	18	mwghuman30K#A:04745	NM_003476	cysteine and glycine-rich protein 3; csrp3	ENSG00000129170	ENST00000265968	GO:0005634, GO:0007519	2472, CSRP3	607482, 600824
4	9	19	mwghuman30K#A:03139	NM_002425	matrix metalloproteinase 10 preproprotein; mmp10	ENSG00000166670	ENST00000279441	GO:0005615, GO:0016787, GO:0008270, GO:0030303, GO:0030574, GO:0005578	MMP10, 7156	185260
4	9	20	mwghuman30K#A:06021	NM_001225	caspase 4, isoform alpha precursor; casp4	ENSG00000137756	ENST00000282452	GO:0008234, GO:0030693, GO:0016329, GO:0006508, GO:0016787, GO:0006917, GO:0005622, GO:0005737, GO:0004203, GO:0006915	1505, CASP4	602664
4	9	21	1ara_c356#1	1ara_c356#1	arabidopsis control oligonucleotide
4	9	22	2ara_a48#2	2ara_a48#2	arabidopsis control oligonucleotide
4	9	23	mwghuman30K#A:05359	NM_016540	g protein-coupled receptor 72; gpr72	ENSG00000123901	ENST00000243673	GO:0004983, GO:0007186,	GPR83, 4523	607121, 605569
4	9	24	mwghuman30K#A:03827	NM_016403	hypothetical protein; hspc148	ENSG00000150316	ENST00000279839
4	10	1	mwghuman30K#A:08615	NM_004353	serine (or cysteine) proteinase inhibitor, clade h (heat shock protein 47), member 1; serpinh1
4	10	2	mwghuman30K#A:02427	NM_000922	phosphodiesterase 3b, cgmp-inhibited; pde3b	ENSG00000152270	ENST00000282096	GO:0016020, GO:0004119, GO:0016787, GO:0007165	8779, PDE3B	602047
4	10	3	mwghuman30K#A:06237	NM_004314	adp-ribosyltransferase 1; art1	ENSG00000129744	ENST00000250693	GO:0016757, GO:0005887, GO:0003950, GO:0003956, GO:0006471	723, ART1	601625
4	10	4	mwghuman30K#A:03999	NM_002939	ribonuclease/angiogenin inhibitor; rnh	ENSG00000023191	ENST00000072713	GO:0006401, GO:0008428	10074, RNH	173320	1A4Y
4	10	5	mwghuman30K#A:04578	NM_001909	cathepsin d (lysosomal aspartyl protease); ctsd	ENSG00000117984	ENST00000236671	GO:0006508, GO:0016787, GO:0004192, GO:0004194, GO:0005764	CTSD, 2529	116840	1LYB, 1LYW, 1LYA
4	10	6	mwghuman30K#A:02008	NM_012250	oncogene tc21; rras2	ENSG00000133818	ENST00000256196	GO:0005783, GO:0007264, GO:0003930, GO:0005525,	RRAS2, 17271	600098
4	10	7	mwghuman30K#A:06434	NM_000695	aldehyde dehydrogenase 3b2; aldh3b2	ENSG00000132746	ENST00000255084	GO:0006066, GO:0004030, GO:0016491, GO:0006629	411, ALDH3B2	601917
4	10	8	mwghuman30K#A:08222	NM_020646	reserved; ascl3	ENSG00000176009	ENST00000325884	GO:0005634, GO:0003677, GO:0006355	ASCL3, 740
4	10	9	mwghuman30K#A:05157	NM_017716	membrane-spanning 4-domains, subfamily a, member 12 4-domains, subfamily a, member 7; ms4a12	ENSG00000071203	ENST00000016913	GO:0004872, GO:0016021	13370, MS4A12	606550
4	10	10	mwghuman30K#A:03083	XM_038694	hypothetical protein xp_038694; loc91483
4	10	11	mwghuman30K#A:01854	NM_014937	kiaa0966 protein; sac2	ENSG00000079625	ENST00000263460		INPP5F, 17054
4	10	12	mwghuman30K#A:09466	NM_005041	perforin 1 (preforming protein); prf1	ENSG00000180644	ENST00000318971	GO:0006926, GO:0019835, GO:0015484, GO:0005829, GO:0005509, GO:0015469, GO:0003800, GO:0016021, GO:0005803, GO:0006927, GO:0006968	PRF1, 9360	603553, 170280
4	10	13	mwghuman30K#A:09047	NM_006993	nucleophosmin/nucleoplasmin 3; npm3	ENSG00000107833	ENST00000224821	GO:0005634, GO:0003754,	NPM3, 7931	606456
4	10	14	mwghuman30K#A:02706	NM_003893	lim domain binding 1; ldb1	ENSG00000148820	ENST00000278047	GO:0005634, GO:0003677, GO:0007275, GO:0003712	LDB1, 6532	603451
4	10	15	mwghuman30K#A:03609	NM_004741	nucleolar phosphoprotein p130; p130	ENSG00000166197	ENST00000299255	GO:0005730, GO:0005524, GO:0005525, GO:0006364, GO:0007049, GO:0005737, GO:0007067	15608, NOLC1	602394
4	10	16	mwghuman30K#A:08849	NM_000102	cytochrome p450, subfamily xvii polypeptide; cyp17	ENSG00000148795	ENST00000278017	GO:0016020, GO:0005792, GO:0005783, GO:0004508, GO:0006118, GO:0007548, GO:0006700, GO:0004497	CYP17A1, 2593	202110	2C17
4	10	17	mwghuman30K#A:06159	NM_018590	hypothetical protein pro0082; pro0082	ENSG00000169826	ENST00000307209	GO:0016740
4	10	18	mwghuman30K#A:07938	NM_003375	voltage-dependent anion channel 2; vdac2	ENSG00000165637	ENST00000298468, ENST00000304595	GO:0006820, GO:0015482, GO:0008308, GO:0016021, GO:0005741, GO:0005739	VDAC2, 12672	193245
4	10	19	mwghuman30K#A:04982	NM_006624	adenovirus 5 e1a binding protein; bs69	ENSG00000015171	ENST00000309776	GO:0000122, GO:0005634, GO:0003677, GO:0045786, GO:0008283, GO:0006355
4	10	20	mwghuman30K#A:05956	NM_021245	myozenin; myoz	ENSG00000177791	ENST00000332382, ENST00000318330		MYOZ1, 13752	605603
4	10	21	2ara_b605#1	2ara_b605#1	arabidopsis control oligonucleotide
4	10	22	2ara_b73#1	2ara_b73#1	arabidopsis control oligonucleotide
4	10	23	mwghuman30K#A:04029	AF017999	putative protein tyrosine phosphatase homologue; pten2
4	10	24	mwghuman30K#A:02772	NM_004670	3-prime-phosphoadenosine 5-prime-phosphosulfate synthase 2; papss2	ENSG00000148615	ENST00000277793		8604, PAPSS2	603005
4	11	1	mwghuman30K#A:06845	NM_015601	dkfzp564g092 protein; dkfzp564g092	ENSG00000148634	ENST00000277817, ENST00000325448	GO:0005622, GO:0006512, GO:0004842
4	11	2	mwghuman30K#A:04077	NM_003019	surfactant, pulmonary-associated protein d; sftpd	ENSG00000133661	ENST00000256035	GO:0007585, GO:0006960, GO:0005529, GO:0005530, GO:0007157, GO:0019214, GO:0005871	SFTPD, 10803	178635	1M7L, 1B08
4	11	3	mwghuman30K#A:09263	NM_003087	synuclein, gamma (breast cancer-specific protein 1); sncg	ENSG00000173267	ENST00000310582	GO:0005737	11141, SNCG	602998
4	11	4	mwghuman30K#A:05110	NM_012339	transmembrane 4 superfamily member (tetraspan net-7); net-7	ENSG00000099282	ENST00000263561	GO:0005887, GO:0005624
4	11	5	mwghuman30K#A:07565	NM_016065	mitochondrial ribosomal protein s16; mrps16	ENSG00000166330	ENST00000299418	GO:0005840, GO:0005763, GO:0006412, GO:0005622, GO:0003735, GO:0005739	14048, MRPS16
4	11	6	mwghuman30K#A:00599	NM_018543	hypothetical protein pro2859; pro2859
4	11	7	mwghuman30K#A:02081	NM_005063	stearoyl-coa desaturase (delta-9-desaturase); scd	ENSG00000099194	ENST00000266053	GO:0005783, GO:0005506, GO:0016021, GO:0004768, GO:0006633, GO:0016491	10571, SCD	604031
4	11	8	mwghuman30K#A:00474	NM_016112	polycystic kidney disease 2-like 1; pkd2l1	ENSG00000107593	ENST00000318222, ENST00000266049	GO:0005509, GO:0016021, GO:0006812, GO:0005871, GO:0005261	9011, PKD2L1	604532
4	11	9	mwghuman30K#A:00995	NM_004052	bcl2/adenovirus e1b 19kd-interacting protein 3; bnip3
4	11	10	mwghuman30K#A:05507	NM_002189	interleukin 15 receptor, alpha; il15ra	ENSG00000134470	ENST00000256887	GO:0007165, GO:0008283, GO:0004907, GO:0004871	5978, IL15RA	601070
4	11	11	mwghuman30K#A:05827	NM_001109	a disintegrin and metalloproteinase domain 8 precursor; adam8	ENSG00000151651	ENST00000281366	GO:0005888,	215, ADAM8	602267
4	11	12	mwghuman30K#A:05615	NM_021131	protein phosphatase 2a, regulatory subunit b' (pr 53); ppp2r4	ENSG00000119383	ENST00000266101, ENST00000266102, ENST00000334292	GO:0008160, GO:0008601, GO:0006470, GO:0005625, GO:0008372	PPP2R4, 9308	600756
4	11	13	mwghuman30K#A:01337	NM_013443	cmp-neuac:(beta)-n-acetylgalactosaminide (alpha)2,6-sialyltransf; vi	ENSG00000160408	ENST00000291839	GO:0016020, GO:0006486, GO:0008373, GO:0005794, GO:0016740
4	11	14	mwghuman30K#A:09433	NM_001855	collagen, type xv, alpha 1; col15a1	ENSG00000106817	ENST00000311316	GO:0005582,	2192, COL15A1	120325
4	11	15	mwghuman30K#A:03786	XM_005535	similar to aquaporin 7; aquaporin adipose (h. sapiens); loc116186
4	11	16	mwghuman30K#A:05662	NM_018437	hypothetical protein edag-1; edag-1	ENSG00000136929	ENST00000259456		HEMGN, 17509
4	11	17	mwghuman30K#A:10173	NM_017985	hypothetical protein flj10058; flj10058	ENSG00000106686	ENST00000320685, ENST00000329699, ENST00000223517
4	11	18	mwghuman30K#A:07190	NM_012203	glyoxylate reductase/hydroxypyruvate reductase; grhpr	ENSG00000137106	ENST00000259639, ENST00000318158	GO:0016616, GO:0008152, GO:0007588, GO:0005489, GO:0008372, GO:0006564, GO:0030267, GO:0016491	GRHPR, 4570	604296
4	11	19	mwghuman30K#A:09928	NM_018627	hypothetical protein pro2405; pro2405
4	11	20	mwghuman30K#A:07405	NM_007203	a kinase (prka) anchor protein 2; akap2	ENSG00000157654	ENST00000314527, ENST00000259318, ENST00000302798, ENST00000314516	GO:0005871	15845, AKAP2, PALM2, 372	604582
4	11	21	mwghuman30K#A:08012	NM_001912	cathepsin l; ctsl	ENSG00000135047	ENST00000257498	GO:0004217, GO:0006508, GO:0016787, GO:0005764	2537, CTSL	116880	1MHW, 1CJL, 1CS8, 1ICF
4	11	22	mwghuman30K#A:06350	NM_004697	prp4/stk/wd splicing factor; hprp4p	ENSG00000136875	ENST00000259401	GO:0005681, GO:0008248, GO:0006371	PRPF4, 17349	607795
4	11	23	mwghuman30K#A:02503	NM_000550	tyrosinase-related protein 1; tyrp1	ENSG00000107165	ENST00000224014	GO:0008152, GO:0016021, GO:0006583, GO:0004497	12450, TYRP1	115501, 203290, 278400
4	11	24	mwghuman30K#A:05749	NM_012119	cell cycle related kinase; ccrk	ENSG00000156345	ENST00000325303, ENST00000286878	GO:0004713, GO:0005524, GO:0004674, GO:0006468, GO:0016740
4	12	1	mwghuman30K#A:08145	NM_017832	hypothetical protein flj20457; flj20457	ENSG00000119328	ENST00000238267
4	12	2	mwghuman30K#A:08348	NM_003798	catenin (cadherin-associated protein), alpha-like 1; ctnnal1	ENSG00000119326	ENST00000325580, ENST00000325551	GO:0006915	2512, CTNNAL1	604785
4	12	3	mwghuman30K#A:08515	NM_001340	cylicin 2; cylc2	ENSG00000155833	ENST00000286282	GO:0005856, GO:0005200, GO:0007283	CYLC2, 2583
4	12	4	mwghuman30K#A:03549	NM_006285	testis-specific protein kinase 1; tesk1	ENSG00000107140	ENST00000223989	GO:0004713, GO:0005524, GO:0004674, GO:0016301, GO:0006468, GO:0016740, GO:0007283	11731, TESK1	601782
4	12	5	mwghuman30K#A:10466	NM_002829	protein tyrosine phosphatase, non-receptor type 3; ptpn3	ENSG00000070159	ENST00000262539	GO:0005856, GO:0016787, GO:0006470, GO:0004727, GO:0005198, GO:0007242	PTPN3, 9655	176877
4	12	6	mwghuman30K#A:02463	NM_002140	heterogeneous nuclear ribonucleoprotein k, isoform a; hnrpk	ENSG00000165119	ENST00000314317, ENST00000297818	GO:0006396, GO:0005654, GO:0003723, GO:0003677, GO:0030529, GO:0008436	5044, HNRPK	600712	1J5K, 1KHM
4	12	7	mwghuman30K#A:10179	NM_002732	protein kinase, camp-dependent, catalytic, gamma; prkacg	ENSG00000165059	ENST00000297734	GO:0005524, GO:0006468, GO:0004682, GO:0007283, GO:0008584, GO:0004691, GO:0004713, GO:0004674, GO:0016740	9382, PRKACG	176893
4	12	8	mwghuman30K#A:03404	NM_004435	endonuclease g precursor; endog	ENSG00000167136	ENST00000300491	GO:0000287, GO:0003677, GO:0016787, GO:0005739, GO:0004519, GO:0006259	3346, ENDOG	600440
4	12	9	mwghuman30K#A:07402	NM_002571	progestagen-associated endometrial protein (placental protein 14, pregnancy-associated endometrial alpha-2-globulin, alpha uterine protein); paep	ENSG00000122133	ENST00000277508	GO:0006810, GO:0007275, GO:0005215	8573, PAEP	173310
4	12	10	mwghuman30K#A:05638	NM_012210	tat-interactive protein, 72-kd; trim32	ENSG00000119401	ENST00000238349	GO:0005634, GO:0003713, GO:0008270	TRIM32, 16380	602290
4	12	11	mwghuman30K#A:03601	NM_003878	gamma-glutamyl hydrolase (conjugase, folylpolygammaglutamyl hydrolase) precursor; ggh	ENSG00000137563	ENST00000260118	GO:0008464,	4248, GGH	601509
4	12	12	mwghuman30K#A:07622	NM_004929	calbindin 1; calb1	ENSG00000104327	ENST00000265431	GO:0005515, GO:0005509	1434, CALB1	114050
4	12	13	mwghuman30K#A:07489	NM_022564	matrix metalloproteinase 16, isoform 2; mmp16	ENSG00000156103	ENST00000286614, ENST00000286611	GO:0004222, GO:0016787, GO:0005887, GO:0008270, GO:0008047, GO:0030574, GO:0005578	MMP16, 7162	602262
4	12	14	mwghuman30K#A:06641	NM_003842	tumor necrosis factor receptor superfamily, member 10b; tnfrsf10b	ENSG00000120889	ENST00000276431, ENST00000313757	GO:0045569, GO:0007165, GO:0008656, GO:0008625, GO:0004872, GO:0007250, GO:0016506, GO:0006915, GO:0016021, GO:0006919	TNFRSF10B,	601400, 603612	1D0G, 1D4V
4	12	15	mwghuman30K#A:07978	NM_016601	potassium channel, subfamily k, member 9; kcnk9	ENSG00000169427	ENST00000303015	GO:0005244, GO:0006813, GO:0005267, GO:0016021, GO:0005624, GO:0006811	6283, KCNK9	605874
4	12	16	mwghuman30K#A:07250	NM_005648	elongin c; tceb1	ENSG00000154582	ENST00000284811	GO:0006357, GO:0005634, GO:0005515, GO:0003711	11617, TCEB1	600788	1LQB, 1LM8, 1VCB
4	12	17	mwghuman30K#A:08988	NM_018002	oxidation resistance 1; oxr1
4	12	18	mwghuman30K#A:06764	NM_003882	wnt1 inducible signaling pathway protein 1; wisp1	ENSG00000104415	ENST00000250160, ENST00000220856	GO:0001558, GO:0005520, GO:0007165, GO:0007267, GO:0005625, GO:0007155, GO:0005576, GO:0008151, GO:0005194	12769, WISP1	603398
4	12	19	mwghuman30K#A:06942	NM_002717	protein phosphatase 2 (formerly 2a), regulatory subunit b (pr 52), alpha isoform; ppp2r2a	ENSG00000104762	ENST00000315985	GO:0008601, GO:0007165, GO:0006470, GO:0000159	9304, PPP2R2A	604941
4	12	20	mwghuman30K#A:04842	NM_016612	ht015 protein; loc51312	ENSG00000147454	ENST00000290075	GO:0006810, GO:0005743, GO:0005488
4	12	21	mwghuman30K#A:03180	NM_001715	b lymphoid tyrosine kinase; blk	ENSG00000136573	ENST00000259089	GO:0007243, GO:0004713, GO:0005524, GO:0006468, GO:0016740	1057, BLK	191305
4	12	22	mwghuman30K#A:00762	NM_005034	dna directed rna polymerase ii polypeptide k; polr2k	ENSG00000147669	ENST00000276674	GO:0005665, GO:0005634, GO:0003677, GO:0005666, GO:0003901, GO:0006356, GO:0003900, GO:0006366, GO:0003899, GO:0003902, GO:0006350, GO:0008270, GO:0016740, GO:0006383	POLR2K, 9198	606033
4	12	23	mwghuman30K#A:07043	NM_017786	hypothetical protein flj20366; flj20366	ENSG00000147642	ENST00000276646	GO:0005871
4	12	24	mwghuman30K#A:00901	NM_001908	cathepsin b; ctsb	ENSG00000164733	ENST00000297314	GO:0004213, GO:0006508, GO:0016787, GO:0005622, GO:0005764	2527, CTSB	116810	3PBH, 1CSB, 1PBH, 1HUC, 1GMY, 2PBH
4	13	1	mwghuman30K#A:07886	NM_003416	zinc finger protein 7 (kox 4, clone hf.16); znf7	ENSG00000147789	ENST00000325217, ENST00000325241	GO:0005634, GO:0003677, GO:0007275, GO:0006355, GO:0005622, GO:0003676	13139, ZNF7	194531
4	13	2	mwghuman30K#A:08554	NM_005671	reproduction 8; d8s2298e	ENSG00000104691	ENST00000265616	GO:0007338		602155
4	13	3	mwghuman30K#A:02653	NM_000637	glutathione reductase; gsr	ENSG00000104687	ENST00000221130	GO:0015036, GO:0006749, GO:0046872, GO:0009613, GO:0006118, GO:0005739, GO:0004362	4623, GSR	138300	1GRB, 1GRA, 5GRT, 3GRT, 2GRT, 3GRS, 1GRG, 1XAN, 1DNC, 1GRT, 1GRH, 1GSN, 1GRE, 1ALG, 1GRF, 1BWC, 4GR1, 4GRT
4	13	4	mwghuman30K#A:05468	NM_016096	hspc038 protein; loc51123	ENSG00000120963	ENST00000311212
4	13	5	mwghuman30K#A:03802	NM_001772	cd33 antigen (gp67); cd33	ENSG00000105383	ENST00000262262	GO:0007155, GO:0007165, GO:0005887, GO:0005529, GO:0004872, GO:0007267, GO:0007157, GO:0005194, GO:0008285	1659, CD33	159590
4	13	6	mwghuman30K#A:02108	NM_002066	gpi anchored molecule like protein; gml	ENSG00000104499	ENST00000220940	GO:0000074, GO:0015025, GO:0006977, GO:0005886, GO:0008285, GO:0006915	GML, 4375	602370
4	13	7	mwghuman30K#A:09614	NM_002360	v-maf musculoaponeurotic fibrosarcoma (avian) oncogene family, protein k; mafk	ENSG00000157777	ENST00000288606	GO:0005634, GO:0006355, GO:0005717, GO:0003700	6782, MAFK	600197
4	13	8	mwghuman30K#A:03747	NM_001129	adipocyte enhancer binding protein 1 precursor; aebp1	ENSG00000106624	ENST00000223357	GO:0004180, GO:0007517, GO:0005737, GO:0007155, GO:0006508, GO:0003700, GO:0001501, GO:0004182	303, AEBP1	602981
4	13	9	mwghuman30K#A:04195	NM_017667	hypothetical protein flj20097; flj20097
4	13	10	mwghuman30K#A:03731	NM_005045	reelin; reln
4	13	11	mwghuman30K#A:02666	NM_006135	f-actin capping protein alpha-1 subunit; capza1	ENSG00000116489	ENST00000263168	GO:0006928, GO:0030036, GO:0003782, GO:0005200, GO:0006461, GO:0008290	1488, CAPZA1	601580	1MQ1, 1MWN
4	13	12	mwghuman30K#A:03209	NM_002649	phosphoinositide-3-kinase, catalytic, gamma polypeptide; pik3cg	ENSG00000105851	ENST00000222569	GO:0007186, GO:0016303, GO:0005942, GO:0016740	PIK3CG, 8978	601232	1E8Y, 1E8Z
4	13	13	mwghuman30K#A:09540	NM_012257	hmg-box containing protein 1; hbp1	ENSG00000105856	ENST00000222574	GO:0003677, GO:0006355
4	13	14	mwghuman30K#A:10322	NM_000446	paraoxonase 1; pon1	ENSG00000005421	ENST00000222381	GO:0009605, GO:0004063, GO:0016787, GO:0004064, GO:0005576	PON1, 9204	168820
4	13	15	mwghuman30K#A:02692	NM_004289	nuclear factor (erythroid-derived 2)-like 3; nfe2l3	ENSG00000050344	ENST00000056233	GO:0005634, GO:0003713, GO:0006355, GO:0003700, GO:0006366	NFE2L3, 7783	604135
4	13	16	mwghuman30K#A:04016	NM_031243	heterogeneous nuclear ribonucleoprotein a2/b1, isoform b1; hnrpa2b1	ENSG00000122566	ENST00000312091, ENST00000265398	GO:0006396, GO:0003723, GO:0005634, GO:0030529, GO:0019013, GO:0003676, GO:0008436	5033, HNRPA2B1	600124
4	13	17	mwghuman30K#A:10058	NM_005918	malate dehydrogenase 2, nad (mitochondrial); mdh2	ENSG00000146701	ENST00000315758	GO:0005759, GO:0006099, GO:0030060, GO:0000004, GO:0016491	6971, MDH2	154100
4	13	18	mwghuman30K#A:10448	NM_022040	wbscr5 protein, isoform 1; wbscr5	ENSG00000086730	ENST00000315652, ENST00000309368	GO:0005554, GO:0000004, GO:0008372	12749, WBSCR5	605719
4	13	19	mwghuman30K#A:06224	NM_000501	elastin; eln	ENSG00000049540	ENST00000320492, ENST00000320425, ENST00000252034, ENST00000320399, ENST00000309678	GO:0006457, GO:0007585, GO:0005615, GO:0005201, GO:0007397, GO:0000004, GO:0005578, GO:0008015, GO:0030023, GO:0008283	3327, ELN	130160, 194050
4	13	20	mwghuman30K#A:10788	NM_022307	islet cell autoantigen 1, isoform 1; ica1	ENSG00000003147	ENST00000305238, ENST00000317367, ENST00000265577	GO:0005737	ICA1, 5343	147625
4	13	21	mwghuman30K#A:07970	NM_001185	alpha-2-glycoprotein 1, zinc; azgp1	ENSG00000160862	ENST00000292401	GO:0016020, GO:0005615, GO:0006955, GO:0005625	910, AZGP1	194460	1ZAG
4	13	22	mwghuman30K#A:05669	NM_006304	deleted in split-hand/split-foot 1 region; dss1	ENSG00000127922	ENST00000248566	GO:0005554, GO:0000004, GO:0008372	10845, SHFM1	601285	1MJE, 1MIU, 1IYJ
4	13	23	mwghuman30K#A:01300	NM_019042	hypothetical protein; flj20485	ENSG00000091127	ENST00000257687	GO:0005554
4	13	24	mwghuman30K#A:05234	NM_030984	thromboxane a synthase 1 (platelet, cytochrome p450, subfamily v), isoform txs-ii; tbxas1	ENSG00000059377	ENST00000263552	GO:0007596, GO:0016853, GO:0016021, GO:0004497, GO:0006118, GO:0001516, GO:0004796	TBXAS1, 11609	274180
4	14	1	mwghuman30K#A:06309	NM_005435	rho guanine nucleotide exchange factor 5; arhgef5	ENSG00000050327	ENST00000056217	GO:0005525, GO:0008151	ARHGEF5, 13209	600888
4	14	2	mwghuman30K#A:01070	NM_016943	taste receptor t2r3; tas2r3	ENSG00000127362	ENST00000247879	GO:0007186, GO:0007165, GO:0004872, GO:0007607, GO:0016021, GO:0008527, GO:0000004, GO:0004930	TAS2R3,	604868
4	14	3	mwghuman30K#A:00816	NM_016068	cgi-135 protein; loc51024	ENSG00000106406	ENST00000223136		TTC11, 21689
4	14	4	mwghuman30K#A:00939	NM_013440	paired immunoglobulin-like receptor beta; pilr(beta)	ENSG00000121716	ENST00000310771, ENST00000241094, ENST00000323995	GO:0004872	PILRB, 18297	605342
4	14	5	mwghuman30K#A:02830	NM_006991	zinc finger protein 197; znf197	ENSG00000186745	ENST00000273319, ENST00000334075		ZNF197, 12988
4	14	6	mwghuman30K#A:06920	NM_013293	transformer-2 alpha (htra-2 alpha); hsu53209	ENSG00000164548	ENST00000297071	GO:0003723, GO:0005634, GO:0008248, GO:0006371		602718
4	14	7	mwghuman30K#A:04984	NM_018697	lanc (bacterial lantibiotic synthetase component c)-like 2; lancl2	ENSG00000132434	ENST00000254770		LANCL2, 6509
4	14	8	mwghuman30K#A:04026	NM_001869	carboxypeptidase a2 (pancreatic); cpa2	ENSG00000158516	ENST00000222481	GO:0004180, GO:0007039, GO:0008237, GO:0006508, GO:0016787, GO:0004182	CPA2, 2297	600688	1O6X, 1DTD, 1AYE
4	14	9	mwghuman30K#A:06504	NM_000739	cholinergic receptor, muscarinic 2; chrm2	ENSG00000181072	ENST00000320658	GO:0001584, GO:0007399, GO:0007197, GO:0007207, GO:0005887, GO:0005216, GO:0008016,	1951, CHRM2	118493	1LUB
4	14	10	mwghuman30K#A:02058	NM_018295	hypothetical protein flj11000; flj11000	ENSG00000146859	ENST00000275767
4	14	11	mwghuman30K#A:09970	NM_014149	hspc049 protein; hspc049
4	14	12	mwghuman30K#A:02002	NM_012470	transportin-sr; trn-sr	ENSG00000064419	ENST00000265388	GO:0004872, GO:0005649
4	14	13	mwghuman30K#A:03704	NM_003505	frizzled 1; fzd1	ENSG00000157240	ENST00000287934	GO:0007186, GO:0007275, GO:0016021, GO:0004928, GO:0004930	FZD1, 4038	603408
4	14	14	mwghuman30K#A:10469	NM_000466	peroxisome biogenesis factor 1; pex1	ENSG00000127980	ENST00000248633	GO:0007031, GO:0005524, GO:0000166, GO:0008573, GO:0005777	8850, PEX1	202370, 266510, 602136
4	14	15	mwghuman30K#A:01801	NM_000786	cytochrome p450, subfamily 51; cyp51	ENSG00000001630	ENST00000003100	GO:0008398, GO:0016021, GO:0006695, GO:0004497, GO:0006118	CYP51A1, 2649	601637
4	14	16	mwghuman30K#A:02519	NM_000089	alpha 2 type i collagen preproprotein; col1a2	ENSG00000164692	ENST00000297268, ENST00000315737	GO:0005584, GO:0005201, GO:0005581, GO:0008147, GO:0001501	2198, COL1A2	259420, 166220, 166210, 120160, 166200, 130060
4	14	17	mwghuman30K#A:08502	NM_013389	npc1 (niemann-pick disease, type c1, gene)-like 1; npc1l1	ENSG00000015520	ENST00000289547	GO:0008158, GO:0016021, GO:0030301	NPC1L1, 7898	608010
4	14	18	mwghuman30K#A:06557	NM_013316	ccr4-not transcription complex, subunit 4; cnot4	ENSG00000080802	ENST00000262563, ENST00000330201, ENST00000315544, ENST00000315559	GO:0003676	CNOT4, 7880	604911
4	14	19	mwghuman30K#A:03777	NM_005614	ras homolog enriched in brain 2; rheb2	ENSG00000106615	ENST00000262187	GO:0016020, GO:0007165, GO:0007264, GO:0003930	10011, RHEB	601293
4	14	20	mwghuman30K#A:05340	NM_030615	kinesin-like 3 isoform 1; knsl3	ENSG00000125337	ENST00000252688, ENST00000302183	GO:0005875, GO:0005524, GO:0003774, GO:0007017	6390, KIF25	603815
4	14	21	mwghuman30K#A:07545	NM_014069	spr1 protein; spr1	ENSG00000137311	ENST00000259845	GO:0005554, GO:0000004, GO:0008372	PSORS1C2, 17199
4	14	22	mwghuman30K#A:08744	NM_001264	corneodesmosin; cdsn	ENSG00000137197	ENST00000259726	GO:0008152, GO:0030216, GO:0005554, GO:0016740, GO:0030057	CDSN,	602593
4	14	23	mwghuman30K#A:03555	NM_003569	syntaxin 7; stx7	ENSG00000079950	ENST00000309255	GO:0005768, GO:0006886, GO:0005887, GO:0008565, GO:0006892, GO:0006899, GO:0005871	11442, STX7
4	14	24	mwghuman30K#A:02486	NM_004955	solute carrier family 29 (nucleoside transporters), member 1; slc29a1	ENSG00000112759	ENST00000313248	GO:0006810, GO:0005337, GO:0005887, GO:0006139, GO:0005624, GO:0015858	SLC29A1, 11003	602193
4	15	1	mwghuman30K#A:01049	NM_004875	rna polymerase i subunit; rpa40	ENSG00000171453	ENST00000304018, ENST00000304004	GO:0005634, GO:0003677, GO:0006360, GO:0003901, GO:0003900, GO:0003899, GO:0003902, GO:0006350, GO:0016740, GO:0000120	POLR1C, 20194
4	15	2	mwghuman30K#A:08450	NM_006672	solute carrier family 22 (organic anion transporter), member 7; slc22a7	ENSG00000137204	ENST00000259734	GO:0015711, GO:0005887, GO:0015075, GO:0005624, GO:0006811, GO:0015347	10971, SLC22A7	604995
4	15	3	mwghuman30K#A:09726	NM_006443	putative c-myc-responsive; rcl	ENSG00000112667	ENST00000230431	GO:0005634, GO:0008283
4	15	4	mwghuman30K#A:10748	NM_012241	sirtuin 5, isoform 1; sirt5	ENSG00000124523	ENST00000262081, ENST00000262080	GO:0006342, GO:0003677, GO:0006355, GO:0003950, GO:0005677, GO:0006471	14933, SIRT5	604483
4	15	5	mwghuman30K#A:01616	NM_020466	hypothetical protein dj122o8.2; dj122o8.2	ENSG00000083099	ENST00000195656
4	15	6	mwghuman30K#A:07983	NM_000129	coagulation factor xiii a1 subunit precursor; f13a1	ENSG00000124491	ENST00000264870	GO:0008415, GO:0007596, GO:0005509, GO:0005576, GO:0003801, GO:0016740, GO:0003810	F13A1, 3531	134570	1FIE, 1GGT, 1EVU, 1F13, 1GGU, 1QRK, 1GGY
4	15	7	mwghuman30K#A:06229	NM_005865	protease, serine, 16 (thymus); prss16	ENSG00000112812	ENST00000230582	GO:0004252, GO:0006508, GO:0016787, GO:0008372	PRSS16, 9480	607169
4	15	8	mwghuman30K#A:06392	NM_001509	glutathione peroxidase 5 precursor, isoform 1; gpx5	ENSG00000079782	ENST00000244392, ENST00000229441	GO:0004602, GO:0005489, GO:0005625, GO:0006979, GO:0006982, GO:0005576, GO:0006629, GO:0016491	GPX6, GPX5, 4558, 4555, GPX3, 4557	603435, 138321, 607913
4	15	9	mwghuman30K#A:06715	NM_006995	butyrophilin, subfamily 2, member a2; btn2a2	ENSG00000124508	ENST00000307938, ENST00000244459		1137, BTN2A2
4	15	10	mwghuman30K#A:09176	NM_003379	villin 2; vil2	ENSG00000092820	ENST00000287435	GO:0005856, GO:0007016, GO:0005198,	12691, VIL2	123900	1NI2
4	15	11	mwghuman30K#A:08398	NM_000301	plasminogen; plg	ENSG00000122194	ENST00000323304, ENST00000241669	GO:0030195, GO:0007596, GO:0004283, GO:0004263, GO:0003809, GO:0016787, GO:0006508, GO:0005509, GO:0004295, GO:0008285	PLG, 9071	173350, 188050	1KRN, 1HPK, 1HPJ, 1BUI, 1CEB, 1PK4, 1B2I, 1CEA, 5HPG, 1I5K, 1KI0, 1PML, 1PMK,
4	15	12	mwghuman30K#A:07128	NM_001527	histone deacetylase 2; hdac2	ENSG00000146372	ENST00000275182		4853, HDAC2	605164
4	15	13	mwghuman30K#A:01118	NM_002395	cytosolic malic enzyme 1; me1	ENSG00000065833	ENST00000265285	GO:0004473, GO:0006099, GO:0005829, GO:0005975, GO:0005489, GO:0006108, GO:0016491	6983, ME1	154250
4	15	14	mwghuman30K#A:05667	NM_005604	pou domain, class 3, transcription factor 2; pou3f2	ENSG00000184486	ENST00000328345	GO:0005634, GO:0007605, GO:0006355, GO:0007397, GO:0003700	9217, POU3F4, POU3F2, 9215	304400, 600494, 300039
4	15	15	mwghuman30K#A:01843	NM_001840	central cannabinoid receptor, isoform a; cnr1	ENSG00000118432	ENST00000237199	GO:0007610, GO:0005887, GO:0004949,	CNR1, 2159	114610	1LVR, 1LVQ
4	15	16	mwghuman30K#A:03439	NM_017906	hypothetical protein flj20624; flj20624	ENSG00000111845	ENST00000244409		20882, PAK1IP1	607811
4	15	17	mwghuman30K#A:06865	NM_006372	ns1-associated protein 1; nsap1	ENSG00000125944	ENST00000302271	GO:0006397, GO:0003723, GO:0005634, GO:0030529, GO:0008380, GO:0008436, GO:0003676	5047, HNRPR	607201
4	15	18	mwghuman30K#A:03413	NM_002131	high-mobility group (nonhistone chromosomal) protein isoforms i and y; hmgiy	ENSG00000137309	ENST00000327014	GO:0005634, GO:0003677, GO:0000785, GO:0006355, GO:0007001	HMGA1, 5010	600701
4	15	19	mwghuman30K#A:05341	NM_002648	pim-1 oncogene; pim1	ENSG00000137193	ENST00000259722	GO:0005524, GO:0006468, GO:0004682, GO:0005737, GO:0004691, GO:0004713, GO:0004674, GO:0007275, GO:0016740, GO:0008151	8986, PIM1	164960
4	15	20	mwghuman30K#A:08759	NM_018679	t-complex 11 (a murine tcp homolog); tcp11	ENSG00000124678	ENST00000311875	GO:0007275		186982
4	15	21	mwghuman30K#A:08847	NM_003322	tubby like protein 1; tulp1	ENSG00000112041	ENST00000229771, ENST00000322263	GO:0007601	TULP1, 12423	600132, 602280
4	15	22	mwghuman30K#A:02944	NM_007104	ribosomal protein l10a; rpl10a	ENSG00000007869	ENST00000011649	GO:0005842, GO:0005840, GO:0006412, GO:0005622, GO:0003735, GO:0007345	10299, RPL10A
4	15	23	mwghuman30K#A:00535	NM_031409	chemokine (c-c motif) receptor 6; ccr6	ENSG00000153467	ENST00000283506	GO:0007186, GO:0001584, GO:0007165, GO:0006960, GO:0004872, GO:0016493, GO:0006968, GO:0006928, GO:0006959, GO:0005887, GO:0007204, GO:0006935	CCR6, 1607	601835
4	15	24	mwghuman30K#A:05217	NM_020482	activator of crem in testis; act	ENSG00000112214	ENST00000326771	GO:0003824		605126
4	16	1	mwghuman30K#A:10705	NM_016614	traf and tnf receptor-associated protein; ad022	ENSG00000111802	ENST00000229521	GO:0003714, GO:0005515, GO:0004872, GO:0007166	17768, TTRAP	605764
4	16	2	mwghuman30K#A:00112	NM_002043	gamma-aminobutyric acid (gaba) receptor, rho 2 precursor; gabrr2	ENSG00000111886	ENST00000229606	GO:0005230, GO:0007165, GO:0006811, GO:0005887, GO:0005216, GO:0007268, GO:0004890, GO:0030594	4091, GABRR2	137162
4	16	3	mwghuman30K#A:07159	NM_004159	proteasome (prosome, macropain) subunit, beta type, 8 (large multifunctional protease 7); psmb8	ENSG00000168396	ENST00000305307, ENST00000305292	GO:0005837, GO:0004175, GO:0006511, GO:0006508, GO:0005829, GO:0006955, GO:0005839, GO:0004299	PSMB8, 9545	177046
4	16	4	mwghuman30K#A:08530	NM_002800	proteasome (prosome, macropain) subunit, beta type, 9 (large multifunctional protease 2); psmb9	ENSG00000112082	ENST00000229815	GO:0005837, GO:0004175, GO:0006511, GO:0006508, GO:0005829, GO:0006955, GO:0005839, GO:0004299	9546, PSMB9	177045
4	16	5	mwghuman30K#A:03004	NM_001288	chloride intracellular channel 1; clic1	ENSG00000096238	ENST00000211475	GO:0016020, GO:0006821, GO:0005635, GO:0005247, GO:0005624, GO:0006811	CLIC1, 2062	602872	1K0M, 1K0N, 1K0O
4	16	6	mwghuman30K#A:03479	NM_003192	beta-tubulin cofactor c; tbcc	ENSG00000124659	ENST00000244625	GO:0005856, GO:0003772, GO:0005874, GO:0007025, GO:0005829, GO:0007023	11580, TBCC	602971
4	16	7	mwghuman30K#A:02296	NM_014623	male-enhanced antigen; mea	ENSG00000124733	ENST00000244711	GO:0007275, GO:0007283, GO:0008584	6986, MEA	143170
4	16	8	mwghuman30K#A:08336	NM_000493	collagen, type x, alpha 1 (schmid metaphyseal chondrodysplasia); col10a1	ENSG00000123500	ENST00000243222	GO:0005201, GO:0005581, GO:0001501	2185, COL10A1	156500, 120110, 184250	1GR3
4	16	9	mwghuman30K#A:06282	NM_000165	connexin 43; gja1	ENSG00000152661	ENST00000282561	GO:0006810, GO:0005922, GO:0007507, GO:0006936, GO:0015075, GO:0007267, GO:0015285, GO:0005887, GO:0007605	GJA1, 4274	164200, 121014
4	16	10	mwghuman30K#A:08687	NM_005389	protein-l-isoaspartate (d-aspartate) o-methyltransferase; pcmt1	ENSG00000120265	ENST00000239377	GO:0005783, GO:0006464, GO:0006479, GO:0004719, GO:0016740	8728, PCMT1	176851	1I1N, 1KR5
4	16	11	mwghuman30K#A:04450	NM_001350	death-associated protein 6; daxx	ENSG00000007565	ENST00000266000	GO:0005634, GO:0006355, GO:0005871, GO:0006915	DAXX, 2681	603186
4	16	12	mwghuman30K#A:07410	NM_003107	sry (sex determining region y)-box 4; sox4	ENSG00000124766	ENST00000244745	GO:0005634, GO:0006355, GO:0003700	11200, SOX4	184430
4	16	13	mwghuman30K#A:06084	NM_006117	peroxisomal d3,d2-enoyl-coa isomerase; peci	ENSG00000112743	ENST00000322232	GO:0008152, GO:0006631, GO:0016853, GO:0004165, GO:0000062, GO:0005777	14601, PECI	608024
4	16	14	mwghuman30K#A:08964	NM_017601	hypothetical protein dkfzp761h221; dkfzp761h221
4	16	15	mwghuman30K#A:04133	NM_014899	kiaa0878 protein; kiaa0878	ENSG00000164292	ENST00000296731	GO:0005515, GO:0005622, GO:0003931, GO:0000004	RHOBTB3, 18757	607353
4	16	16	mwghuman30K#A:00356	NM_012081	ell-related rna polymerase ii, elongation factor; ell2	ENSG00000118985	ENST00000237853	GO:0006368, GO:0005634, GO:0008023, GO:0006355, GO:0003702	17064, ELL2	601874
4	16	17	mwghuman30K#A:04443	NM_006790	titin immunoglobulin domain protein; ttid	ENSG00000120729	ENST00000239926	GO:0006936,	TTID, 12399	604103
4	16	18	mwghuman30K#A:00106	NM_004661	cell division cycle protein 23; cdc23	ENSG00000094880	ENST00000209827	GO:0000074, GO:0006511, GO:0007096, GO:0000910, GO:0005680, GO:0007091	1724, CDC23	603462
4	16	19	mwghuman30K#A:05812	NM_016463	hypothetical protein; hspc195	ENSG00000171604	ENST00000326908, ENST00000302517	GO:0003677, GO:0008270
4	16	20	mwghuman30K#A:08326	NM_012484	hyaluronan-mediated motility receptor (rhamm) isoform a; hmmr	ENSG00000072571	ENST00000230699, ENST00000185942	GO:0006928, GO:0005540	5012, HMMR	600936
4	16	21	mwghuman30K#A:03409	NM_004607	beta-tubulin cofactor a; tbca	ENSG00000171530	ENST00000306388	GO:0005856, GO:0017072, GO:0007022, GO:0007025, GO:0007017, GO:0007023, GO:0003767	11579, TBCA		1H7C
4	16	22	mwghuman30K#A:04205	AB017507	apg12; hapg12	ENSG00000145782	ENST00000274459	GO:0006464, GO:0000211, GO:0006914, GO:0005737, GO:0006915	588, APG12L
4	16	23	mwghuman30K#A:00350	NM_004536	baculoviral iap repeat-containing 1; birc1	ENSG00000184671	ENST00000310675, ENST00000194097, ENST00000333897, ENST00000331235, ENST00000329371	GO:0007399, GO:0005524, GO:0006916, GO:0000166, GO:0008189, GO:0005622	BIRC1, 7634	600355
4	16	24	mwghuman30K#A:06366	NM_003202	transcription factor 7 (t-cell specific, hmg-box); tcf7	ENSG00000081059	ENST00000334185, ENST00000321603, ENST00000321584	GO:0006357, GO:0005634, GO:0003677, GO:0006355, GO:0006955, GO:0003702	11639, TCF7	189908
5	1	1	mwghuman30K#A:07684	NM_018930	protocadherin beta 10 precursor; pcdhb10	ENSG00000120324	ENST00000239446	GO:0007416, GO:0007155, GO:0007156, GO:0005509, GO:0008014,	PCDHB10, 8694, 8681, PCDHB9	606336, 606335, 604967
5	1	2	mwghuman30K#A:03431	NM_001804	caudal type homeo box transcription factor 1; cdx1	ENSG00000113722	ENST00000231656	GO:0005634, GO:0007275, GO:0006355, GO:0007397, GO:0003700	CDX1, 1805	600746
5	1	3	mwghuman30K#A:00960	NM_000440	phosphodiesterase 6a, alpha subunit; pde6a	ENSG00000132915	ENST00000255266	GO:0004116, GO:0016787, GO:0007165, GO:0007601	PDE6A, 8785	180071
5	1	4	mwghuman30K#A:04183	NM_033227	adp-ribosylation factor domain protein 1 isoform beta; arfd1	ENSG00000113595	ENST00000231524	GO:0007264, GO:0008270,	660, ARFD1	601747
5	1	5	mwghuman30K#A:01399	NM_012446	single-stranded dna binding protein 2; ssbp2	ENSG00000145687	ENST00000320672	GO:0003697, GO:0005634, GO:0030528, GO:0045449	SSBP2, 15831	607389
5	1	6	mwghuman30K#A:03894	NM_005642	tata box-binding protein-associated factor 2f; taf7	ENSG00000178913	ENST00000313368	GO:0005634, GO:0003713, GO:0005515, GO:0016251, GO:0006355, GO:0005669	11541, TAF7	600573
5	1	7	mwghuman30K#A:06990	NM_004199	procollagen-proline, 2-oxoglutarate 4-dioxygenase (proline 4-hydroxylase), alpha polypeptide ii; p4ha2	ENSG00000072682	ENST00000310952	GO:0016702, GO:0005783, GO:0004656, GO:0019538, GO:0016706, GO:0005489, GO:0016491	8547, P4HA2	600608
5	1	8	mwghuman30K#A:03841	NM_002082	g protein-coupled receptor kinase 6; gprk6	ENSG00000048152	ENST00000230673	GO:0004703, GO:0008277, GO:0007165, GO:0005524, GO:0006468, GO:0004871, GO:0016740	GPRK6, 4545	600869
5	1	9	mwghuman30K#A:01363	NM_032010	microtubule-associated protein 1b, isoform 2; map1b	ENSG00000131711	ENST00000296755	GO:0005875, GO:0007017, GO:0005198	MAP1B, 6836	157129
5	1	10	mwghuman30K#A:00036	NM_018834	matrin 3; matr3	ENSG00000015479	ENST00000016903	GO:0003723, GO:0005634, GO:0005637, GO:0005198	6912, MATR3	604706, 164015
5	1	11	mwghuman30K#A:04544	NM_016415	clone flb3816; loc51216
5	1	12	mwghuman30K#A:06348	NM_018359	hypothetical protein flj11200; flj11200	ENSG00000109775	ENST00000264689
5	1	13	mwghuman30K#A:08399	NM_000860	hydroxyprostaglandin dehydrogenase 15-(nad); hpgd	ENSG00000164120	ENST00000296522, ENST00000296521	GO:0008152, GO:0005489, GO:0000004, GO:0008372, GO:0004667, GO:0006693, GO:0016404, GO:0016491	5154, HPGD	601688
5	1	14	mwghuman30K#A:09572	NM_016269	lymphoid enhancer binding factor-1; loc51176	ENSG00000138795	ENST00000265165	GO:0005634, GO:0003677,	LEF1, 6551	153245
5	1	15	mwghuman30K#A:04431	NM_020139	oxidoreductase ucpa; loc56898	ENSG00000164039	ENST00000296424	GO:0008152, GO:0016491	DHRS6, 21477
5	1	16	mwghuman30K#A:00746	NM_006323	sec24 (s. cerevisiae) homolog b; sec24b	ENSG00000138802	ENST00000265175		10704, SEC24B	607184
5	1	17	mwghuman30K#A:02862	NM_013367	anaphase-promoting complex subunit 4; apc4	ENSG00000053900	ENST00000315368	GO:0000090, GO:0000074, GO:0006511, GO:0000086, GO:0005680, GO:0004842		606947
5	1	18	mwghuman30K#A:04001	NM_014465	sulfotransferase 1b1; sult1b1	ENSG00000173597	ENST00000310613	GO:0008146, GO:0016740	17845, SULT1B1
5	1	19	mwghuman30K#A:09205	NM_005212	casein, kappa; csn10	ENSG00000171209	ENST00000304954	GO:0007582,	2446, CSN3	601695
5	1	20	mwghuman30K#A:03923	NM_012390	protein homologous to salivary proline-rich protein p-b; pbi	ENSG00000109208	ENST00000226460	GO:0005576	PROL5, 19216
5	1	21	mwghuman30K#A:02122	NM_003866	inositol polyphosphate-4-phosphatase, type ii, 105kd; inpp4b	ENSG00000109452	ENST00000262992, ENST00000308502	GO:0007165, GO:0016316	INPP4B, 6075	607494
5	1	22	mwghuman30K#A:10622	NM_002704	pro-platelet basic protein (includes platelet basic protein, bet; ppbp	ENSG00000163736	ENST00000296028	GO:0005201, GO:0008083, GO:0000074, GO:0005355, GO:0015758, GO:0008283, GO:0006955, GO:0005576, GO:0008009, GO:0006935	PPBP, 9240	121010	1TVX, 1NAP
5	1	23	mwghuman30K#A:08589	NM_016242	endomucin-2; loc51705	ENSG00000164035	ENST00000305864, ENST00000296420
5	1	24	mwghuman30K#A:10649	NM_006068	toll-like receptor 6; tlr6	ENSG00000174130	ENST00000308993		16711, TLR6	605403
5	2	1	mwghuman30K#A:01280	NM_003704	gene with multiple splice variants near hd locus on 4p16.3; res4-22	ENSG00000125386	ENST00000324666, ENST00000324710		16822, C4orf8
5	2	2	mwghuman30K#A:07196	NM_003340	ubiquitin-conjugating enzyme e2d 3 (ubc4/5 homolog, yeast); ube2d3	ENSG00000149345	ENST00000253815, ENST00000278654	GO:0006511, GO:0004840, GO:0007125, GO:0006512, GO:0004842, GO:0016874	UBE2D3, 12476	602963
5	2	3	mwghuman30K#A:07311	NM_018401	gene for serine/threonine protein kinase; hsa250839	ENSG00000165752	ENST00000298630	GO:0004713, GO:0005524, GO:0004674,
5	2	4	mwghuman30K#A:04478	NM_014476	alpha-actinin-2-associated lim protein; alp	ENSG00000154553	ENST00000284771, ENST00000284767, ENST00000284770			605889
5	2	5	mwghuman30K#A:04651	NM_031372	heterogeneous nuclear ribonucleoprotein d-like; hnrpdl	ENSG00000152795	ENST00000295470, ENST00000307186		5037, HNRPDL	607137
5	2	6	mwghuman30K#A:00896	NM_006874	new ets-related factor; elf2	ENSG00000109381	ENST00000265495	GO:0005634, GO:0006355,	3317, ELF2
5	2	7	mwghuman30K#A:00514	NM_003328	txk tyrosine kinase; txk	ENSG00000074966	ENST00000264316	GO:0004715, GO:0005524, GO:0006468, GO:0007242, GO:0016740, GO:0005737	12434, TXK	600058
5	2	8	mwghuman30K#A:03440	NM_006419	small inducible cytokine b subfamily (cys-x-cys motif), member 13 (b-cell chemoattractant); scyb13	ENSG00000156234	ENST00000286758	GO:0007204, GO:0007267, GO:0005576, GO:0006955, GO:0006935, GO:0008009, GO:0005625, GO:0006954	10639, CXCL13	605149
5	2	9	mwghuman30K#A:08494	NM_001664	ras homolog gene family, member a; arha	ENSG00000067560	ENST00000265538	GO:0005856, GO:0007266,	667, ARHA	165390	1A2B, 1CXZ, 1FTN, 1DPF, 1LB1
5	2	10	mwghuman30K#A:02629	NM_033158	hyaluronoglucosaminidase 2; hyal2	ENSG00000068001	ENST00000005211	GO:0004872, GO:0005975, GO:0005764, GO:0006027, GO:0004415, GO:0016798	5321, HYAL2	603551
5	2	11	mwghuman30K#A:09390	NM_031200	chemokine (c-c motif) receptor 9, isoform a; ccr9	ENSG00000173585	ENST00000309320	GO:0007186, GO:0001584, GO:0004872, GO:0016493, GO:0006968, GO:0005887, GO:0007204, GO:0016021, GO:0006935	1610, CCR9	604738
5	2	12	mwghuman30K#A:10335	NM_001295	chemokine (c-c motif) receptor 1; ccr1	ENSG00000163823	ENST00000296140	GO:0001584, GO:0016493, GO:0007267, GO:0007125, GO:0006954, GO:0007155, GO:0005887, GO:0007204, GO:0006955, GO:0006935, GO:0007187	1602, CCR1	601159
5	2	13	mwghuman30K#A:06549	NM_016291	mammalian inositol hexakisphosphate kinase 2; ip6k2	ENSG00000068745	ENST00000265539, ENST00000328631	GO:0008440	17313, IHPK2	606992
5	2	14	mwghuman30K#A:02675	NM_014805	kiaa0766 gene product; kiaa0766
5	2	15	mwghuman30K#A:08383	NM_006756	transcription elongation factor a (sii), 1; tcea1	ENSG00000168276	ENST00000302933, ENST00000322214	GO:0006357, GO:0005634, GO:0016251,	TCEA1, 11612	601425	1TFI
5	2	16	mwghuman30K#A:10122	NM_000916	oxytocin receptor; oxtr	ENSG00000180914	ENST00000316793	GO:0007595, GO:0007200, GO:0005768, GO:0001584, GO:0004990, GO:0007565, GO:0005887, GO:0005000, GO:0006936	8529	167055
5	2	17	mwghuman30K#A:04201	NM_005718	actin related protein 2/3 complex, subunit 4 (20 kd); arpc4	ENSG00000156983	ENST00000310252, ENST00000287619, ENST00000287613, ENST00000310212	GO:0005885, GO:0006928, GO:0006464, GO:0005200, GO:0004835, GO:0016874	ARPC4, 707	604226
5	2	18	mwghuman30K#A:05158	NM_015513	dkfzp566d213 protein; dkfzp566d213	ENSG00000163703	ENST00000295983, ENST00000295982	GO:0005509, GO:0005198	14630, CRELD1	607170
5	2	19	mwghuman30K#A:03194	NM_014065	ht001 protein; ht001	ENSG00000034533	ENST00000264992	GO:0003677, GO:0006281, GO:0004518
5	2	20	mwghuman30K#A:07848	NM_006254	protein kinase c, delta; prkcd	ENSG00000163932	ENST00000330452	GO:0016020, GO:0005524, GO:0006468, GO:0019992, GO:0005737, GO:0004713, GO:0004674, GO:0005515, GO:0016740, GO:0007242, GO:0004701	PRKCD, 9399	176977
5	2	21	mwghuman30K#A:03594	NM_018338	hypothetical protein flj11142; flj11142	ENSG00000163610	ENST00000295868, ENST00000308346	GO:0003676
5	2	22	mwghuman30K#A:03326	NM_001690	atpase, h+ transporting, lysosomal (vacuolar proton pump), alpha polypeptide, 70kd, isoform 1; atp6a1	ENSG00000114573	ENST00000273398	GO:0006810, GO:0005224, GO:0005524, GO:0016469, GO:0005737, GO:0015988, GO:0006754, GO:0005887, GO:0016787, GO:0003936, GO:0008553, GO:0005886	851, ATP6V1A	607027
5	2	23	mwghuman30K#A:08121	NM_016275	selenoprotein t; loc51714	ENSG00000183866	ENST00000327889	GO:0008430, GO:0001514, GO:0008372		607912
5	2	24	mwghuman30K#A:08286	NM_004844	similar to sh3-domain binding protein 5 (btk-associated); sh3 binding protein (h. sapiens); sh3bp5	ENSG00000131370	ENST00000253688	GO:0005070, GO:0007165, GO:0005737	SH3BP5, 10827	605612
5	3	1	mwghuman30K#A:01057	NM_000060	biotinidase precursor; btd	ENSG00000169814	ENST00000303498	GO:0006807, GO:0006768, GO:0008544, GO:0004075, GO:0016810, GO:0007417	1122, BTD	253260
5	3	2	mwghuman30K#A:08779	NM_017897	hypothetical protein flj20604; flj20604	ENSG00000151093	ENST00000280701	GO:0005840, GO:0005524, GO:0005622, GO:0006468, GO:0003824, GO:0004672, GO:0006412, GO:0006633, GO:0003735
5	3	3	mwghuman30K#A:07269	NM_000994	ribosomal protein l32; rpl32	ENSG00000146677	ENST00000275524	GO:0005842, GO:0005840,	10336, RPL32
5	3	4	mwghuman30K#A:09632	NM_003043	solute carrier family 6 (neurotransmitter transporter, taurine), member 6; slc6a6	ENSG00000131389	ENST00000308558	GO:0005887, GO:0006520, GO:0005369, GO:0015293, GO:0006836	SLC6A6, 11052	186854
5	3	5	mwghuman30K#A:07479	NM_012190	formyltetrahydrofolate dehydrogenase; fthfd	ENSG00000144908	ENST00000273450, ENST00000309149	GO:0009058, GO:0016155, GO:0006730, GO:0016742, GO:0009258, GO:0005489, GO:0016491	3978, FTHFD	600249
5	3	6	mwghuman30K#A:00347	NM_020351	smooth muscle cell-expressed and macrophage conditioned medium-i; loc57086	ENSG00000144810	ENST00000261037	GO:0005201, GO:0007155, GO:0005591, GO:0005194, GO:0005578	COL8A1, 2215	120251
5	3	7	mwghuman30K#A:08560	NM_017875	hypothetical protein flj20551; flj20551	ENSG00000144659	ENST00000273158	GO:0006810, GO:0005743, GO:0005488
5	3	8	mwghuman30K#A:00247	NM_005694	cox17 homolog, cytochrome c oxidase assembly protein (yeast); cox17	ENSG00000138495	ENST00000261070		2264, COX17	604813
5	3	9	mwghuman30K#A:06884	NM_004634	bromodomain-containing protein; brpf1	ENSG00000171152	ENST00000302054	GO:0005634, GO:0003677, GO:0006355	14255, BRPF1	602410
5	3	10	mwghuman30K#A:00633	NM_020394	zinc finger protein sbzf3; loc57116	ENSG00000135747	ENST00000271977, ENST00000328519, ENST00000258227, ENST00000335445, ENST00000335433, ENST00000294941	GO:0005634, GO:0006355, GO:0005622, GO:0003676
5	3	11	mwghuman30K#A:00648	NM_004256	organic cation transporter like 3; orctl3	ENSG00000172940	ENST00000311856	GO:0006810, GO:0005887, GO:0015101, GO:0005624, GO:0005215		604047
5	3	12	mwghuman30K#A:10477	NM_001679	atpase, na+/k+ transporting, beta 3 polypeptide; atp1b3	ENSG00000069849	ENST00000286371	GO:0005391, GO:0006810, GO:0005890, GO:0006813, GO:0016021, GO:0006814	ATP1B3, 806	601867
5	3	13	mwghuman30K#A:04932	NM_004733	acetyl-coenzyme a transporter; acatn	ENSG00000169359	ENST00000302762	GO:0008521, GO:0006810, GO:0005887, GO:0005789, GO:0005624	95, SLC33A1	603690
5	3	14	mwghuman30K#A:06445	NM_016557	orphan seven-transmembrane receptor, chemokine related; vshk1	ENSG00000129048	ENST00000237309, ENST00000249887	GO:0007186, GO:0001584, GO:0005887, GO:0016493, GO:0006955, GO:0006935	1611, CCRL1	606065
5	3	15	mwghuman30K#A:00165	NM_007117	thyrotropin-releasing hormone; trh	ENSG00000170893	ENST00000302649	GO:0008437, GO:0007165, GO:0007267, GO:0005625	TRH, 12298	275120
5	3	16	mwghuman30K#A:07246	NM_016044	cgi-105 protein; loc51011	ENSG00000115042	ENST00000233379	GO:0008152, GO:0003824
5	3	17	mwghuman30K#A:06288	NM_004633	interleukin 1 receptor, type ii; il1r2	ENSG00000115590	ENST00000233942	GO:0004872, GO:0004910, GO:0006955, GO:0016021	IL1R2, 5994	147811
5	3	18	mwghuman30K#A:05053	NM_016170	ncx protein; ncx	ENSG00000115297	ENST00000233638	GO:0005634, GO:0007275, GO:0006355, GO:0005554, GO:0003700, GO:0000004, GO:0008372	5057, TLX2	604240
5	3	19	mwghuman30K#A:00071	NM_016297	prenylcysteine lyase; pcl1	ENSG00000116005	ENST00000264441	GO:0001735, GO:0016829, GO:0030327, GO:0005764, GO:0030329, GO:0016491	20588, PCYOX1
5	3	20	mwghuman30K#A:10125	NM_019093	udp glycosyltransferase 1 family, polypeptide a3; ugt1a3	ENSG00000167165	ENST00000330771, ENST00000287677, ENST00000318990, ENST00000305180, ENST00000305139, ENST00000310915, ENST00000330556, ENST00000305208, ENST00000305130	GO:0005783, GO:0005792, GO:0008152, GO:0007586, GO:0016758, GO:0006805, GO:0015020, GO:0008194, GO:0005509, GO:0005576, GO:0016021, GO:0008210, GO:0016740, GO:0006789	12538, UGT1A8, 12540, 12529, 12539, UGT1A7, 12536, UGT1A3, UGT1A1, 12531, UGT1A5, UGT1A@, 12535, UGT1A10, UGT1A6,	606431, 218800, 143500, 191740, 606432, 606435, 606430, 606429, 606785, 606428, 606433, 606434
5	3	21	mwghuman30K#A:01256	NM_005722	actin-related protein 2; actr2	ENSG00000138071	ENST00000260641	GO:0005885, GO:0006928, GO:0005200	169, ACTR2	604221
5	3	22	mwghuman30K#A:10734	NM_020151	gtt1 protein; gtt1	ENSG00000084090	ENST00000317170		18063, STARD7
5	3	23	mwghuman30K#A:09898	NM_005689	atp-binding cassette, sub-family b, member 6; abcb6	ENSG00000115657	ENST00000295750, ENST00000265316	GO:0016020, GO:0006810, GO:0005524, GO:0004009, GO:0000166, GO:0016021, GO:0005739, GO:0019866	ABCB6, 47	605452
5	3	24	mwghuman30K#A:09544	NM_006449	cdc42 effector protein 3; cep3	ENSG00000163171	ENST00000295324	GO:0005519, GO:0007165	16943, CDC42EP3	606133
5	4	1	mwghuman30K#A:10402	NM_000821	gamma-glutamyl carboxylase; ggcx	ENSG00000115486	ENST00000233838	GO:0007596, GO:0006464, GO:0008488, GO:0016021, GO:0005624, GO:0016874	4247, GGCX	277450, 137167
5	4	2	mwghuman30K#A:05175	NM_017952	hypothetical protein flj20758; flj20758	ENSG00000132300	ENST00000254630
5	4	3	mwghuman30K#A:07694	NM_014213	homeo box d9; hoxd9	ENSG00000128709	ENST00000249499	GO:0005634, GO:0006350, GO:0007275, GO:0006355, GO:0003702, GO:0016563, GO:0003700	5140, HOXD9	142982
5	4	4	mwghuman30K#A:04618	NM_002148	homeo box d10; hoxd10	ENSG00000128710	ENST00000249501	GO:0005634, GO:0007275, GO:0006355, GO:0003702, GO:0003700	5133, HOXD10	142984
5	4	5	mwghuman30K#A:08912	NM_000523	homeo box d13; hoxd13	ENSG00000128714	ENST00000249505	GO:0005634, GO:0007275, GO:0006355, GO:0001501, GO:0003700, GO:0006366	HOXD13, 5136	113200, 186000, 113300, 142989
5	4	6	mwghuman30K#A:10520	NM_003690	protein activator of the interferon-induced protein kinase; prkra	ENSG00000180228	ENST00000325748	GO:0007165, GO:0016301, GO:0005622, GO:0003725, GO:0006955, GO:0003800, GO:0004871, GO:0008047, GO:0008285	9438, PRKRA	603424
5	4	7	mwghuman30K#A:01572	NM_018571	amyotrophic lateral sclerosis 2 (juvenile) chromosome region, candidate 2; als2cr2	ENSG00000082146	ENST00000194530	GO:0005524, GO:0004672, GO:0006468, GO:0016740, GO:0008372	13205, ALS2CR2	607333
5	4	8	mwghuman30K#A:04740	NM_001298	cyclic nucleotide gated channel alpha 3; cnga3	ENSG00000144191	ENST00000272602	GO:0015276, GO:0030552, GO:0006813, GO:0007165, GO:0005267, GO:0007601, GO:0006811, GO:0005887, GO:0005624	CNGA3, 2150	600053, 216900
5	4	9	mwghuman30K#A:09069	NM_004116	fk506-binding protein 1b isoform a; fkbp1b	ENSG00000119782	ENST00000238793, ENST00000334093	GO:0006457, GO:0006936, GO:0042027, GO:0016853, GO:0004600, GO:0005737, GO:0030051	3712, FKBP1B	600620	1C9H
5	4	10	mwghuman30K#A:00021	NM_002980	secretin receptor precursor; sctr	ENSG00000080293	ENST00000019103	GO:0015055, GO:0007186, GO:0005887, GO:0007586, GO:0007588,	10608, SCTR	182098
5	4	11	mwghuman30K#A:03186	NM_015955	c21orf19-like protein; loc51072	ENSG00000162959	ENST00000295065
5	4	12	mwghuman30K#A:08230	NM_005048	parathyroid hormone receptor 2; pthr2	ENSG00000144407	ENST00000272847	GO:0007186, GO:0005887, GO:0004991, GO:0004930	9609, PTHR2	601469
5	4	13	mwghuman30K#A:01007	NM_013233	ste-20 related kinase; spak	ENSG00000115373	ENST00000263818	GO:0005634, GO:0004713, GO:0005524, GO:0004702, GO:0006950, GO:0006468, GO:0016740, GO:0005737	STK39, 17717	607648
5	4	14	mwghuman30K#A:07876	NM_006569	cell growth regulatory with ef-hand domain; cgr11	ENSG00000138028	ENST00000260595	GO:0005509, GO:0006950, GO:0007050, GO:0008285	16962, CGREF1	606137
5	4	15	mwghuman30K#A:04330	NM_004735	leucine rich repeat (in flii) interacting protein 1; lrrfip1	ENSG00000124831	ENST00000289175, ENST00000244815, ENST00000308482	GO:0005856, GO:0005634, GO:0003702, GO:0000004, GO:0003725, GO:0008372, GO:0006357, GO:0016481, GO:0005554, GO:0016564	6702, LRRFIP1	603256
5	4	16	mwghuman30K#A:01475	NM_003469	secretogranin ii precursor; scg2	ENSG00000171951	ENST00000305409		10575, SCG2	118930
5	4	17	mwghuman30K#A:03459	NM_002210	integrin, alpha v (vitronectin receptor, alpha polypeptide, antigen cd51); itgav	ENSG00000138448	ENST00000261023	GO:0008305, GO:0007160, GO:0007229, GO:0004895	ITGAV, 6150	193210	1L5G, 1JV2
5	4	18	mwghuman30K#A:03916	NM_012275	interleukin-1 receptor antagonist homolog 1; il1hy1	ENSG00000136695	ENST00000259212	GO:0005152, GO:0005576, GO:0006955, GO:0006954	15561, IL1F5	605507
5	4	19	mwghuman30K#A:03415	NM_005383	sialidase 2 (cytosolic sialidase); neu2	ENSG00000115488	ENST00000233840	GO:0004308, GO:0005975, GO:0005737, GO:0016798	NEU2, 7759	605528
5	4	20	mwghuman30K#A:04319	NM_012249	ras-like protein; tc10	ENSG00000119729	ENST00000238738	GO:0007264, GO:0005525, GO:0003931, GO:0005886, GO:0000004	ARHQ, 17736	605857
5	4	21	mwghuman30K#A:03312	NM_001965	early growth response 4; egr4	ENSG00000135625	ENST00000258092	GO:0005634, GO:0006355, GO:0003700, GO:0008284	3241, EGR4	128992
5	4	22	mwghuman30K#A:00809	NM_004891	mitochondrial ribosomal protein l33; mrpl33	ENSG00000163797	ENST00000296102	GO:0005840, GO:0006412, GO:0005622, GO:0003735	14487, MRPL33
5	4	23	mwghuman30K#A:05387	NM_017974	hypothetical protein flj10035; flj10035	ENSG00000085978	ENST00000334050, ENST00000326817, ENST00000287735, ENST00000326802
5	4	24	mwghuman30K#A:02470	NM_014668	kiaa0575 gene product; kiaa0575	ENSG00000174934	ENST00000272236, ENST00000234142, ENST00000263834	GO:0005554, GO:0000004, GO:0008372
5	5	1	mwghuman30K#A:01488	NM_005199	cholinergic receptor, nicotinic, gamma polypeptide; chrng	ENSG00000135906	ENST00000258391	GO:0005230, GO:0007165, GO:0006936,	1967, CHRNG	100730
5	5	2	mwghuman30K#A:03016	NM_031313	placental-like alkaline phosphatase preproprotein; alppl2	ENSG00000163286	ENST00000295453	GO:0000287, GO:0016310, GO:0016787, GO:0008152, GO:0016021, GO:0004035	ALPPL2, 441	171810
5	5	3	mwghuman30K#A:02757	XM_016014	hypothetical protein xp_016014; loc96560
5	5	4	mwghuman30K#A:05126	NM_001269	chromosome condensation 1; chc1	ENSG00000180198	ENST00000315181	GO:0005087, GO:0005634, GO:0003677, GO:0006323, GO:0007049, GO:0007067	1913, CHC1	179710	1I2M, 1A12
5	5	5	mwghuman30K#A:01815	NM_000157	glucosidase, beta; acid (includes glucosylceramidase); gba	ENSG00000177628	ENST00000327247	GO:0016020, GO:0006665, GO:0005975, GO:0005764, GO:0004348, GO:0007040, GO:0016798	4177, GBA	230800, 230900, 606463, 231000, 231005
5	5	6	mwghuman30K#A:07488	NM_000851	glutathione s-transferase m5; gstm5	ENSG00000134201	ENST00000256593	GO:0004364, GO:0006803, GO:0016740	4637, GSTM5	138385
5	5	7	mwghuman30K#A:01601	NM_000849	glutathione s-transferase m3 (brain); gstm3	ENSG00000134202	ENST00000256594	GO:0004364, GO:0008065, GO:0006803, GO:0016740	4635, GSTM3	138390	3GTU
5	5	8	mwghuman30K#A:07095	NM_006402	hepatitis b virus x-interacting protein; xip	ENSG00000134248	ENST00000256644	GO:0003800, GO:0007125, GO:0008166	17955, HBXIP
5	5	9	mwghuman30K#A:04748	NM_002221	1d-myo-inositol-trisphosphate 3-kinase b; itpkb	ENSG00000143772	ENST00000272117	GO:0007165, GO:0008440, GO:0005516, GO:0016740	ITPKB, 6179	147522
5	5	10	mwghuman30K#A:05236	NM_006099	protein inhibitor of activated stat3; pias3	ENSG00000131788	ENST00000305493	GO:0005634, GO:0003677, GO:0003714, GO:0008270		605987
5	5	11	mwghuman30K#A:09304	NM_006472	thioredoxin interacting protein; txnip	ENSG00000117289	ENST00000235941	GO:0007600, GO:0007165, GO:0005554, GO:0000004, GO:0008372	TXNIP, 16952	606599
5	5	12	mwghuman30K#A:04136	NM_017710	hypothetical protein flj20203; flj20203
5	5	13	mwghuman30K#A:03175	NM_021133	ribonuclease l (2',5'-oligoisoadenylate synthetase-dependent); rnasel	ENSG00000135828	ENST00000258306	GO:0004521, GO:0003723, GO:0016787, GO:0005524, GO:0004672, GO:0006468, GO:0008372	10050, RNASEL	180435, 601518
5	5	14	mwghuman30K#A:07147	NM_002731	protein kinase, camp-dependent, catalytic, beta; prkacb	ENSG00000142875	ENST00000315390	GO:0005634, GO:0007165, GO:0005524, GO:0006468, GO:0004682, GO:0004691, GO:0004713, GO:0004674, GO:0016740	9381, PRKACB	176892
5	5	15	mwghuman30K#A:07728	NM_018298	hypothetical protein flj11006; flj11006	ENSG00000055732	ENST00000302814, ENST00000263724	GO:0016021, GO:0006812, GO:0005261	13358, MCOLN3	607400
5	5	16	mwghuman30K#A:03063	NM_001255	cell division cycle 20; cdc20	ENSG00000117399	ENST00000310955	GO:0000074, GO:0006511, GO:0005819	1723, CDC20	603618
5	5	17	mwghuman30K#A:08047	NM_022664	extracellular matrix protein 1, isoform 2 precursor; ecm1	ENSG00000143369	ENST00000271630, ENST00000271629	GO:0006810, GO:0005615, GO:0005554, GO:0005386, GO:0005198, GO:0000004, GO:0005578	3153, ECM1	602201
5	5	18	mwghuman30K#A:05014	NM_001938	down-regulator of transcription 1; dr1	ENSG00000117505	ENST00000236164	GO:0000122, GO:0005634, GO:0003677, GO:0003714, GO:0006350, GO:0008134	DR1, 3017	601482	1JFI
5	5	19	mwghuman30K#A:05239	NM_000437	platelet-activating factor acetylhydrolase 2; pafah2	ENSG00000158006	ENST00000309113	GO:0003847, GO:0016042, GO:0016787, GO:0005625, GO:0005737, GO:0008247, GO:0005543	8579, PAFAH2	602344
5	5	20	mwghuman30K#A:04213	NM_019557	hypothetical protein rp1-317e23; loc56181	ENSG00000117640	ENST00000236299
5	5	21	2ara_b530#1	2ara_b530#1	arabidopsis control oligonucleotide
5	5	22	2ara_b171#1	2ara_b171#1	arabidopsis control oligonucleotide
5	5	23	mwghuman30K#A:03350	NM_012199	eukaryotic translation initiation factor 2c, 1; eif2c1	ENSG00000092847	ENST00000207451	GO:0006446, GO:0003743, GO:0006412, GO:0005850	EIF2C1, 3262	606228
5	5	24	mwghuman30K#A:03701	NM_000570	fc fragment of igg, low affinity iiib, receptor for (cd16); fcgr3b	ENSG00000162747	ENST00000294800	GO:0004872, GO:0006955, GO:0016021, GO:0005886, GO:0019864	3620, FCGR3A, FCGR3B, 3619	146740	1IIS, 1E4J, 1E4K, 1IIX, 1FNL
5	6	1	mwghuman30K#A:07812	NM_004001	fc fragment of igg, low affinity iib, receptor for (cd32); fcgr2b	ENSG00000072694	ENST00000236937, ENST00000234587	GO:0007165, GO:0006955, GO:0016021, GO:0008151, GO:0005886, GO:0015029, GO:0019864	FCGR2B, 3618	604590	2FCB
5	6	2	mwghuman30K#A:08171	NM_012113	carbonic anhydrase xiv precursor; ca14	ENSG00000118298	ENST00000237041	GO:0016829, GO:0006730, GO:0004089, GO:0016021, GO:0008270	1372, CA14	604832
5	6	3	mwghuman30K#A:10289	NM_002557	oviductal glycoprotein 1, 120kd (mucin 9, oviductin); ovgp1	ENSG00000085465	ENST00000256576	GO:0007565, GO:0005615, GO:0016787, GO:0008152, GO:0007338	8524, OVGP1	603578
5	6	4	mwghuman30K#A:01449	NM_003281	troponin i, skeletal, slow; tnni1	ENSG00000159173	ENST00000290284	GO:0003779, GO:0005523,	11945, TNNI1	191042
5	6	5	mwghuman30K#A:03234	NM_004078	cysteine and glycine-rich protein 1; csrp1	ENSG00000159176	ENST00000290286	GO:0005634, GO:0008270	CSRP1, 2469	123876
5	6	6	mwghuman30K#A:10067	NM_002585	pre-b-cell leukemia transcription factor 1; pbx1	ENSG00000167081	ENST00000325193, ENST00000300401	GO:0007548, GO:0005634, GO:0006700, GO:0006355, GO:0007388, GO:0008151, GO:0003700, GO:0007387, GO:0006366	PBX3, 8634, 8632, PBX1	176310, 176312	1DU6, 1LFU, 1B72
5	6	7	mwghuman30K#A:06599	NM_004768	splicing factor, arginine/serine-rich 11; sfrs11	ENSG00000116754	ENST00000235399	GO:0003723, GO:0005634, GO:0008248, GO:0006371	10782, SFRS11	602010
5	6	8	mwghuman30K#A:07326	NM_016258	high-glucose-regulated protein 8; hgrg8	ENSG00000162427	ENST00000294415
5	6	9	mwghuman30K#A:07697	NM_000911	opioid receptor, delta 1; oprd1	ENSG00000116329	ENST00000234961	GO:0001584,	8153, OPRD1	165195
5	6	10	mwghuman30K#A:05892	NM_002023	fibromodulin precursor; fmod	ENSG00000122176	ENST00000241646	GO:0007181, GO:0005515, GO:0005578	3774, FMOD	600245
5	6	11	mwghuman30K#A:02184	NM_003479	protein tyrosine phosphatase type iva, member 2; ptp4a2	ENSG00000184007	ENST00000332500, ENST00000329848	GO:0006470, GO:0004727	9635, PTP4A2	601584
5	6	12	mwghuman30K#A:00008	NM_018056	hypothetical protein flj10315; flj10315	ENSG00000121775	ENST00000319267
5	6	13	mwghuman30K#A:04888	NM_005610	retinoblastoma-binding protein 4; rbbp4	ENSG00000162521	ENST00000294520	GO:0005634, GO:0006281, GO:0006260, GO:0007049, GO:0008285	9887, RBBP4	602923
5	6	14	mwghuman30K#A:01152	NM_001066	tumor necrosis factor receptor 2 (75kd); tnfrsf1b	ENSG00000028137	ENST00000325293, ENST00000029717	GO:0004872, GO:0016021, GO:0005031, GO:0006915	TNFRSF1B, 11917	191191	1CA9
5	6	15	mwghuman30K#A:07626	NM_016389	hypothetical protein; ns1-bp
5	6	16	mwghuman30K#A:05982	NM_004673	angiopoietin-like 1 precursor; angptl1	ENSG00000116194	ENST00000234816	GO:0005102	ANGPTL1, 1175, 489, C11orf3	603874
5	6	17	mwghuman30K#A:01630	NM_004997	myosin binding protein h; mybph	ENSG00000133055	ENST00000255416	GO:0005856, GO:0007155, GO:0008307, GO:0007517, GO:0006942, GO:0005194, GO:0005863	7552, MYBPH	160795
5	6	18	mwghuman30K#A:03382	NM_005621	s100 calcium-binding protein a12; s100a12	ENSG00000163221	ENST00000295383	GO:0005626, GO:0003799, GO:0005829, GO:0005509, GO:0006805, GO:0006954	S100A12, 10489	603112	1GQM, 1E8A
5	6	19	mwghuman30K#A:00876	NM_002614	pdz domain containing 1; pdzk1	ENSG00000174827	ENST00000307929	GO:0006810, GO:0008283, GO:0007242, GO:0005215	8821, PDZK1	603831
5	6	20	mwghuman30K#A:06512	NM_018070	hypothetical protein flj10355; flj10355	ENSG00000157216	ENST00000314841, ENST00000287906	GO:0003697, GO:0005634, GO:0006355, GO:0030528	15674, SSBP3	607390
5	6	21	2ara_b240#1	2ara_b240#1	arabidopsis control oligonucleotide
5	6	22	2ara_b184#1	2ara_b184#1	arabidopsis control oligonucleotide
5	6	23	mwghuman30K#A:01350	NM_005248	gardner-rasheed feline sarcoma viral (v-fgr) oncogene homolog; fgr	ENSG00000000938	ENST00000001380	GO:0004713, GO:0005524, GO:0006468, GO:0008151, GO:0007242, GO:0016740,	FGR, 3697	164940
5	6	24	mwghuman30K#A:07994	NM_014188	hspc182 protein; hspc182	ENSG00000160075	ENST00000291386	GO:0016743, GO:0016597, GO:0006520
5	7	1	mwghuman30K#A:03815	NM_018022	hypothetical protein flj10199; flj10199	ENSG00000171729	ENST00000303840
5	7	2	mwghuman30K#A:02786	NM_006769	lim domain only 4; lmo4	ENSG00000143013	ENST00000271199	GO:0005634, GO:0006355, GO:0007345, GO:0003700	LMO4, 6644	603129
5	7	3	mwghuman30K#A:09411	NM_001428	enolase 1; eno1	ENSG00000074800	ENST00000234590	GO:0000287, GO:0016829, GO:0004634, GO:0000015, GO:0006096	3350, ENO1	172430, 607098
5	7	4	mwghuman30K#A:03884	NM_016527	hydroxyacid oxidase 2; hao2	ENSG00000116882	ENST00000325945	GO:0008891, GO:0001561, GO:0003973, GO:0006118, GO:0005777, GO:0016491	HAO2, 4810	605176
5	7	5	mwghuman30K#A:08010	NM_000864	5-hydroxytryptamine (serotonin) receptor 1d; htr1d	ENSG00000179546	ENST00000314113	GO:0001584, GO:0005887, GO:0004993, GO:0007268, GO:0007187	HTR1D, 5289	182133
5	7	6	mwghuman30K#A:07900	NM_004659	matrix metalloproteinase 23a; mmp23a	ENSG00000008125	ENST00000009120, ENST00000234610, ENST00000246423	GO:0004222, GO:0006508, GO:0008270, GO:0000004, GO:0005578	MMP23A, MMP23B, 7170, 7171	603320, 603321
5	7	7	mwghuman30K#A:00152	NM_019605	hypothetical protein; dj667h12.2	ENSG00000082497	ENST00000194944
5	7	8	mwghuman30K#A:03242	NM_016374	rbp1-like protein, isoform 1; bcaa	ENSG00000054267	ENST00000264184, ENST00000264183	GO:0003677, GO:0005554, GO:0005622, GO:0000004, GO:0008372	15550, RBP1L1
5	7	9	mwghuman30K#A:02625	NM_006314	connector enhancer of ksr-like (drosophila kinase suppressor of ras); cnk1	ENSG00000142675	ENST00000270798	GO:0016301, GO:0007242		603272
5	7	10	mwghuman30K#A:07272	NM_002870	rab13, member ras oncogene family; rab13	ENSG00000143545	ENST00000271845	GO:0003928, GO:0008565, GO:0016192, GO:0006886, GO:0007155, GO:0007264, GO:0005923, GO:0005525	9762, RAB13	602672
5	7	11	mwghuman30K#A:09435	NM_003790	tumor necrosis factor receptor superfamily, member 12; tnfrsf12	ENSG00000162401	ENST00000323909, ENST00000294384, ENST00000323884, ENST00000323900, ENST00000335600, ENST00000323896, ENST00000322033	GO:0005027, GO:0016329, GO:0005887, GO:0005829, GO:0004872, GO:0005554, GO:0007166, GO:0008624, GO:0008372	TNFRSF25, 11910	603366
5	7	12	mwghuman30K#A:08790	NM_018216	hypothetical protein flj10782; flj10782	ENSG00000157881	ENST00000288738		19366, PANK4	606162
5	7	13	mwghuman30K#A:09798	NM_003820	tumor necrosis factor receptor superfamily, member 14; herpesvirus entry mediator; tnfrsf14	ENSG00000157873	ENST00000288726	GO:0005027, GO:0005887, GO:0004872, GO:0006955, GO:0007166, GO:0006915	11912, TNFRSF14	602746	1JMA
5	7	14	mwghuman30K#A:01848	NM_057090	neurotrophic factor artemin isoform 3, precursor; artn	ENSG00000117407	ENST00000329640, ENST00000236063	GO:0007405, GO:0007165, GO:0005102	727, ARTN	603886
5	7	15	mwghuman30K#A:03149	NM_006279	sialyltransferase 6 (n-acetyllacosaminide alpha 2,3-sialyltransferase); siat6	ENSG00000126091	ENST00000321703, ENST00000262915, ENST00000333671, ENST00000321678, ENST00000330208, ENST00000330190, ENST00000328607, ENST00000335430, ENST00000332628	GO:0016020, GO:0006486,	10866, SIAT6	606494
5	7	16	mwghuman30K#A:08478	NM_002633	phosphoglucomutase 1; pgm1	ENSG00000079739	ENST00000006941	GO:0006006, GO:0000287, GO:0016853, GO:0005975, GO:0004614, GO:0005737	PGM1, 8905	171900
5	7	17	mwghuman30K#A:01855	NM_019049	hypothetical protein; flj20054	ENSG00000162701	ENST00000235453
5	7	18	mwghuman30K#A:09123	NM_012474	uridine monophosphate kinase; umpk	ENSG00000143179	ENST00000271395	GO:0004849, GO:0009058, GO:0005524, GO:0005975, GO:0016740, GO:0008974	12562, UMPK	191710
5	7	19	mwghuman30K#A:05760	NM_002953	ribosomal protein s6 kinase, 90kd, polypeptide 1; rps6ka1	ENSG00000117676	ENST00000263975	GO:0007165, GO:0005524, GO:0006468, GO:0004682, GO:0004691, GO:0004713, GO:0004674, GO:0016740	RPS6KA1, 10430	601684
5	7	20	mwghuman30K#A:08540	NM_002482	nuclear autoantigenic sperm protein (histone-binding); nasp	ENSG00000132780	ENST00000255120, ENST00000315010, ENST00000255121	GO:0005634, GO:0006323, GO:0007283, GO:0005871	7644, NASP	603185
5	7	21	mwghuman30K#A:00386	NM_020127	tuftelin 1; tuft1	ENSG00000143367	ENST00000306878		TUFT1, 12422	600087
5	7	22	mwghuman30K#A:08881	NM_000969	ribosomal protein l5; rpl5	ENSG00000122406	ENST00000320670	GO:0005842, GO:0005840, GO:0006412, GO:0005622, GO:0008097, GO:0003735, GO:0019843	RPL5, 10360	603634
5	7	23	mwghuman30K#A:04632	NM_002810	proteasome (prosome, macropain) 26s subunit, non-atpase, 4; psmd4	ENSG00000159352	ENST00000290517	GO:0005837, GO:0005829	PSMD4, 9561	601648
5	7	24	mwghuman30K#A:08821	NM_000983	ribosomal protein l22 proprotein; rpl22
5	8	1	mwghuman30K#A:10042	NM_001231	skeletal muscle calsequestrin 1; casq1	ENSG00000143318	ENST00000271556		1512, CASQ1	114250
5	8	2	mwghuman30K#A:05330	NM_003564	transgelin 2; tagln2	ENSG00000117063	ENST00000312379	GO:0007517	11554, TAGLN2	604634
5	8	3	mwghuman30K#A:09961	NM_005217	defensin, alpha 3, preproprotein; defa3	ENSG00000185918	ENST00000327857	GO:0003799, GO:0006952, GO:0006805, GO:0005576	DEFA3, 2762	604522	1DFN
5	8	4	mwghuman30K#A:07593	NM_019554	s100 calcium-binding protein a4; s100a4	ENSG00000160673	ENST00000292165	GO:0005509, GO:0007125	10494, S100A4	114210	1M31
5	8	5	mwghuman30K#A:10655	NM_004654	drosophila fat facets related, y-linked; usp9y	ENSG00000114374	ENST00000232487	GO:0004843, GO:0006511, GO:0016787, GO:0004197, GO:0004221, GO:0007283	12633, USP9Y	400005
5	8	6	mwghuman30K#A:00554	NM_025021	hypothetical protein flj14027; kiaa0616	ENSG00000105662	ENST00000262813, ENST00000321949		MECT1, 16062	607536
5	8	7	mwghuman30K#A:06924	NM_025109	hypothetical protein flj22865; flj22865	ENSG00000141140	ENST00000268852	GO:0005524, GO:0016459, GO:0003774
5	8	8	mwghuman30K#A:07750	NM_024835	c3hc4-type zinc finger protein; lzk1	ENSG00000005955	ENST00000304718
5	8	9	mwghuman30K#A:10130	NM_024864	hypothetical protein flj22578; flj22578	ENSG00000129282	ENST00000250156	GO:0006396, GO:0003723, GO:0008173
5	8	10	mwghuman30K#A:07678	NM_014338	phosphatidylserine decarboxylase; pisd	ENSG00000100141	ENST00000266095	GO:0008654, GO:0016829, GO:0004609	8999, PISD
5	8	11	mwghuman30K#A:05980	NM_002911	regulator of nonsense transcripts 1; rent1	ENSG00000005007	ENST00000262803	GO:0006449, GO:0003723, GO:0016787, GO:0005524, GO:0000184, GO:0004386, GO:0005737	RENT1, 9962	601430
5	8	12	mwghuman30K#A:02735	NM_001492	growth differentiation factor 1; gdf1	ENSG00000130283	ENST00000247005		GDF1, 4214	602880
5	8	13	mwghuman30K#A:00870	NM_025089	hypothetical protein flj23497; flj23497
5	8	14	mwghuman30K#A:05222	NM_002235	potassium voltage-gated channel, shaker-related subfamily, member 6; kcna6	ENSG00000151079	ENST00000280684	GO:0006813, GO:0005249, GO:0005515,	KCNA6, 6225	176257
5	8	15	mwghuman30K#A:05518	XM_018506	hypothetical protein flj23594; flj23594
5	8	16	mwghuman30K#A:03543	NM_003440	zinc finger protein 140 (clone phz-39); znf140	ENSG00000168863	ENST00000325932, ENST00000039562, ENST00000266887, ENST00000248211	GO:0005634, GO:0003677, GO:0006355, GO:0005622, GO:0003700, GO:0003676	12925, ZNF10, ZNF140, 12879	194538, 604082
5	8	17	mwghuman30K#A:10531	NM_022457	hypothetical protein flj10416 similar to constitutive photomorph; flj10416	ENSG00000143207	ENST00000308769, ENST00000271430, ENST00000314478
5	8	18	mwghuman30K#A:05680	BC000953	hypothetical protein flj11159	ENSG00000058729	ENST00000283109	GO:0005554	RIOK2, 18999
5	8	19	mwghuman30K#A:10753	NM_022371	atp-dependant interferon response protein 1; adir	ENSG00000186283	ENST00000334395, ENST00000334393		11997, TOR3A	607555
5	8	20	mwghuman30K#A:03265	NM_017858	hypothetical protein flj20516; flj20516	ENSG00000075131	ENST00000261881
5	8	21	mwghuman30K#A:04243	NM_024776	hypothetical protein flj21140; flj21140
5	8	22	mwghuman30K#A:03499	NM_020796	semaphorin 6a1; sema6a	ENSG00000092421	ENST00000257414, ENST00000282394	GO:0030424, GO:0007399, GO:0008580, GO:0007166, GO:0006915, GO:0005515, GO:0007275, GO:0016021, GO:0007411	SEMA6A, 10738	605885
5	8	23	mwghuman30K#A:03426	NM_015886	protease inhibitor 15 preproprotein; pi15	ENSG00000137558	ENST00000260113	GO:0030304, GO:0005576, GO:0000004, GO:0008372	8946, PI15	607076
5	8	24	mwghuman30K#A:02382	NM_016485	hypothetical protein; hspc228	ENSG00000009844	ENST00000011652, ENST00000319227		20954, C6orf55
5	9	1	mwghuman30K#A:07884	NM_003729	rna 3'-terminal phosphate cyclase; rpc	ENSG00000137996	ENST00000260563	GO:0000244, GO:0005654, GO:0003723, GO:0003963, GO:0016874	RTCD1, 17981
5	9	2	mwghuman30K#A:06358	NM_022836	hypothetical protein flj12810; flj12810	ENSG00000118655	ENST00000237473		17641, DCLRE1B
5	9	3	mwghuman30K#A:08229	NM_005725	tetraspan 2; tspan-2	ENSG00000134198	ENST00000285818	GO:0006928, GO:0007155, GO:0008283, GO:0016021, GO:0008583
5	9	4	mwghuman30K#A:07047	NM_022766	hypothetical protein flj23239; flj23239	ENSG00000100422	ENST00000216264	GO:0004143, GO:0000287, GO:0007205, GO:0004685, GO:0016740, GO:0000299, GO:0006672, GO:0001729	19256, CERK
5	9	5	mwghuman30K#A:08335	X74874	rna polymerase ii largest subunit	ENSG00000181222	ENST00000322644	GO:0005665, GO:0005634, GO:0003677, GO:0006355, GO:0003901, GO:0003900, GO:0006366, GO:0003899, GO:0003902, GO:0005515, GO:0006350, GO:0016740	9187, POLR2A	180660
5	9	6	mwghuman30K#A:01099	NM_030613	hypothetical protein flj21628; flj21628	ENSG00000178219	ENST00000320451	GO:0005634, GO:0003677, GO:0006355, GO:0003700	12909, ZNF126, ZNF271,	194633, 604754
5	9	7	mwghuman30K#A:08074	NM_024319	hypothetical protein mgc4174; mgc4174	ENSG00000143793	ENST00000272139		19032, C1orf35
5	9	8	mwghuman30K#A:00096	NM_024868	hypothetical protein flj14124; flj14124	ENSG00000185732	ENST00000328792
5	9	9	mwghuman30K#A:04442	NM_015271	tripartite motif protein trim2; trim2	ENSG00000109654	ENST00000263986	GO:0017022, GO:0008270, GO:0005737, GO:0000004	15974, TRIM2
5	9	10	mwghuman30K#A:03272	NM_017614	betaine-homocysteine methyltransferase 2; bhmt2	ENSG00000132840	ENST00000255192	GO:0008898, GO:0008168, GO:0016740	1048, BHMT2	605932
5	9	11	mwghuman30K#A:04054	XM_071411	hypothetical protein xp_071411; loc123229
5	9	12	mwghuman30K#A:00384	NM_024583	hypothetical protein flj23142; flj23142	ENSG00000144306	ENST00000272732
5	9	13	mwghuman30K#A:07023	NM_003023	sh3-domain binding protein 2; sh3bp2	ENSG00000087266	ENST00000310699	GO:0005070, GO:0007242	10825, SH3BP2	602104, 118400
5	9	14	mwghuman30K#A:04924	NM_001483	glioblastoma amplified sequence; gbas	ENSG00000146729	ENST00000322090		4179, GBAS	603004
5	9	15	mwghuman30K#A:05411	NM_007375	tar dna binding protein; tardbp	ENSG00000120948	ENST00000240185	GO:0003723, GO:0005634, GO:0006371, GO:0006355, GO:0008017, GO:0003700, GO:0007067, GO:0006366	11571, TARDBP	605078
5	9	16	mwghuman30K#A:08480	NM_024615	hypothetical protein flj21308; flj21308	ENSG00000151883	ENST00000281631
5	9	17	mwghuman30K#A:03598	NM_000180	guanylate cyclase 2d, membrane (retina-specific); gucy2d	ENSG00000132518	ENST00000254854	GO:0005524, GO:0006468, GO:0007601, GO:0006182, GO:0008075, GO:0004713, GO:0016829, GO:0005887, GO:0007242, GO:0005640, GO:0007168, GO:0004383	4689, GUCY2D	601777, 600179, 204000, 600977	1AWL
5	9	18	mwghuman30K#A:06080	NM_024949	hypothetical protein flj22029; flj22029	ENSG00000151718	ENST00000281445
5	9	19	mwghuman30K#A:01381	NM_004560	receptor tyrosine kinase-like orphan receptor 2; ror2	ENSG00000169071	ENST00000303641	GO:0007165, GO:0005887, GO:0005524, GO:0007275, GO:0004888, GO:0006468, GO:0016740, GO:0004714	10257, ROR2	113000, 602337, 268310
5	9	20	mwghuman30K#A:08966	NM_022755	chromosome 9 open reading frame 12; c9orf12	ENSG00000127080	ENST00000287996	GO:0016301	14645, C9orf12
5	9	21	mwghuman30K#A:00515	NM_022496	hypothetical protein flj13433; flj13433	ENSG00000075089	ENST00000188312	GO:0008152, GO:0015629, GO:0005200
5	9	22	mwghuman30K#A:05568	NM_017600	hypothetical protein dkfzp434m0331; dkfzp434m0331	ENSG00000120853	ENST00000266746
5	9	23	mwghuman30K#A:05902	NM_018842	insulin receptor tyrosine kinase substrate; loc55971	ENSG00000006453	ENST00000005260
5	9	24	mwghuman30K#A:04486	NM_003496	transformation/transcription domain-associated protein; trrap	ENSG00000070277	ENST00000265629, ENST00000289723, ENST00000289743, ENST00000265628	GO:0007165, GO:0005554, GO:0005507, GO:0000125, GO:0006118, GO:0005489, GO:0004428	TRRAP, 12347	603015
5	10	1	mwghuman30K#A:00915	NM_013336	sec61 alpha form 1; sec61a1	ENSG00000058262	ENST00000243253	GO:0006605, GO:0009306, GO:0005783, GO:0015450, GO:0016021
5	10	2	mwghuman30K#A:02854	NM_022841	hypothetical protein flj12994; flj12994	ENSG00000181827	ENST00000317318
5	10	3	mwghuman30K#A:05204	NM_024755	hypothetical protein flj13213; flj13213
5	10	4	mwghuman30K#A:10844	NM_021724	nuclear receptor subfamily 1, group d, member 1; nr1d1	ENSG00000126368	ENST00000246672	GO:0003707, GO:0005634, GO:0003714, GO:0006355, GO:0003700	NR1D1, 7962	602408	1GA5, 1A6Y, 1HLZ, 1EF6
5	10	5	mwghuman30K#A:09085	NM_024121	hypothetical protein flj20979; flj20979
5	10	6	mwghuman30K#A:05734	NM_025029	hypothetical protein flj14346; flj14346
5	10	7	mwghuman30K#A:04866	NM_025214	ctcl tumor antigen se57-1; se57-1	ENSG00000166510	ENST00000299647
5	10	8	mwghuman30K#A:06758	NM_024630	hypothetical protein flj20984; flj20984	ENSG00000175048	ENST00000309196	GO:0016021	ZDHHC14, 20341, 18475, ZDHHC9
5	10	9	mwghuman30K#A:07162	NM_006380	amyloid beta precursor protein (cytoplasmic tail) binding protein 2; appbp2	ENSG00000062725	ENST00000083182	GO:0006886, GO:0005875, GO:0003777,	APPBP2, 622	605324
5	10	10	mwghuman30K#A:09841	XM_018336	similar to protein phosphatase 1d magnesium-dependent delta isoform loc83270NCBI critical mRNA entry
5	10	11	mwghuman30K#A:09775	NM_024626	hypothetical protein flj22418; flj22418	ENSG00000134258	ENST00000256654
5	10	12	mwghuman30K#A:01865	NM_025188	hypothetical protein flj13181; flj13181	ENSG00000134253	ENST00000256649	GO:0008270, GO:0005622	19018, TRIM45
5	10	13	mwghuman30K#A:04247	NM_001355	d-dopachrome tautomerase; ddt	ENSG00000099977	ENST00000215773	GO:0016853, GO:0004167, GO:0006583	2732, DDT	602750	1DPT
5	10	14	mwghuman30K#A:09347	NM_002415	macrophage migration inhibitory factor (glycosylation-inhibiting factor); mif	ENSG00000099964	ENST00000215754	GO:0005615, GO:0005125, GO:0016853, GO:0006955, GO:0006954	7097, MIF	153620	1CA7, 1GIF, 1CGQ, 1P1G, 1MIF
5	10	15	mwghuman30K#A:09535	NM_024612	hypothetical protein flj22060; flj22060	ENSG00000108406	ENST00000251241	GO:0005524, GO:0008026, GO:0003676	DHX40, 18018	607570
5	10	16	mwghuman30K#A:03585	NM_024665	nuclear receptor co-repressor/hdac3 complex subunit; flj12894	ENSG00000114363	ENST00000263964
5	10	17	mwghuman30K#A:00284	NM_020070	immunoglobulin lambda-like polypeptide 1; igll1	ENSG00000128322	ENST00000330377, ENST00000249053	GO:0016020, GO:0006955, GO:0003793	5870, IGLL1	146770
5	10	18	mwghuman30K#A:08612	NM_025056	hypothetical protein flj23185; flj23185
5	10	19	mwghuman30K#A:09037	NM_002631	phosphogluconate dehydrogenase; pgd	ENSG00000142657	ENST00000270776	GO:0004616, GO:0005489, GO:0009051, GO:0016491	PGD, 8891	172200
5	10	20	mwghuman30K#A:00148	NM_006048	ubiquitination factor e4b (ufd2 homolog, yeast); ube4b	ENSG00000130939	ENST00000253251		12500, UBE4B
5	10	21	mwghuman30K#A:07609	NM_024977	hypothetical protein flj12078; flj12078
5	10	22	mwghuman30K#A:02694	NM_012170	f-box only protein 22; fbxo22	ENSG00000167196	ENST00000308275		FBXO22, 13593
5	10	23	mwghuman30K#A:08577	NM_024717	hypothetical protein flj22344; flj22344	ENSG00000175471	ENST00000312216, ENST00000312202, ENST00000325545
5	10	24	mwghuman30K#A:02691	NM_024657	hypothetical protein flj11565; flj11565	ENSG00000133131	ENST00000255495	GO:0005524
5	11	1	mwghuman30K#A:06398	NM_005819	syntaxin 6; stx6	ENSG00000135823	ENST00000258301, ENST00000294849	GO:0005768, GO:0006810, GO:0005887, GO:0005794, GO:0006899, GO:0005871	STX6, 11441	603944
5	11	2	mwghuman30K#A:01725	NM_030573	hypothetical protein mgc10963; mgc10963	ENSG00000184436	ENST00000215742	GO:0003677
5	11	3	mwghuman30K#A:05870	NM_022467	n-acetylgalactosamine-4-o-sulfotransferase; chst8	ENSG00000124302	ENST00000262622	GO:0001537, GO:0016021, GO:0016740, GO:0000004	15993, CHST8
5	11	4	mwghuman30K#A:03520	NM_015889	tpa inducible gene-1; tig-1	ENSG00000187125	ENST00000292733	GO:0005634, GO:0006355	PCQAP, 14248	607372
5	11	5	mwghuman30K#A:04363	NM_002383	myc-associated zinc finger protein (purine-binding transcription factor); maz	ENSG00000103495	ENST00000219782, ENST00000322945	GO:0003723, GO:0005634, GO:0003677, GO:0006355, GO:0006369, GO:0003702, GO:0006367	MAZ, 6914	600999
5	11	6	mwghuman30K#A:00815	NM_024802	hypothetical protein flj21369; flj21369
5	11	7	mwghuman30K#A:07137	NM_024888	hypothetical protein flj11535; flj11535	ENSG00000129951	ENST00000300947, ENST00000250957
5	11	8	mwghuman30K#A:09311	NM_022818	microtubule-associated proteins 1a/1b light chain 3; map1a/1blc3	ENSG00000140941	ENST00000268607	GO:0007017	13352, MAP1LC3B
5	11	9	mwghuman30K#A:10755	NM_024735	hypothetical protein flj22477; flj22477	ENSG00000103264	ENST00000311635
5	11	10	mwghuman30K#A:04146	NM_023942	hypothetical protein mgc3036; mgc3036
5	11	11	mwghuman30K#A:03809	NM_024915	hypothetical protein flj13782; flj13782	ENSG00000083307	ENST00000251808
5	11	12	mwghuman30K#A:05858	NM_024410	outer dense fibre of sperm tails 1; odf1	ENSG00000155087	ENST00000285402	GO:0005198, GO:0007283,	8113, ODF1	182878
5	11	13	mwghuman30K#A:09755	NM_025138	hypothetical protein flj12661; flj12661	ENSG00000120685	ENST00000239877	GO:0008152, GO:0016491
5	11	14	mwghuman30K#A:09753	NM_019016	hypothetical protein; flj20261	ENSG00000167916	ENST00000264651	GO:0005882, GO:0005871	KRT24, 18527	607742
5	11	15	mwghuman30K#A:01797	NM_007348	activating transcription factor 6; atf6	ENSG00000118217	ENST00000263291	GO:0006457, GO:0005654, GO:0006990, GO:0007165, GO:0005635, GO:0003702, GO:0006357, GO:0003713, GO:0005653, GO:0016021, GO:0005789, GO:0003700	791, ATF6	605537
5	11	16	mwghuman30K#A:00986	XM_018270	hypothetical protein xp_018270; loc94807
5	11	17	mwghuman30K#A:10071	NM_002739	protein kinase c, gamma; prkcg	ENSG00000126583	ENST00000263431	GO:0005524, GO:0006468, GO:0004697, GO:0019992, GO:0004682, GO:0004691, GO:0004713, GO:0005509, GO:0016740, GO:0007242	PRKCG, 9402	176980
5	11	18	mwghuman30K#A:01469	NM_001921	dcmp deaminase; dctd	ENSG00000129187	ENST00000312820	GO:0004132, GO:0016787, GO:0006220, GO:0009165, GO:0008270	2710, DCTD	607638
5	11	19	mwghuman30K#A:03267	NM_018691	hypothetical protein; c5orf3	ENSG00000055147	ENST00000265230
5	11	20	mwghuman30K#A:06447	NM_024632	hypothetical protein flj11526; flj11526	ENSG00000164576	ENST00000297109
5	11	21	mwghuman30K#A:08195	NM_025115	hypothetical protein flj23263; flj23263	ENSG00000129696	ENST00000262171
5	11	22	mwghuman30K#A:04328	NM_024787	hypothetical protein flj12526; flj12526	ENSG00000133874	ENST00000256257		21147, RNF122
5	11	23	mwghuman30K#A:00783	NM_021952	elav (embryonic lethal, abnormal vision, drosophila)-like 4 (hu antigen d); elavl4	ENSG00000162374	ENST00000323186	GO:0006397, GO:0003723, GO:0003730	3315, ELAVL4	168360	1FXL, 1G2E
5	11	24	mwghuman30K#A:06295	NM_023011	similar to yeast upf3, variant a; upf3a	ENSG00000169062	ENST00000329796, ENST00000302685	GO:0005634, GO:0005487, GO:0000184, GO:0005737	20332, UPF3A	605530
5	12	1	mwghuman30K#A:08360	NM_007368	inositol 1,3,4,5-tetrakisphosphate-binding protein; gap1ip4bp	ENSG00000185989	ENST00000334062	GO:0007242, GO:0005886, GO:0005096	20331, RASA3	605182
5	12	2	mwghuman30K#A:00310	NM_024642	hypothetical protein flj21212; flj21212	ENSG00000119514	ENST00000238467	GO:0004653, GO:0005794, GO:0005975, GO:0016740	GALNT4, 19877, GALNT12, 4126	603565
5	12	3	mwghuman30K#A:07693	NM_025199	hypothetical protein flj20886; flj20886
5	12	4	mwghuman30K#A:03810	NM_024844	hypothetical protein flj12549; flj12549	ENSG00000125450	ENST00000245544		PCNT1, 8734	170285
5	12	5	mwghuman30K#A:07756	NM_016185	hematological and neurological expressed 1; hn1	ENSG00000125456	ENST00000304834		HN1, 14569
5	12	6	mwghuman30K#A:08982	NM_024334	hypothetical protein mgc3222; mgc3222	ENSG00000170876	ENST00000306077
5	12	7	mwghuman30K#A:01158	NM_020998	macrophage stimulating 1 (hepatocyte growth factor-like); mst1	ENSG00000173531	ENST00000308124	GO:0007596, GO:0008233, GO:0004263, GO:0000004, GO:0008372, GO:0003809, GO:0006508, GO:0005554, GO:0005509, GO:0004295	MSTP9, MST1, 7390, 7380	142408
5	12	8	mwghuman30K#A:07733	NM_004393	dystroglycan 1 precursor; dag1	ENSG00000173402	ENST00000308775	GO:0006936, GO:0007125, GO:0004895, GO:0005578, GO:0005055, GO:0005515, GO:0005887, GO:0015629, GO:0005624, GO:0006461	DAG1, 2666	128239	1EG4
5	12	9	mwghuman30K#A:03878	NM_016144	ptd002 protein; ptd002	ENSG00000145781	ENST00000274458
5	12	10	mwghuman30K#A:07850	NM_004707	apg12 autophagy 12-like (s. cerevisiae); apg12l	ENSG00000145782	ENST00000274459	GO:0006464,	588, APG12L
5	12	11	mwghuman30K#A:05095	NM_018309	hypothetical protein flj11046; flj11046	ENSG00000036054	ENST00000325209
5	12	12	mwghuman30K#A:10523	NM_023038	a disintegrin and metalloproteinase domain 19, isoform 1 preproprotein; adam19	ENSG00000135074	ENST00000335620, ENST00000257527	GO:0004222, GO:0006508, GO:0016787, GO:0016021, GO:0008270	197, ADAM19	603640
5	12	13	mwghuman30K#A:03856	NM_022763	hypothetical protein flj23399; flj23399	ENSG00000075420	ENST00000264609	GO:0016020, GO:0004896
5	12	14	mwghuman30K#A:03699	NM_003000	succinate dehydrogenase complex, subunit b, iron sulfur (ip); sdhb	ENSG00000117118	ENST00000235768	GO:0006099, GO:0008177, GO:0006118, GO:0005489, GO:0005739, GO:0019737, GO:0009060, GO:0016491	10681, SDHB	185470
5	12	15	mwghuman30K#A:02982	XM_018201	kiaa0445 gene product; kiaa0445
5	12	16	mwghuman30K#A:04674	NM_023015	hypothetical protein flj21919; flj21919	ENSG00000143624	ENST00000318967
5	12	17	mwghuman30K#A:05055	NM_024330	hypothetical protein mgc4365; mgc4365	ENSG00000143554	ENST00000271857	GO:0008152, GO:0003824	SLC27A3, 10997	604193
5	12	18	mwghuman30K#A:01054	NM_003566	early endosome antigen 1, 162kd; eea1	ENSG00000102189	ENST00000322349	GO:0006754, GO:0008270, GO:0015992	EEA1, 3185	605070	1HYJ, 1JOC, 1HYI
5	12	19	mwghuman30K#A:05302	NM_020040	tubulin, beta polypeptide 4, member q; tubb4q	ENSG00000127589	ENST00000248151	GO:0005856, GO:0007018,	12413, TUBB4Q
5	12	20	mwghuman30K#A:02201	NM_016848	neuronal shc; shc3	ENSG00000148082	ENST00000277153	GO:0005554, GO:0007242, GO:0008372		605263
5	12	21	mwghuman30K#A:01898	NM_012222	muty homolog (e. coli); mutyh	ENSG00000132781	ENST00000255122	GO:0003677, GO:0006284, GO:0004519	MUTYH, 7527	604933
5	12	22	mwghuman30K#A:01652	NM_013397	over-expressed breast tumor protein; obtp	ENSG00000124593	ENST00000335515, ENST00000335527, ENST00000312604		C6orf49, 16805
5	12	23	mwghuman30K#A:03650	NM_018141	mitochondrial ribosomal protein s10; mrps10	ENSG00000048544	ENST00000053468	GO:0005840, GO:0005622, GO:0000004, GO:0005761, GO:0005554, GO:0006412, GO:0005739, GO:0003735	14502, MRPS10
5	12	24	mwghuman30K#A:01287	NM_024610	hypothetical protein flj22623; flj22623	ENSG00000169087	ENST00000315996, ENST00000306103		16389, HSPBAP1
5	13	1	mwghuman30K#A:10085	NM_022453	ring finger protein 25; rnf25	ENSG00000163481	ENST00000295704	GO:0016874	14662, RNF25
5	13	2	mwghuman30K#A:07232	NM_025235	tankyrase 2; tnkl	ENSG00000107854	ENST00000265985	GO:0000781, GO:0005634, GO:0016757, GO:0005794, GO:0007004, GO:0003950	TNKS2, 15677	607128
5	13	3	mwghuman30K#A:06112	NM_024085	hypothetical protein flj22169; flj22169	ENSG00000115655	ENST00000234008, ENST00000326705
5	13	4	mwghuman30K#A:08448	NM_022728	neurogenic differentiation 6; neurod6	ENSG00000164600	ENST00000297142	GO:0005634, GO:0003677,	13804, NEUROD6
5	13	5	mwghuman30K#A:07725	BC007833	phosphatidylinositol-4-phosphate 5-kinase, type i, alpha	ENSG00000143398	ENST00000271664, ENST00000271663, ENST00000271665	GO:0016310, GO:0006650, GO:0007165, GO:0016301, GO:0016308, GO:0016740, GO:0008372, GO:0004431	8994, PIP5K1A	603275
5	13	6	mwghuman30K#A:07971	NM_023016	hypothetical protein flj21870; flj21870
5	13	7	mwghuman30K#A:06663	NM_024506	hypothetical protein mgc10771; mgc10771	ENSG00000163521	ENST00000295759	GO:0009341, GO:0004565, GO:0005975
5	13	8	mwghuman30K#A:01909	NM_024782	hypothetical protein flj12610; flj12610	ENSG00000185976	ENST00000318673
5	13	9	mwghuman30K#A:10441	NM_013335	gdp-mannose pyrophosphorylase a; gmppa	ENSG00000144591	ENST00000313597	GO:0009058, GO:0016779
5	13	10	mwghuman30K#A:09634	NM_020979	adaptor protein with pleckstrin homology and src homology 2 domains; aps	ENSG00000160999	ENST00000306803	GO:0005070, GO:0008269, GO:0006960, GO:0007242, GO:0005886, GO:0005737		605300
5	13	11	mwghuman30K#A:07578	NM_023915	g protein-coupled receptor 87; gpr87	ENSG00000138271	ENST00000260843		4538, GPR87	606379
5	13	12	mwghuman30K#A:03911	NM_002250	potassium intermediate/small conductance calcium-activated channel, subfamily n, member 4; kcnn4	ENSG00000104783	ENST00000262888	GO:0006813, GO:0006811, GO:0005216, GO:0006952, GO:0016021, GO:0005624, GO:0005516, GO:0016286, GO:0008076	6293, KCNN4	602754
5	13	13	mwghuman30K#A:00639	NM_022304	histamine receptor h2; hrh2	ENSG00000113749	ENST00000231683	GO:0004969, GO:0001584, GO:0005887, GO:0006955, GO:0007187	5183, HRH2	142703
5	13	14	mwghuman30K#A:09202	NM_005629	solute carrier family 6 (neurotransmitter transporter, creatine), member 8; slc6a8	ENSG00000130821	ENST00000253122, ENST00000328897	GO:0016020, GO:0006936, GO:0000004, GO:0015293, GO:0008372, GO:0005887, GO:0005554, GO:0005328, GO:0005309, GO:0001504, GO:0006836	11055, SLC6A8	300036
5	13	15	mwghuman30K#A:02014	NM_005745	accessory proteins bap31/bap29; dxs1357e	ENSG00000185825	ENST00000329857	GO:0006886, GO:0005783, GO:0005887, GO:0008565, GO:0006955, GO:0016962, GO:0006915		300398
5	13	16	mwghuman30K#A:03799	L39000	protein tyrosine phosphatase; prl-1
5	13	17	mwghuman30K#A:03714	NM_004427	early development regulator 2; edr2	ENSG00000134686	ENST00000307890, ENST00000257118	GO:0005634, GO:0005515	PHC2, 3183	602979
5	13	18	mwghuman30K#A:06902	NM_000202	iduronate-2-sulfatase isoform a precursor; ids	ENSG00000010404	ENST00000276246, ENST00000008588, ENST00000304701	GO:0004423, GO:0016787, GO:0008152, GO:0008484, GO:0005764, GO:0030203	IDS, 5389	309900
5	13	19	mwghuman30K#A:07767	BC003534	similar to atpase, class i, type 8b, member 1	ENSG00000081923	ENST00000283684	GO:0000287, GO:0016787, GO:0005887, GO:0007586, GO:0004012, GO:0015721, GO:0006812, GO:0016887, GO:0006629	ATP8B1, 3706	243300, 147480, 211600, 602397
5	13	20	mwghuman30K#A:08670	NM_033169	udp-gal:betaglcnac beta 1,3-galactosyltransferase 3; b3galt3	ENSG00000169255	ENST00000302314	GO:0008499, GO:0000287, GO:0006486, GO:0016757, GO:0005794, GO:0016021	918, B3GALT3	603094
5	13	21	mwghuman30K#A:02276	NM_012316	karyopherin alpha 6 (importin alpha 7); kpna6	ENSG00000025800	ENST00000027478	GO:0006886, GO:0006607, GO:0008565, GO:0005647	6399, KPNA5, 6398, KPNA6	604545
5	13	22	mwghuman30K#A:08949	NM_024296	hypothetical protein mgc1203; mgc1203	ENSG00000160050	ENST00000291356, ENST00000316735
5	13	23	mwghuman30K#A:03279	NM_024633	hypothetical protein flj21276; flj21276	ENSG00000185957	ENST00000329737		20353, C14orf139
5	13	24	mwghuman30K#A:05215	NM_024669	hypothetical protein flj11795; flj11795	ENSG00000164512	ENST00000297017
5	14	1	mwghuman30K#A:08190	NM_021806	2.19 gene; 2.19	ENSG00000071889	ENST00000322269, ENST00000322286	GO:0005554, GO:0000004, GO:0008372	13749, FAM3A
5	14	2	mwghuman30K#A:07500	NM_021098	calcium channel, voltage-dependent, alpha 1h subunit; cacna1h	ENSG00000073761	ENST00000186985	GO:0006936, GO:0007520, GO:0006816, GO:0007517, GO:0006812, GO:0008332, GO:0005509, GO:0008016, GO:0016021, GO:0005891	CACNA1H, 1395	607904
5	14	3	mwghuman30K#A:03564	NM_024814	hypothetical protein flj23109; flj23109	ENSG00000105879	ENST00000222597		21225, CBLL1	606872
5	14	4	mwghuman30K#A:05118	NM_025231	hypothetical protein flj22191; flj22191	ENSG00000137362	ENST00000252211, ENST00000252206, ENST00000331221, ENST00000331209, ENST00000259717, ENST00000244628	GO:0005634, GO:0005515, GO:0006355, GO:0003700	ZNF306, ZNF165, 12983, 12953, ZNF192, 20813, 13853, ZNF435	602240, 600834
5	14	5	mwghuman30K#A:00486	NM_022061	ribosomal protein l17 isolog; loc63875	ENSG00000158042	ENST00000288937	GO:0005840, GO:0006412, GO:0005622, GO:0003735	14053, MRPL17
5	14	6	mwghuman30K#A:07854	NM_025006	hypothetical protein flj13373; flj13373
5	14	7	mwghuman30K#A:08662	NM_015324	kiaa0409 protein; kiaa0409	ENSG00000132275	ENST00000254605
5	14	8	mwghuman30K#A:03043	NM_032950	matrix metalloproteinase 28 preproprotein, isoform 2; mmp28	ENSG00000129270	ENST00000250144, ENST00000312375	GO:0004222, GO:0006508, GO:0016787, GO:0008270, GO:0005578	MMP28, 14366
5	14	9	mwghuman30K#A:02805	NM_024765	hypothetical protein flj12401; flj12401
5	14	10	mwghuman30K#A:10756	NM_006284	tata box binding protein (tbp)-associated factor, rna polymerase ii, h, 30kd; taf2h	ENSG00000166337	ENST00000299424	GO:0005634, GO:0006355, GO:0003702, GO:0005669, GO:0003700, GO:0006352	11543, TAF10	600475
5	14	11	mwghuman30K#A:04179	NM_003737	protocadherin 16 precursor; pcdh16	ENSG00000166341	ENST00000299441	GO:0007155, GO:0007156, GO:0005509, GO:0016021, GO:0016339, GO:0005194	PCDH16, 13681	603057
5	14	12	mwghuman30K#A:07074	AL136785	hypothetical protein; dkfzp434n1418	ENSG00000103021	ENST00000219299
5	14	13	mwghuman30K#A:08038	NM_022910	ndrg family, member 4; ndrg4	ENSG00000103034	ENST00000219312, ENST00000258187	GO:0030154, GO:0006950, GO:0016049, GO:0005737	14466, NDRG4
5	14	14	mwghuman30K#A:03184	NM_024045	nucleolar protein gu2; gu2	ENSG00000107625	ENST00000277804	GO:0016787, GO:0005524, GO:0008026, GO:0003676	17906, DDX50
5	14	15	mwghuman30K#A:06671	NM_024860	hypothetical protein flj21148; flj21148	ENSG00000103037	ENST00000219315, ENST00000310682
5	14	16	mwghuman30K#A:09257	NM_022358	potassium family, subfamily k, member 15; kcnk15	ENSG00000124249	ENST00000244085	GO:0005244, GO:0006813, GO:0005267, GO:0016021, GO:0006811	KCNK15, 13814	607368
5	14	17	mwghuman30K#A:02290	NM_024049	hypothetical protein mgc5566; mgc5566	ENSG00000132832	ENST00000255183
5	14	18	mwghuman30K#A:03031	NM_024331	hypothetical protein mgc2470; mgc2470	ENSG00000124120	ENST00000262605	GO:0006810, GO:0005622, GO:0005215	C20orf121, 16114
5	14	19	mwghuman30K#A:04372	NM_005074	solute carrier family 17 (sodium phosphate), member 1; slc17a1	ENSG00000124568	ENST00000244527	GO:0006810, GO:0006817, GO:0015114, GO:0005887, GO:0005624, GO:0015293, GO:0006814, GO:0015321, GO:0005215	10929, SLC17A1	182308
5	14	20	mwghuman30K#A:02976	NM_024301	hypothetical protein mgc2991; mgc2991	ENSG00000181027	ENST00000318584			606596
5	14	21	mwghuman30K#A:09208	NM_006275	splicing factor, arginine/serine-rich 6; sfrs6	ENSG00000124193	ENST00000244020	GO:0006376, GO:0003723, GO:0005634, GO:0008248	SFRS6, 10788	601944
5	14	22	mwghuman30K#A:08238	NM_022743	hypothetical protein flj21080; flj21080
5	14	23	mwghuman30K#A:03040	NM_022366	hypothetical protein flj23182; flj23182	ENSG00000162851	ENST00000294929		TFB2M, 18559	607055
5	14	24	mwghuman30K#A:08747	NM_024110	caspase recruitment domain protein 14, isoform 1; card14	ENSG00000141527	ENST00000269327	GO:0016329, GO:0005515, GO:0007250, GO:0005622, GO:0007242, GO:0005886, GO:0005871, GO:0006915	CARD14, 16446	607211
5	15	1	mwghuman30K#A:07552	NM_025003	hypothetical protein flj13166; flj13166	ENSG00000173157	ENST00000318877, ENST00000308040	GO:0004222, GO:0006508, GO:0016787, GO:0008270, GO:0005578	17178, ADAMTS20
5	15	2	mwghuman30K#A:02904	XM_042940	unc5 (c.elegans homolog) c; unc5c
5	15	3	mwghuman30K#A:03653	NM_024572	hypothetical protein flj12691; flj12691	ENSG00000158089	ENST00000324589, ENST00000288988
5	15	4	mwghuman30K#A:01044	NM_024855	hypothetical protein flj12785; flj12785	ENSG00000101442	ENST00000334484, ENST00000243903	GO:0005884, GO:0003774, GO:0015629, GO:0005200
5	15	5	mwghuman30K#A:02645	NM_015542	regulator of nonsense transcripts 2; rent2	ENSG00000151461	ENST00000313977, ENST00000313999, ENST00000281134	GO:0003723, GO:0006412	UPF2, 17854	605529
5	15	6	mwghuman30K#A:01024	NM_000181	glucuronidase, beta; gusb	ENSG00000169919	ENST00000304895	GO:0005975, GO:0005764, GO:0006027, GO:0004566	4696, GUSB	253220	1BHG
5	15	7	mwghuman30K#A:04413	AE006467_12	unknown; flj20898
5	15	8	mwghuman30K#A:06964	NM_007124	utrophin; utrn	ENSG00000152818	ENST00000282749	GO:0003779, GO:0005856, GO:0006936, GO:0005509, GO:0007517, GO:0005198, GO:0005624, GO:0005886	UTRN, 12635	128240	1QAG, 1BHD
5	15	9	mwghuman30K#A:05677	NM_007048	butyrophilin, subfamily 3, member a1; btn3a1	ENSG00000026950	ENST00000229520, ENST00000082468, ENST00000289361	GO:0006629	1138, BTN3A1
5	15	10	mwghuman30K#A:08346	NM_024018	butyrophilin, subfamily 2, member a3; btn2a3	ENSG00000124549	ENST00000244504, ENST00000297020		BTN2A3, 13229
5	15	11	mwghuman30K#A:10054	NM_006994	butyrophilin, subfamily 3, member a3; btn3a3	ENSG00000111801	ENST00000244519		1140, BTN3A3
5	15	12	mwghuman30K#A:07742	NM_013375	tata-binding protein-binding protein; abt1	ENSG00000146109	ENST00000274849	GO:0005634, GO:0003713, GO:0016251, GO:0006366	ABT1, 17369
5	15	13	mwghuman30K#A:06110	NM_005935	myeloid/lymphoid or mixed-lineage leukemia (trithorax homolog, drosophila); translocated to, 2; mllt2	ENSG00000172493	ENST00000307808, ENST00000316006, ENST00000317423	GO:0005634, GO:0008151, GO:0003700	MLLT2, 7135	159557
5	15	14	mwghuman30K#A:08288	NM_024945	hypothetical protein flj12888; flj12888	ENSG00000178966	ENST00000325875
5	15	15	mwghuman30K#A:10619	NM_024635	hypothetical protein flj22643; flj22643	ENSG00000135040	ENST00000310610, ENST00000257491
5	15	16	mwghuman30K#A:01752	NM_021929	hypothetical protein flj21613 similar to rat corneal wound heali; flj21613	ENSG00000135040	ENST00000310610, ENST00000257491
5	15	17	mwghuman30K#A:03712	NM_025211	protein kinase anchoring protein gkap42; gkap42	ENSG00000165113	ENST00000326784, ENST00000304127	GO:0016301
5	15	18	mwghuman30K#A:06324	NM_024617	hypothetical protein flj13409; flj13409
5	15	19	mwghuman30K#A:09702	NM_022454	hypothetical protein flj22252 similar to sry-box containing gene; flj22252	ENSG00000164736	ENST00000297316	GO:0005634, GO:0003677, GO:0006355	SOX17, 18122
5	15	20	mwghuman30K#A:06927	NM_024298	malignant cell expression-enhanced gene/tumor progression-enhanc; leng4	ENSG00000125505	ENST00000318070, ENST00000245615	GO:0005554, GO:0000004, GO:0008372		606048
5	15	21	mwghuman30K#A:03649	NM_005147	tumorous imaginal discs (drosophila) homolog; tid1	ENSG00000103423	ENST00000262375	GO:0003754	11808, DNAJA3
5	15	22	mwghuman30K#A:02775	NM_024075	leng5 protein; leng5	ENSG00000170892	ENST00000302937
5	15	23	mwghuman30K#A:10340	AF031553	immunoglobulin-like transcript 5
5	15	24	mwghuman30K#A:04943	NM_024793	hypothetical protein flj13297; kiaa0643	ENSG00000103351	ENST00000262372, ENST00000262373
5	16	1	mwghuman30K#A:10027	NM_025141	bbp-like protein 2 isoform b; blp2	ENSG00000184277	ENST00000328139, ENST00000333202
5	16	2	mwghuman30K#A:04428	NM_000693	aldehyde dehydrogenase 1a3; aldh1a3	ENSG00000184254	ENST00000329841	GO:0006066, GO:0004030,	409, ALDH1A3	600463
5	16	3	mwghuman30K#A:08987	NM_024708	hypothetical protein flj22551; flj22551	ENSG00000183475	ENST00000332783		17182, ASB7
5	16	4	mwghuman30K#A:07360	NM_005471	glucosamine-6-phosphate isomerase; gnpi	ENSG00000113552	ENST00000311337	GO:0004342, GO:0006044, GO:0016787, GO:0007338, GO:0006091, GO:0005975, GO:0006043	4417, GNPI	601798	1D9T
5	16	5	mwghuman30K#A:01929	NM_022748	tumor endothelial marker 6; tem6	ENSG00000136205	ENST00000311160	GO:0006470, GO:0004725, GO:0007242	21616, TENS1	606825
5	16	6	mwghuman30K#A:07612	NM_024914	hypothetical protein flj13262; flj13262	ENSG00000180484	ENST00000327139
5	16	7	mwghuman30K#A:09415	NM_022451	hypothetical protein flj12820; flj12820	ENSG00000173145	ENST00000312505
5	16	8	mwghuman30K#A:03384	XM_071367	hypothetical protein xp_071367; loc118877
5	16	9	mwghuman30K#A:09844	NM_024343	hypothetical protein mgc10764; mgc10764
5	16	10	mwghuman30K#A:06645	NM_015652	dkfzp564p1916 protein; dkfzp564p1916	ENSG00000155640	ENST00000286067
5	16	11	mwghuman30K#A:00897	NM_022839	mitochondrial ribosomal protein s11; mrps11	ENSG00000181991	ENST00000326169, ENST00000325844	GO:0005840, GO:0006412, GO:0005622, GO:0003735, GO:0005739	14050, MRPS11
5	16	12	mwghuman30K#A:09813	XM_053320	similar to mms19 (met18 s. cerevisiae)-like (h. sapiens); loc115428
5	16	13	mwghuman30K#A:07727	NM_024954	hypothetical protein flj11807; flj11807	ENSG00000165886	ENST00000298807
5	16	14	mwghuman30K#A:07914	NM_014023	kiaa0982 protein; kiaa0982	ENSG00000047056	ENST00000263150
5	16	15	mwghuman30K#A:02194	NM_016299	heat shock protein hsp70-related protein; loc51182	ENSG00000182819	ENST00000265923	GO:0006508, GO:0005524, GO:0004197
5	16	16	mwghuman30K#A:08767	NM_024670	suppressor of variegation 3-9 (drosophila) homolog 2; hypothetic; suv39h2	ENSG00000152455	ENST00000313519	GO:0006333, GO:0005634, GO:0000785, GO:0003682, GO:0008168, GO:0016740, GO:0018024, GO:0016568		606503
5	16	17	mwghuman30K#A:01569	NM_024859	hypothetical protein flj21687; flj21687	ENSG00000017621	ENST00000325896	GO:0007242
5	16	18	mwghuman30K#A:02978	NM_022487	artemis protein; artemis	ENSG00000152457	ENST00000298913, ENST00000282310		DCLRE1C, 17642	605988
5	16	19	mwghuman30K#A:01328	NM_006414	ribonuclease p (38kd); rpp38	ENSG00000152464	ENST00000282318	GO:0005840, GO:0005634, GO:0016787, GO:0005655, GO:0006412, GO:0003735, GO:0004526, GO:0008033		606116
5	16	20	mwghuman30K#A:05355	NM_025152	hypothetical protein flj12660; flj12660	ENSG00000151413	ENST00000281081, ENST00000333902	GO:0046821, GO:0005524, GO:0005554	C14orf127, 20278
5	16	21	mwghuman30K#A:00846	NM_016329	ru1	ENSG00000163935	ENST00000296294, ENST00000296295			607319
5	16	22	mwghuman30K#A:06033	NM_022739	e3 ubiquitin ligase smurf2; smurf2	ENSG00000108854	ENST00000262435	GO:0016481, GO:0005634, GO:0006511, GO:0006512, GO:0017015, GO:0004842, GO:0016874, GO:0008372		605532
5	16	23	mwghuman30K#A:09940	NM_021249	sorting nexin 6; snx6	ENSG00000129515	ENST00000267363	GO:0006886, GO:0005515, GO:0008565, GO:0005622, GO:0007242, GO:0007175, GO:0005478	SNX6, 14970	606098
5	16	24	mwghuman30K#A:01892	NM_024099	hypothetical protein mgc2477; mgc2477	ENSG00000162194	ENST00000301783
6	1	1	mwghuman30K#A:02667	NM_014610	kiaa0088 protein; kiaa0088	ENSG00000089597	ENST00000278885	GO:0004553, GO:0005975
6	1	2	mwghuman30K#A:07481	NM_007237	sp140 nuclear body protein; sp140	ENSG00000079263	ENST00000181092	GO:0005654, GO:0005635, GO:0006952, GO:0006355, GO:0003700	SP140, 17133	604585
6	1	3	mwghuman30K#A:04411	NM_025133	hypothetical protein flj12673; flj12673	ENSG00000138081	ENST00000260651, ENST00000251633, ENST00000251634, ENST00000281381	GO:0007186,	13590, FBXO11	607871
6	1	4	mwghuman30K#A:01862	NM_022830	hypothetical protein flj22347; flj22347	ENSG00000149016	ENST00000308436, ENST00000278279
6	1	5	mwghuman30K#A:06788	NM_024084	hypothetical protein mgc3196; mgc3196
6	1	6	mwghuman30K#A:07294	XM_071466	hypothetical protein flj11798; flj11798
6	1	7	mwghuman30K#A:06461	NM_021111	reck protein precursor; reck	ENSG00000122707	ENST00000242287	GO:0016020, GO:0008191, GO:0004867, GO:0045786, GO:0005624	11345, RECK	605227
6	1	8	mwghuman30K#A:09833	NM_002108	histidine ammonia-lyase; hal	ENSG00000084110	ENST00000261208	GO:0016211, GO:0016829, GO:0004397, GO:0009058, GO:0005829, GO:0006548	HAL, 4806	235800
6	1	9	mwghuman30K#A:03832	NM_024984	hypothetical protein flj12193; flj12193
6	1	10	mwghuman30K#A:04839	NM_025080	hypothetical protein flj22316; flj22316	ENSG00000162174	ENST00000301776	GO:0006516, GO:0004067	ASRGL1, 16448
6	1	11	mwghuman30K#A:04425	NM_021071	adp-ribosyltransferase 4; art4	ENSG00000111339	ENST00000228936	GO:0006525, GO:0016020, GO:0016757, GO:0003956, GO:0006471	726, DO	110600
6	1	12	mwghuman30K#A:04867	NM_016281	ste20-like kinase; jik	ENSG00000135090	ENST00000257545	GO:0004713, GO:0008237, GO:0006508, GO:0005524, GO:0004674, GO:0008270, GO:0006468, GO:0016740
6	1	13	mwghuman30K#A:08976	NM_021727	fatty acid desaturase 3; fads3	ENSG00000149485	ENST00000278829	GO:0006636, GO:0005554, GO:0005624, GO:0016491	3576, FADS3	606150
6	1	14	mwghuman30K#A:06430	NM_024327	hypothetical protein mgc2508; mgc2508	ENSG00000124444	ENST00000244309
6	1	15	mwghuman30K#A:02345	NM_015533	dkfzp586b1621 protein; dkfzp586b1621	ENSG00000149476	ENST00000311463	GO:0006071, GO:0004371
6	1	16	mwghuman30K#A:04165	NM_024811	hypothetical protein flj12529; flj12529	ENSG00000149532	ENST00000315033	GO:0003676
6	1	17	mwghuman30K#A:08531	NM_022735	golgi phosphoprotein 1; golph1	ENSG00000182827	ENST00000331914	GO:0000062	GOCAP1, 15453	606809
6	1	18	mwghuman30K#A:08029	NM_024545	hypothetical protein flj12761; flj12761	ENSG00000136715	ENST00000259235, ENST00000259234
6	1	19	mwghuman30K#A:02050	NM_006725	cd6 antigen; cd6	ENSG00000013725	ENST00000313421	GO:0007155, GO:0005044, GO:0005887, GO:0006955, GO:0005194	CD6, 1691	186720
6	1	20	mwghuman30K#A:08489	NM_024092	hypothetical protein mgc5508; mgc5508	ENSG00000110108	ENST00000227525
6	1	21	mwghuman30K#A:03710	NM_024887	hypothetical protein flj13102; flj13102	ENSG00000117682	ENST00000270883, ENST00000236342	GO:0008152, GO:0016740	20603, DHDDS
6	1	22	mwghuman30K#A:05404	NM_024856	hypothetical protein flj12983; flj12983
6	1	23	2ara_b616#1	2ara_b616#1	arabidopsis control oligonucleotide
6	1	24	2ara_c171#1	2ara_c171#1	arabidopsis control oligonucleotide
6	2	1	mwghuman30K#A:01941	NM_024033	hypothetical protein mgc5242; mgc5242	ENSG00000122783	ENST00000242370
6	2	2	mwghuman30K#A:04601	NM_022829	sodium-dependent high-affinity dicarboxylate transporter 3; slc13a3	ENSG00000158296	ENST00000279027, ENST00000290317	GO:0016020, GO:0006810, GO:0016021, GO:0015293, GO:0006814, GO:0005215	14430, SLC13A3	606411
6	2	3	mwghuman30K#A:08782	NM_022444	solute carrier family 13 (sodium/sulfate symporters), member 1; slc13a1	ENSG00000081800	ENST00000194130	GO:0006810, GO:0008272, GO:0016021, GO:0015293, GO:0006814, GO:0005215	10916, SLC13A1	606193
6	2	4	mwghuman30K#A:03453	NM_005000	nadh dehydrogenase (ubiquinone) 1 alpha subcomplex, 5; ndufa5	ENSG00000128609	ENST00000249380	GO:0003954, GO:0005739, GO:0008137, GO:0016491	NDUFA5, 7688	601677
6	2	5	mwghuman30K#A:01508	NM_024332	c6.1a	ENSG00000185515	ENST00000330045	GO:0005554, GO:0008151, GO:0000004, GO:0008372
6	2	6	mwghuman30K#A:08703	NM_025084	hypothetical protein flj22795; flj22795	ENSG00000183083	ENST00000316967, ENST00000304813, ENST00000328084, ENST00000335368, ENST00000335379
6	2	7	mwghuman30K#A:07705	NM_030594	cytoplasmic polyadenylation element binding protein; cpeb1	ENSG00000103723	ENST00000261723	GO:0003676	CPEB1, 21744	607342
6	2	8	mwghuman30K#A:01176	NM_005941	matrix metalloproteinase 16, isoform 1; mmp16	ENSG00000156103	ENST00000286614, ENST00000286611	GO:0004222, GO:0016787, GO:0005887, GO:0008270, GO:0008047, GO:0030574, GO:0005578	MMP16, 7162	602262
6	2	9	mwghuman30K#A:01777	NM_020652	zinc finger protein znf286; znf286	ENSG00000154972	ENST00000285274	GO:0005634, GO:0003677, GO:0006355, GO:0005554,	ZNF78L1, ZNF286, 13151, 13501
6	2	10	mwghuman30K#A:02598	AF223467	npd008 protein; npd008
6	2	11	mwghuman30K#A:03256	NM_018127	elac homolog 2 (e. coli); elac2	ENSG00000006744	ENST00000004951	GO:0005634, GO:0003677, GO:0000785, GO:0006355, GO:0007001		605367
6	2	12	mwghuman30K#A:02291	NM_022838	hypothetical protein flj12969; flj12969	ENSG00000125962	ENST00000246174	GO:0005524
6	2	13	mwghuman30K#A:04018	NM_024032	hypothetical protein mgc3130; mgc3130	ENSG00000125319	ENST00000319977, ENST00000245382, ENST00000253405
6	2	14	mwghuman30K#A:01795	NM_003149	src homology three (sh3) and cysteine rich domain; stac	ENSG00000144681	ENST00000273183		STAC, 11353	602317
6	2	15	mwghuman30K#A:10287	NM_025226	mstp032 protein; mstp032
6	2	16	mwghuman30K#A:04120	NM_024006	hypothetical protein image3455200; image3455200	ENSG00000167397	ENST00000300851
6	2	17	mwghuman30K#A:07193	NM_024706	hypothetical protein flj13479; flj13479	ENSG00000167394	ENST00000300849	GO:0005634
6	2	18	mwghuman30K#A:08122	NM_024978	hypothetical protein flj12121; flj12121	ENSG00000165740	ENST00000298607
6	2	19	mwghuman30K#A:09165	NM_015043	kiaa0676 protein; kiaa0676	ENSG00000064747	ENST00000312107, ENST00000261956	GO:0005509
6	2	20	mwghuman30K#A:04419	NM_024046	hypothetical protein mgc8407; mgc8407	ENSG00000164076	ENST00000318483, ENST00000296471, ENST00000296472	GO:0004713, GO:0005524, GO:0004674, GO:0004672, GO:0006468, GO:0016740
6	2	21	mwghuman30K#A:06717	NM_003301	thyrotropin-releasing hormone receptor; trhr	ENSG00000174417	ENST00000311762	GO:0007186, GO:0001584, GO:0004997, GO:0005887	12299, TRHR	188545
6	2	22	mwghuman30K#A:04307	NM_005879	traf interacting protein; trip	ENSG00000183763	ENST00000331456	GO:0005871		605958
6	2	23	2ara_b273#1	2ara_b273#1	arabidopsis control oligonucleotide
6	2	24	2ara_b455#1	2ara_b455#1	arabidopsis control oligonucleotide
6	3	1	mwghuman30K#A:09189	NM_000172	guanine nucleotide binding protein (g protein), alpha transducing activity polypeptide 1; gnat1	ENSG00000114349	ENST00000232461	GO:0007186, GO:0007165, GO:0003927, GO:0007601, GO:0004871, GO:0005525	GNAT1, 4393	139330, 163500
6	3	2	mwghuman30K#A:09136	AF261138	ht032	ENSG00000086666	ENST00000261749, ENST00000309929	GO:0003677, GO:0005554, GO:0008270, GO:0000004, GO:0008372
6	3	3	mwghuman30K#A:07964	NM_023007	hypothetical protein flj12517; flj12517	ENSG00000081692	ENST00000194006
6	3	4	mwghuman30K#A:08755	AF130996	ectodysplasin-a receptor protein; edar	ENSG00000135960	ENST00000258443	GO:0007165, GO:0030154, GO:0004888, GO:0016021, GO:0000004, GO:0006915	EDAR, 2895	604095, 224900
6	3	5	mwghuman30K#A:05814	NM_005434	bene protein; bene	ENSG00000144063	ENST00000272462	GO:0005554, GO:0016021, GO:0000004		602222
6	3	6	mwghuman30K#A:06264	NM_024556	hypothetical protein flj21103; flj21103	ENSG00000149552	ENST00000278914
6	3	7	mwghuman30K#A:08275	NM_022456	hypothetical protein flj22548 similar to gene trap pat 12; flj22548	ENSG00000127328	ENST00000325555		RAB3IP, 16508
6	3	8	mwghuman30K#A:07761	NM_000575	interleukin 1, alpha; il1a	ENSG00000115008	ENST00000263339	GO:0005615, GO:0000074,	5991, IL1A	147760	2ILA, 1ITA
6	3	9	mwghuman30K#A:06578	NM_025181	hypothetical protein flj22004; flj22004	ENSG00000115084	ENST00000233421, ENST00000245680
6	3	10	mwghuman30K#A:10376	NM_001499	gle1-like, rna export mediator; gle1l	ENSG00000119392	ENST00000309971		4315, GLE1L	603371
6	3	11	mwghuman30K#A:08886	NM_022484	hypothetical protein flj13576; flj13576	ENSG00000146802	ENST00000312814
6	3	12	mwghuman30K#A:00057	NM_024738	hypothetical protein flj21415; flj21415	ENSG00000111412	ENST00000261318
6	3	13	mwghuman30K#A:01938	NM_022374	hypothetical protein flj23293 similar to arl-6 interacting prote; flj23293	ENSG00000119787	ENST00000332337, ENST00000238798
6	3	14	mwghuman30K#A:00801	NM_024520	hypothetical protein flj22555; flj22555	ENSG00000162972	ENST00000295079
6	3	15	mwghuman30K#A:05659	NM_023940	hypothetical protein mgc2827; mgc2827	ENSG00000128045	ENST00000248706	GO:0007264, GO:0005525, GO:0003925
6	3	16	mwghuman30K#A:03365	NM_022741	hypothetical protein flj11850; flj11850
6	3	17	mwghuman30K#A:05808	NM_024534	hypothetical protein flj12684; flj12684	ENSG00000163074	ENST00000295216
6	3	18	mwghuman30K#A:00615	XM_017374	hypothetical protein xp_017374; loc91246
6	3	19	mwghuman30K#A:07837	NM_024754	hypothetical protein flj12598; flj12598	ENSG00000049883	ENST00000308077
6	3	20	mwghuman30K#A:07314	BC006304	singed (drosophila)-like (sea urchin fascin homolog like)	ENSG00000075618	ENST00000316486	GO:0030036, GO:0008283, GO:0003781, GO:0015629	11148, FSCN1	602689	1DFC
6	3	21	mwghuman30K#A:09283	NM_015874	h-2k binding factor-2; loc51580	ENSG00000168214	ENST00000302796	GO:0000150, GO:0005634, GO:0003677, GO:0006313, GO:0003702, GO:0006366	5724, RBPSUH	147183
6	3	22	mwghuman30K#A:00435	NM_014413	heme-regulated initiation factor 2-alpha kinase; hri	ENSG00000086232	ENST00000199389	GO:0020037, GO:0009605, GO:0046986, GO:0005524, GO:0006950, GO:0004694, GO:0042803, GO:0004682, GO:0046777, GO:0004691, GO:0017149, GO:0016740, GO:0045993
6	3	23	mwghuman30K#A:04441	NM_024547	hypothetical protein flj23425; kiaa0467	ENSG00000178973	ENST00000334164, ENST00000327076	GO:0006801, GO:0046872, GO:0004785
6	3	24	mwghuman30K#A:02853	NM_022483	hypothetical protein flj21657; flj21657	ENSG00000151881	ENST00000281628
6	4	1	mwghuman30K#A:08877	NM_024580	hypothetical protein flj13119; flj13119	ENSG00000140598	ENST00000330121	GO:0003746, GO:0006414, GO:0005525
6	4	2	mwghuman30K#A:00145	NM_024628	hypothetical protein flj23188; flj23188	ENSG00000163848	ENST00000314584, ENST00000332979	GO:0006810, GO:0016020, GO:0006865, GO:0005279	15595, SLC12A8
6	4	3	mwghuman30K#A:00550	NM_024619	hypothetical protein flj12171; flj12171	ENSG00000141560	ENST00000269373	GO:0016301, GO:0016740
6	4	4	mwghuman30K#A:10151	NM_024080	hypothetical protein mgc2849; mgc2849	ENSG00000144481	ENST00000324695	GO:0004872, GO:0016021, GO:0006812, GO:0005261	17961, TRPM8	606678
6	4	5	mwghuman30K#A:04685	NM_025244	testis specific, 10; tsga10	ENSG00000135951	ENST00000323923	GO:0015288, GO:0005554, GO:0016021, GO:0005741, GO:0007283, GO:0008372	14927, TSGA10	607166
6	4	6	mwghuman30K#A:04699	NM_023073	hypothetical protein flj13231; flj13231	ENSG00000118887	ENST00000335189, ENST00000282520
6	4	7	mwghuman30K#A:04821	NM_025144	hypothetical protein flj22670; flj22670	ENSG00000073331	ENST00000309610, ENST00000177648	GO:0005524, GO:0004674, GO:0016301, GO:0006468		607347
[truncated: 27,953 more rows]
