# Supplementary material for: Gene expression profiling of human mesenchymal stem cells derived from bone marrow during expansion and osteoblast differentiation
Source: BMC Genomics. 2007 Mar 12;8:70. doi: 10.1186/1471-2164-8-70 (PMC1829400; doi:10.1186/1471-2164-8-70)
Supplement: Additional File 6 — Differentially expressed ESTs. Differentially expressed ESTs (>2-foldchange) when comparing p2/p5 and p5/p10 for following moderated t-test [file 1471-2164-8-70-S6.xls]

## Sheet: allp2p5 2fc
UniqueID	Name	donor 1	donor 2	donor 3	donor 4	donor 5	donor 6	donor 7	donor 8	donor 9	donor 10
NM_004332_1	biphenyl hydrolase-like; bphl	NaN	-1.13135	-0.307091	0.301463	0.158969	NaN	NaN	NaN	NaN	NaN
NM_017846_1	trna selenocysteine associated protein; secp43	0.400269	-1.13531	NaN	0.10528	0.00628687	NaN	NaN	NaN	NaN	NaN
NM_003869_1	carboxylesterase 2; ces2	0.469438	-1.38335	0.258181	0.315733	0.0940176	-0.249892	-0.279477	NaN	NaN	-0.266256
NM_002133_1	heme oxygenase (decyclizing) 1; hmox1	1.22856	NaN	0.799945	0.293045	1.89792	NaN	-0.155056	-0.0884824	1.48757	0.366935
NM_018555_1	zinc finger protein 331; zinc finger protein 463; znf361	0.0319921	-1.42998	NaN	-0.255219	-0.0291949	NaN	NaN	NaN	NaN	-0.448356
NM_014365_1	protein kinase h11; h11	NaN	-1.12786	NaN	NaN	NaN	NaN	NaN	NaN	NaN	NaN
NM_002345_1	lumican; lum	-0.0556425	1.30437	-0.73278	NaN	-0.00537086	-0.310095	-0.35555	NaN	NaN	NaN
NM_004265_1	fatty acid desaturase 2; fads2	0.451734	0.0104376	0.0252205	0.702838	0.587148	NaN	0.264763	NaN	NaN	-1.54096
NM_005103_1	zygin 1, isoform 1; fez1	0.294688	-1.08591	NaN	-0.0266879	0.178356	NaN	0.0277611	NaN	NaN	0.0466942
NM_002394_1	antigen identified by monoclonal antibodies 4f2, tra1.10, trop4, and t43; slc3a2	-0.187858	-1.01562	0.26128	0.0782715	-0.688403	-0.256546	0.0432426	-0.121718	-0.395449	-0.0286452
NM_003640_1	inhibitor of kappa light polypeptide gene enhancer in b-cells, kinase complex-associated protein; ikbkap	0.0299573	-1.14899	NaN	-0.211224	-0.17804	NaN	NaN	NaN	NaN	-0.504678
NM_005222_1	distal-less homeo box 6; dlx6	NaN	-1.93218	NaN	NaN	NaN	NaN	NaN	NaN	NaN	NaN
NM_004696_1	solute carrier family 16 (monocarboxylic acid transporters), member 4; slc16a4	0.612766	-1.61589	NaN	0.218325	0.591019	NaN	NaN	NaN	NaN	0.0460389
NM_001554_1	cysteine-rich, angiogenic inducer, 61; cyr61	-0.546997	0.0655823	-0.366211	-0.862858	-1.37682	0.0190548	0.000669717	0.205556	NaN	0.339842
AK023778_1	cdna flj13716 fis clone place2000411 highly similar to epsin 2b mrna; unnamed protein product	NaN	-1.23497	NaN	-0.0144697	-0.00616083	NaN	-0.10703	NaN	0.348943	0.259425
NM_032848_1	hypothetical protein flj14827; flj14827	NaN	-1.26322	NaN	NaN	NaN	NaN	NaN	NaN	NaN	NaN
NM_005452_1	chromosome 6 open reading frame 11; c6orf11	NaN	-1.19948	0.0222921	-0.107205	NaN	NaN	0.239219	NaN	NaN	-0.156882
XM_084916_1	bicaudal d homolog drosophila; bicd1	NaN	NaN	-1.07752	NaN	0.321529	NaN	0.255643	NaN	NaN	NaN
X64116_2	pvr poliovirus receptor exon 1; alternative splicing. secreted protein	NaN	0.0981206	-0.0685535	0.242919	-1.33458	NaN	NaN	-0.129251	NaN	0.515025
XM_012022_1	neurotrimin; hnt	-0.196007	-0.862208	0.0758821	0.0365454	-1.09463	NaN	-0.20945	NaN	-0.122811	0.340104
XM_086032_1	pregnancy specific beta-1-glycoprotein 4; psg4	-0.192802	NaN	-1.20721	NaN	-0.49017	-0.446479	-0.326764	NaN	NaN	NaN
XM_085318_1	uncharacterized bone marrow protein bm039; bm039	NaN	0.095203	NaN	0.275218	-0.0827631	0.0457278	1.08449	NaN	NaN	NaN
AF221712_1	smad- and olf-interacting zinc finger protein oaz	NaN	-1.38513	NaN	0.0983316	0.112612	NaN	0.0447858	NaN	NaN	NaN
NM_031459_1	sestrin 2; ses2	0.0845358	-1.03614	0.206281	-0.313196	-0.670242	NaN	0.0924008	NaN	NaN	0.114413
AB040927_1	kiaa1494	0.272557	NaN	NaN	NaN	-0.436214	NaN	NaN	-1.28506	NaN	NaN
AL162258.6.47996.74961.3	ensembl genscan prediction mwg oligo matches these RefSeq numbers NM_014624	NaN	NaN	-0.0265045	NaN	NaN	NaN	-0.0264892	-0.390249	-1.42848	-0.840989
AC018644.6.1.193643.1	ensembl genscan prediction	0.416518	-1.31752	NaN	-0.120133	-0.181377	NaN	NaN	NaN	NaN	NaN
NM_001733_1	complement component 1, r subcomponent; c1r	0.893646	-2.24371	NaN	0.741513	1.74479	NaN	-0.342398	-0.0287507	0.241081	-0.252304
M14338_1	protein s precursor; pros1	0.58445	-1.64809	NaN	0.244589	NaN	NaN	NaN	NaN	NaN	NaN
AC016821.5.123757.156924.1	ensembl genscan prediction	0.274323	-1.03682	-0.23569	-0.0958933	-0.061521	NaN	0.116937	NaN	NaN	0.266968
AC010310.4.76487.203006.3	ensembl genscan prediction	NaN	-1.24435	NaN	NaN	NaN	NaN	0.17511	NaN	NaN	NaN
NM_021032_1	fibroblast growth factor 12; fgf12	NaN	-1.18602	0.415419	0.147565	0.409005	NaN	0.0427907	NaN	-0.257139	NaN
NM_000059_1	breast cancer 2, early onset; brca2	NaN	-1.2034	0.0233275	NaN	-0.449049	NaN	NaN	NaN	NaN	-0.120809
NM_004844_1	similar to sh3-domain binding protein 5 (btk-associated); sh3 binding protein (h. sapiens); sh3bp5	0.680358	-1.25885	0.418798	0.149741	0.648932	NaN	-0.268798	0.208297	NaN	0.131954
NM_024110_1	caspase recruitment domain protein 14, isoform 1; card14	NaN	-1.07151	NaN	NaN	NaN	NaN	NaN	NaN	NaN	NaN
NM_022102_1	hypothetical protein flj20958; flj20958	0.0608029	-1.0802	0.548	0.279704	0.0655504	NaN	NaN	NaN	NaN	NaN
NM_002855_1	poliovirus receptor-related 1 (herpesvirus entry mediator c; nectin); pvrl1	NaN	-1.1609	0.445127	NaN	0.324913	NaN	NaN	NaN	NaN	NaN
NM_000381_1	midline 1, isoform alpha; mid1	0.506749	-1.39564	0.226874	0.222256	0.654528	NaN	0.0376755	0.184021	NaN	-0.19703
NM_022109_1	cdw92	0.52679	-1.20609	0.344532	-0.200458	0.560776	NaN	-0.370219	0.0571998	NaN	-0.2952
NM_005670_1	epilepsy, progressive myoclonus type 2, lafora disease (laforin); epm2a	0.500166	0.808948	0.404747	NaN	1.09396	NaN	0.675131	-0.292951	NaN	0.341535
NM_001875_1	carbamoyl-phosphate synthetase 1, mitochondrial; cps1	NaN	-1.034	NaN	NaN	-0.319844	0.0107487	0.0171508	NaN	NaN	NaN
NM_017912_1	hypothetical protein flj20637; flj20637	0.344539	-1.41761	-0.201333	-0.163973	-0.0809834	NaN	-0.0528173	NaN	NaN	-1.06563
NM_021100_1	nfs1 nitrogen fixation 1 (s. cerevisiae); nfs1	NaN	-1.37325	NaN	NaN	0.0674527	NaN	NaN	NaN	NaN	NaN
NM_003963_1	transmembrane 4 superfamily member 5; tm4sf5	0.270298	-1.3614	-0.271685	0.0339838	NaN	NaN	0.0174694	NaN	0.438545	NaN
NM_001365_1	discs, large (drosophila) homolog 4; dlg4	0.207944	-1.28844	NaN	NaN	-0.218771	NaN	NaN	NaN	NaN	NaN
NM_005329_1	hyaluronan synthase 3; has3	NaN	-1.43196	NaN	NaN	NaN	NaN	NaN	NaN	NaN	NaN
NM_021255_1	pellino (drosophila) homolog 2; peli2	NaN	-1.46554	0.419776	0.128171	NaN	NaN	NaN	NaN	NaN	NaN
NM_016399_1	hypothetical protein; hspc132	0.195716	-1.26148	0.378689	-0.51628	-0.151112	NaN	NaN	NaN	NaN	-0.307668
NM_015954_1	cgi-26 protein; loc51071	0.169038	-1.19108	0.803991	-0.0685534	-0.188414	NaN	NaN	NaN	NaN	NaN
NM_012098_1	angiopoietin-like 2 precursor; angptl2	0.707177	NaN	0.620028	0.00298888	1.20891	NaN	NaN	NaN	NaN	0.292212
NM_001546_1	inhibitor of dna binding 4, dominant negative helix-loop-helix protein; id4	0.014453	-0.448724	1.12687	0.266138	0.583301	-0.0838036	0.108094	0.436963	0.976009	0.573354
NM_021923_1	fibroblast growth factor receptor-like 1 precursor; fgfrl1	0.0136437	-1.07209	-0.109585	-0.0189416	-0.100706	-0.424109	-0.00424561	0.0575618	-0.282264	NaN
NM_004334_1	bone marrow stromal cell antigen 1 precursor; bst1	-0.204898	-0.335441	-0.400657	-0.232361	-1.40091	-0.561994	-0.775629	-0.656418	-0.673403	NaN
NM_007107_1	signal sequence receptor, gamma (translocon-associated protein gamma); ssr3	-0.060313	0.527564	NaN	0.0721488	-1.04099	-0.288457	0.0731063	-0.322086	NaN	-0.0319958
NM_002357_1	max dimerization protein; mad	NaN	-1.55712	NaN	NaN	-0.416681	NaN	NaN	NaN	NaN	NaN
NM_004753_1	short-chain dehydrogenasereductase 1; sdr1	1.27454	-1.12115	0.548967	0.749529	1.67468	-0.414425	-0.0103703	0.38427	NaN	0.784633
XM_090202_1	hypothetical protein xp_090202; loc160294	NaN	NaN	NaN	0.171793	0.477082	-0.403218	-0.146814	NaN	1.07348	NaN
NM_032683_1	hypothetical protein mgc12972; mgc12972	0.214917	-1.28238	NaN	NaN	-0.704936	NaN	-0.120046	NaN	NaN	NaN
NM_032368_1	hypothetical protein mgc15436; lzic	0.29176	-1.27778	NaN	NaN	0.213763	-0.734489	-0.211926	NaN	NaN	-0.192536
X65230_1	zinc-finger protein znfpt1	NaN	-1.09961	0.122612	NaN	-0.207498	NaN	NaN	NaN	NaN	NaN
NM_020663_1	tc10-like rho gtpase; arhj	-0.306002	-1.15923	-0.217398	NaN	-1.06532	-0.161009	NaN	NaN	NaN	-0.595136
AC004883_4	wugsc:h_dj0771p04.3	NaN	-1.05946	-0.347225	-0.00834201	0.295809	-0.1914	0.0639342	NaN	NaN	NaN
BC002879_1	unknown (protein for image:3940029)	NaN	-1.48484	NaN	NaN	NaN	NaN	NaN	NaN	NaN	NaN
NM_004524_1	lethal giant larvae (drosophila) homolog 2; llgl2	-0.121139	-1.09308	-0.0360646	-0.0137988	0.220571	NaN	0.0457833	NaN	NaN	NaN
NM_007007_1	cleavage and polyadenylation specific factor 6, 68 kd subunit; cpsf6	-0.262182	-0.522542	1.04664	0.156144	0.268147	-0.0407067	0.0604383	NaN	NaN	0.168954
NM_004807_1	heparan sulfate 6-o-sulfotransferase; hs6st	-0.065347	-1.42036	NaN	NaN	0.486016	NaN	-0.302522	NaN	NaN	NaN
NM_006899_1	isocitrate dehydrogenase 3 (nad+) beta; idh3b	-0.0656582	-1.11671	NaN	0.230512	-0.146222	-0.231629	-0.0367481	NaN	NaN	NaN
NM_005534_1	interferon gamma receptor 2 (interferon gamma transducer 1); ifngr2	-0.199006	-1.02112	NaN	0.240123	-0.06311	-0.221946	-0.386481	NaN	NaN	NaN
NM_012119_1	cell cycle related kinase; ccrk	-0.261538	-1.24538	0.515091	0.094613	0.0882959	-0.254808	-0.15881	NaN	NaN	NaN
NM_018216_1	hypothetical protein flj10782; flj10782	NaN	-1.25688	NaN	NaN	-0.188368	NaN	NaN	NaN	NaN	NaN
NM_013375_1	tata-binding protein-binding protein; abt1	NaN	-1.3757	NaN	NaN	0.24358	NaN	NaN	NaN	NaN	NaN
NM_024793_1	hypothetical protein flj13297; kiaa0643	-0.284251	-1.13085	NaN	-0.280203	0.101949	NaN	NaN	NaN	NaN	NaN
NM_024738_1	hypothetical protein flj21415; flj21415	-0.172702	-1.32729	NaN	-0.241695	0.114846	NaN	NaN	NaN	NaN	NaN
NM_024106_1	hypothetical protein mgc2663; mgc2663	NaN	-1.61063	NaN	-0.129876	NaN	NaN	NaN	NaN	NaN	NaN
NM_025097_1	hypothetical protein flj21106; flj21106	NaN	-1.18541	0.430079	NaN	0.0294165	-0.117002	NaN	0.513258	NaN	0.00764036
NM_025207_1	hypothetical protein pp591; pp591	-0.169171	-1.06662	NaN	0.0410015	0.164597	NaN	-0.0138439	NaN	0.382551	NaN
NM_021632_1	zinc-finger protein zbrk1; zbrk1	-0.278209	-1.10153	0.281583	0.156176	NaN	NaN	-0.102766	NaN	0.0200613	NaN
NM_014659_1	kiaa0377 gene product; kiaa0377	-0.237163	-1.13004	NaN	-0.0213914	0.0567879	0.055107	-0.0523156	NaN	0.17416	-0.199152
NM_003910_1	maternal g10 transcript; g10	-0.0880637	-1.05023	0.245806	NaN	0.162507	-0.174027	-0.0988165	0.171542	-0.330573	-0.0712109
NM_001860_1	solute carrier family 31 (copper transporters), member 2; slc31a2	0.00180366	-1.07148	NaN	-0.0611574	0.0536961	NaN	-0.100595	NaN	-0.234312	NaN
NM_005641_1	tata box binding protein (tbp)-associated factor, rna polymerase ii, e, 70/85kd; taf2e	0.0686466	-1.2764	-0.278274	-0.210128	0.0908803	NaN	-0.149722	0.902182	0.268118	-0.233092
U86755_1	tnf-alpha converting enzyme	-0.271497	-1.71983	0.426349	0.323652	0.0559879	NaN	NaN	NaN	NaN	NaN
NM_004366_1	chloride channel 2; clcn2	0.0199373	-1.01888	NaN	0.135244	0.200347	NaN	0.0307666	0.211721	0.0887994	-0.118816
NM_014008_1	jm1 protein; jm1	-0.255763	-1.28245	NaN	NaN	-0.0443829	NaN	NaN	NaN	NaN	NaN
NM_016272_1	transducer of erbb2, 2; tob2	NaN	-1.17276	NaN	NaN	0.221107	NaN	NaN	0.165998	NaN	0.303796
NM_000407_1	glycoprotein ib beta polypeptide precursor; gp1bb	-0.135821	-1.17018	NaN	0.116986	0.276747	-0.15422	-0.164846	NaN	0.00831731	0.43157
NM_032945_1	tumor necrosis factor receptor superfamily, member 6b precursor, isoform d; tnfrsf6b	-0.255498	-1.13887	NaN	0.182387	0.363232	0.0971498	0.0304262	0.292895	-0.122876	-0.0751359
NM_017446_1	hypothetical protein; pred22	NaN	-1.44349	NaN	NaN	NaN	NaN	NaN	NaN	NaN	-0.284084
NM_019025_1	hypothetical protein; flj20746	NaN	-1.38089	NaN	-0.127425	0.282221	-0.111081	NaN	NaN	NaN	NaN
NM_006351_1	translocase of inner mitochondrial membrane 44 homolog (yeast); tim44	-0.0156057	-1.08486	0.527676	-0.166356	-0.128793	NaN	NaN	NaN	NaN	NaN
NM_004283_1	rab3d, member ras oncogene family; rab3d	0.176896	-1.14182	-0.16231	0.240616	0.0247398	NaN	-0.090364	NaN	0.143963	NaN
NM_013326_1	colon cancer-associated protein mic1; mic1	-0.1169	-1.44094	0.597699	-0.160899	-0.038784	NaN	NaN	NaN	NaN	NaN
NM_021137_1	tumor necrosis factor, alpha-induced protein 1 (endothelial); tnfaip1	-0.159377	-1.51272	-0.0826378	0.0346962	-0.217488	NaN	-0.0417227	0.58255	0.15581	NaN
NM_003003_1	sec14 (s. cerevisiae)-like 1; sec14l1	-0.150817	-1.15475	0.235008	0.260885	0.170135	NaN	NaN	0.375752	NaN	NaN
NM_016111_1	hypothetical protein; kiaa0683	-0.0730828	-1.46659	NaN	-0.201253	-0.0103269	NaN	NaN	NaN	NaN	NaN
NM_014714_1	kiaa0590 gene product; kiaa0590	-0.364908	-1.75338	NaN	NaN	0.0702284	NaN	NaN	NaN	0.210357	-0.2696
NM_021188_1	clones 23667 and 23775 zinc finger protein; loc57862	0.0889661	-1.18958	NaN	0.116504	0.174468	NaN	NaN	0.332711	NaN	-0.403568
NM_016576_1	gmpr2 for guanosine monophosphate reductase isolog; loc51292	-0.0455195	-1.2458	NaN	0.0595197	-0.00313417	NaN	NaN	NaN	NaN	NaN
NM_005932_1	mitochondrial intermediate peptidase; mipep	NaN	-1.4853	NaN	NaN	-0.366273	NaN	NaN	NaN	NaN	NaN
NM_002135_1	nuclear receptor subfamily 4, group a, member 1; nr4a1	NaN	-0.866408	NaN	0.155054	0.292422	0.0113247	NaN	1.63134	NaN	NaN
NM_004292_1	ras inhibitor; rin1	-0.324402	-1.00019	NaN	NaN	-0.378375	NaN	NaN	NaN	NaN	NaN
NM_012193_1	frizzled homolog 4 (drosophila); fzd4	-0.0386208	-1.95849	-0.0401504	NaN	0.192219	NaN	NaN	NaN	0.472177	NaN
NM_006793_1	peroxiredoxin 3; prdx3	-0.241761	0.0931451	0.034992	0.262812	-0.164302	-0.192881	-0.0593091	-0.0463593	-1.0238	-0.0287977
NM_000076_1	cyclin-dependent kinase inhibitor 1c; cdkn1c	-0.0443192	-1.03581	0.115526	0.107348	0.353521	NaN	-0.135067	NaN	NaN	NaN
NM_014729_1	kiaa0808 gene product; kiaa0808	-0.0703775	-1.4656	NaN	-0.0697507	0.31491	-0.123904	-0.356388	0.689963	0.0266923	-0.178319
NM_006547_1	igf-ii mrna-binding protein 3; koc1	NaN	-1.07634	NaN	NaN	-0.267938	-0.113387	-0.0530297	NaN	NaN	-0.283241
NM_001913_1	cut-like 1, ccaat displacement protein (drosophila); cutl1	-0.201579	-1.10127	0.202348	-0.174757	-0.0191906	NaN	-0.0676913	0.772131	0.395597	NaN
NM_005321_1	h1 histone family, member 4; h1f4	-0.165992	-0.751189	NaN	-0.131774	0.546552	-0.187767	0.124204	NaN	1.2083	0.497539
NM_000636_1	superoxide dismutase 2, mitochondrial; sod2	0.215179	-1.06958	0.413322	0.187507	0.48454	NaN	-0.746088	0.081113	NaN	-0.874574
NM_003714_1	stanniocalcin 2; stc2	-0.36265	NaN	NaN	-0.0888139	-1.45621	-0.417721	NaN	-0.383013	-0.23749	0.834163
NM_000251_1	muts homolog 2; msh2	NaN	-1.30518	NaN	-0.026954	0.0702533	NaN	NaN	NaN	NaN	0.212398
NM_012326_1	microtubule-associated protein, rp/eb family, member 3; mapre3	NaN	0.810624	NaN	-0.202091	1.48597	0.150818	0.775743	-0.137869	NaN	0.551608
NM_014870_1	kiaa0478 gene product; kiaa0478	0.0918771	-1.79104	NaN	-0.000458751	0.0388808	NaN	NaN	NaN	NaN	NaN
NM_002518_1	neuronal pas domain protein 2; npas2	-0.442415	-1.74925	NaN	NaN	0.464513	NaN	-0.0915706	NaN	-0.142613	NaN
NM_018207_1	hypothetical protein flj10759; flj10759	NaN	-1.40026	NaN	NaN	0.415608	NaN	NaN	NaN	NaN	NaN
NM_015836_1	tryptophanyl trna synthetase 2 (mitochondrial); wars2	NaN	-1.04248	NaN	NaN	-0.0264571	NaN	-0.31803	NaN	NaN	-0.259205
NM_014741_1	kiaa0652 product;	0.0203996	-1.36324	NaN	0.148625	0.344677	NaN	NaN	NaN	NaN	0.297974
AK027798_1	cdna flj14892 fis clone place1004270 weakly similar to transmembrane protease serine ec 3.4.21.-; unnamed protein product	-0.0590414	NaN	NaN	NaN	1.13057	0.0489501	NaN	NaN	NaN	NaN
AL080274_1	clone rp5-1012f16 on chromosome 20. contains novel ests stss and gsss	-0.169082	-1.05592	0.104463	0.101644	-0.0240377	-0.446368	-0.128718	NaN	0.155822	-0.224617
BC002613_1	clone image:3161564	NaN	-1.37327	NaN	NaN	-0.0349105	NaN	NaN	NaN	NaN	0.724038
BC008685_1	clone mgc:17704 image:3868340	0.128384	-1.02967	NaN	-0.216706	0.487933	NaN	-0.340099	NaN	NaN	NaN
XM_054197_1	similar to envelope protein; loc113386	-0.0210323	-1.03161	0.0883931	NaN	-0.0256381	NaN	-0.198018	0.038413	0.304846	-0.524221
NM_033551_1	hypothetical protein mgc19556; mgc19556	-0.164036	-1.15332	NaN	NaN	0.0198365	NaN	-0.0761764	NaN	NaN	NaN
XM_097871_1	similar to neuronal pentraxin receptor; loc150340	NaN	-1.31179	NaN	NaN	NaN	NaN	NaN	NaN	NaN	NaN
XM_040582_1	syndecan heparan sulfate proteoglycan cell surface-associated fibroglycan; sdc2	NaN	0.578524	1.11631	-0.111647	-0.811168	0.00418154	0.332442	0.38468	NaN	-0.14731
NM_020353_1	phospholipid scramblase 4; plscr4	-0.116653	-1.71369	NaN	NaN	0.26753	NaN	NaN	NaN	NaN	-0.669525
XM_030036_1	similar to glucosamine-6-sulfatases; kiaa1247	0.400549	-1.93898	NaN	NaN	1.26695	NaN	0.202271	NaN	NaN	NaN
XM_038999_1	kiaa1301; kiaa1301	NaN	-1.1201	NaN	NaN	-0.462991	NaN	NaN	NaN	NaN	NaN
AF116690_1	pro2194 predicted protein of hq2194	-0.0959336	0.477723	0.144837	0.210559	-0.0478871	NaN	-0.0361071	0.272835	NaN	-1.22454
Z27203_1	rearranged tcr delta chain vj	0.187601	-1.20213	0.223383	NaN	0.12933	NaN	NaN	NaN	0.0970989	-0.302468
AF026002_1	calcium-activated potassium channel beta subunit	0.146469	0.454788	1.31646	NaN	-0.302343	NaN	NaN	NaN	NaN	NaN
AC026302.8.1.59816.1	ensembl genscan prediction	0.121004	-1.32737	NaN	NaN	-0.0856556	NaN	NaN	NaN	NaN	-0.135207
NM_022485_1	hypothetical protein flj22405; flj22405	NaN	-1.39673	0.195088	0.0787761	0.359635	-0.00802696	NaN	NaN	NaN	0.373574
NM_001950_1	e2f transcription factor 4; e2f4	NaN	0.805815	0.161601	-0.0840827	1.09374	NaN	0.145347	-0.02004	-0.336124	0.424112
NM_003107_1	sry (sex determining region y)-box 4; sox4	NaN	-1.66361	NaN	0.181114	NaN	NaN	-0.0802039	0.584786	0.759052	0.201905
NM_024910_1	hypothetical protein flj12700; flj12700	NaN	-1.21146	1.18331	-0.128221	0.437717	NaN	NaN	NaN	NaN	0.00928293
NM_007315_1	signal transducer and activator of transcription 1, 91kd; stat1	-0.818629	NaN	NaN	0.605183	-1.3718	-0.120006	-0.127204	-0.357888	-0.778914	-0.152453
NM_002238_1	potassium voltage-gated channel, subfamily h, member 1; kcnh1	NaN	-1.09355	NaN	-0.191511	0.502567	0.00544809	-0.244276	NaN	NaN	NaN
NM_017856_1	hypothetical protein flj20514; flj20514	NaN	-1.071	NaN	NaN	NaN	0.0438221	NaN	NaN	NaN	NaN
NM_002611_1	pyruvate dehydrogenase kinase, isoenzyme 2; pdk2	NaN	-1.00239	NaN	0.296661	NaN	0.03152	NaN	0.349334	0.212632	-0.11495
NM_020653_1	zinc finger protein znf287; znf287	NaN	-1.12012	0.271641	NaN	NaN	-0.171975	NaN	NaN	0.062579	-0.243734
NM_016014_1	cgi-67 protein; loc51104	NaN	-1.00795	NaN	NaN	NaN	NaN	NaN	NaN	NaN	NaN
NM_003129_1	squalene monooxygenase; sqle	NaN	-0.243876	-0.20461	NaN	NaN	0.12036	0.201047	NaN	NaN	-1.0307
NM_005228_1	epidermal growth factor receptor (erythroblastic leukemia viral (v-erb-b) oncogene homolog, avian); egfr	NaN	-1.23078	NaN	NaN	0.0343278	0.553807	0.123214	NaN	-0.0889123	-0.185732
NM_014819_1	kiaa0438 gene product; kiaa0438	NaN	1.37165	-0.103059	NaN	-0.322853	NaN	NaN	0.481684	NaN	-0.112448
NM_001627_1	activated leucocyte cell adhesion molecule; alcam	NaN	1.29248	-0.0350925	0.110562	0.133582	0.129584	0.275135	0.554293	0.587168	-0.0962735
NM_018328_1	hypothetical protein flj11113; flj11113	NaN	-1.1059	NaN	NaN	NaN	NaN	NaN	NaN	NaN	NaN
NM_013441_1	down syndrome critical region gene 1-like 2 protein; dscr1l2	NaN	-1.28328	NaN	0.148883	-0.0862152	NaN	NaN	NaN	NaN	-0.232635
NM_020310	max binding protein; mnt	NaN	NaN	1.15017	-0.208578	-0.219674	0.225727	0.597196	NaN	NaN	NaN
NM_001381_1	docking protein 1; dok1	0.191236	-1.07331	-0.182	0.369365	0.241968	-0.0472468	0.00570849	NaN	NaN	0.128838
BC007229_1	clone image:2957862	NaN	1.00076	NaN	0.716023	-0.511723	0.0194855	-0.346932	-0.00921444	NaN	0.887113
NM_004369_1	alpha type vi collagen isoform 1; col6a3	NaN	0.700454	0.465806	0.451918	-0.0871732	0.210528	0.477315	-0.175922	1.0967	0.00913204
NM_032777_1	tumor endothelial marker 5; tem5	0.26356	0.351366	1.09107	0.0924497	0.381259	NaN	NaN	NaN	0.659055	0.160268
XM_050509_1	udp-n-acetyl-alpha-d-galactosamine:polypeptide n-acetylgalactosaminyltransferase galnac-t5; galnt5	NaN	NaN	-1.55035	NaN	-1.10876	NaN	NaN	NaN	NaN	0.182172
AB032965_1	kiaa1139	NaN	-1.30859	NaN	NaN	0.0934564	NaN	NaN	NaN	NaN	NaN
AB037718_1	kiaa1297	NaN	-1.677	-0.0999423	NaN	NaN	NaN	NaN	NaN	NaN	NaN
NM_022164_1	p3ecsl; liecg3	-0.728455	0.467108	-0.195248	0.211595	-1.16223	0.0777819	-0.568386	0.165011	NaN	0.45138
Z27193_1	rearranged tcr delta chain vj	NaN	-1.03979	-0.139653	NaN	0.292313	NaN	NaN	NaN	0.0038188	-0.20133
AL031777.4.1.89301.8	ensembl genscan prediction mwg oligo matches these RefSeq numbers NM_005320	NaN	-1.09526	-0.04051	NaN	0.193033	NaN	NaN	NaN	0.0433414	0.02974
BC005834_1	unknown (protein for image:2821841)	NaN	-1.06741	NaN	NaN	-0.0992136	NaN	NaN	NaN	NaN	NaN
AL034344.24.1.104729.3	ensembl genscan prediction	NaN	-0.490541	0.0746145	0.149126	0.426411	NaN	-0.110122	NaN	-1.1659	0.168543
AC022121.4.1.39428.1	ensembl genscan prediction	NaN	1.18058	-0.580184	-0.168263	-0.362141	0.352297	-0.0189445	NaN	-1.31582	0.100862
NM_021247_1	protamine 3; prm3	0.227802	NaN	NaN	NaN	NaN	-0.0146597	1.19475	NaN	0.234814	0.432779
NM_005977_1	ring finger protein (c3h2c3 type) 6; rnf6	-0.0689754	1.08474	NaN	-0.0115011	-0.666758	NaN	NaN	NaN	NaN	-0.251359
NM_000898_1	monoamine oxidase b; maob	0.491416	NaN	NaN	-0.343853	1.22726	NaN	NaN	NaN	NaN	NaN
NM_005985_1	snail 1 (drosophila homolog), zinc finger protein; snai1	0.236741	NaN	0.463521	0.404702	0.441992	NaN	0.0376753	NaN	1.39882	-0.0320426
NM_000095_1	cartilage oligomeric matrix protein presursor; comp	1.36374	-1.48765	0.209198	NaN	0.947719	-0.688486	0.43913	0.851871	1.12172	1.28595
NM_002223_1	inositol 1,4,5-triphosphate receptor, type 2; itpr2	0.119507	NaN	-0.205687	NaN	NaN	NaN	NaN	NaN	NaN	-1.00444
NM_000210_1	integrin alpha chain, alpha 6; itga6	-0.426273	0.393507	NaN	NaN	-1.7719	-0.31908	0.420697	NaN	NaN	-1.07617
NM_005563_1	stathmin 1; stmn1	0.722861	1.0474	-0.45065	0.122544	0.395686	-0.124316	0.556637	-0.191552	NaN	0.201277
NM_002084	plasma glutathione peroxidase 3 precursor; gpx3	0.313897	1.05324	0.423745	0.119395	-0.193491	NaN	NaN	NaN	NaN	NaN
XM_102794_1	hypothetical protein xp_102794; loc162610	-0.292281	1.55733	-0.157889	-0.150356	-0.643199	-0.388676	0.181718	-0.204601	NaN	1.31495
XM_064444_1	similar to keratin associated protein 9.3; loc125121	-0.541346	NaN	-0.083148	-0.121043	-0.366633	NaN	0.240787	0.0995838	NaN	1.65352
NM_003758_1	eukaryotic translation initiation factor subunit alpha 35kd; eif3s1	NaN	NaN	NaN	NaN	NaN	-1.02175	NaN	NaN	NaN	NaN
NM_012287_1	centaurin beta 2; centb2	NaN	NaN	NaN	0.167641	0.195298	NaN	NaN	NaN	NaN	-1.029
AC002484.1.1.48469.2	ensembl genscan prediction mwg oligo matches these RefSeq numbers NM_000193	NaN	NaN	-1.02203	-0.250029	0.372296	NaN	NaN	NaN	NaN	NaN
AB056106_1	neshbp	-0.843406	1.51876	-1.4864	0.0727872	-1.13294	NaN	0.471592	-0.596549	NaN	-0.924914
XM_016240	hypothetical protein xp_016240; loc87477	0.935843	1.46285	1.41571	NaN	1.246	-0.00894194	NaN	0.83494	NaN	0.58563
NM_014036_1	sbbi42 protein; sbbi42	NaN	-1.28378	NaN	NaN	NaN	NaN	NaN	NaN	NaN	NaN
NM_002822_1	protein tyrosine kinase 9; ptk9	-0.0485433	1.05384	-0.181296	0.349084	-0.197528	-0.37134	-0.157805	0.0526354	NaN	0.125637
NM_024501_1	homeo box d1; hoxd1	-0.371098	-0.471197	-0.340956	0.380062	0.0642446	NaN	0.0606719	NaN	1.29848	0.090058
NM_000934_1	serine (or cysteine) proteinase inhibitor, clade f (alpha-2 antiplasmin, pigment epithelium derived factor), member 2; serpinf2	-0.452215	-1.05253	-0.464433	NaN	0.114328	NaN	-0.201217	NaN	NaN	NaN
NM_012395_1	pftaire protein kinase 1; pftk1	1.34534	-0.934646	NaN	0.13034	1.18495	NaN	NaN	NaN	NaN	NaN
NM_021958_1	h2.0-like homeo box 1 (drosophila); hlx1	0.0139491	-1.04071	0.093271	0.0740913	-0.139442	NaN	NaN	NaN	NaN	NaN
NM_003160_1	serine/threonine kinase 13 (aurora/ipl1-like); stk13	NaN	1.75499	NaN	-0.320404	0.571203	NaN	NaN	-0.101013	NaN	0.605495
NM_004072_1	chemokine-like receptor 1; cmklr1	-0.109589	-1.13546	NaN	-0.760606	-1.11991	NaN	NaN	NaN	NaN	NaN
NM_002192_1	inhibin beta a subunit precursor; inhba	-0.331377	1.15259	NaN	-0.379875	-0.941399	0.357433	0.0171391	0.0524075	0.142176	-0.310148
NM_002290_1	laminin, alpha 4 precursor; lama4	0.532766	-0.219495	0.240022	0.572799	1.28247	NaN	-0.047627	0.152672	NaN	-0.0192874
NM_002506_1	nerve growth factor, beta polypeptide; ngfb	-0.713795	-0.302991	0.0276617	NaN	-2.16824	-0.142996	NaN	NaN	NaN	NaN
NM_130783_1	similar to uroplakin 1b; tetraspan; loc90139	NaN	NaN	NaN	NaN	1.9499	NaN	NaN	NaN	NaN	NaN
X58236_1	anti-lectin antibody epitope clone p368-8	NaN	NaN	NaN	NaN	NaN	NaN	NaN	-0.0458831	-1.12619	-0.061138
XM_051860_1	hypothetical protein; kiaa1199	-0.0512715	0.518488	-0.190153	0.113001	-1.45788	-0.598889	-0.928825	-0.246023	NaN	0.180892
AC074293.3.30382.33412.1	ensembl genscan prediction	0.797624	NaN	NaN	-0.00899672	1.0114	NaN	NaN	NaN	NaN	NaN
NM_032941_1	recq protein-like, isoform 1; recql	-0.358792	1.30768	NaN	0.2837	-0.870255	-0.12691	NaN	NaN	NaN	0.203184
NM_006994_1	butyrophilin, subfamily 3, member a3; btn3a3	-0.192075	-1.60417	NaN	-0.0192335	0.401342	NaN	NaN	NaN	NaN	NaN
NM_025129_1	hypothetical protein flj22688; flj22688	-0.238245	-1.0947	0.249549	NaN	0.0175143	NaN	0.264025	NaN	NaN	NaN
NM_002748_1	mitogen-activated protein kinase 6; mapk6	-0.397805	1.43215	0.260873	NaN	-0.291973	NaN	NaN	-0.0438001	NaN	0.332846
NM_002178_1	insulin-like growth factor binding protein 6; igfbp6	-0.0394096	1.14427	NaN	0.301943	0.352452	-0.278755	NaN	-0.085708	0.033469	0.295409
NM_001788_1	cell division cycle 10; cdc10	-0.104907	1.48288	0.105059	0.0702307	-0.162036	0.185988	NaN	0.641615	NaN	-0.0771316
NM_002103_1	glycogen synthase 1 (muscle); gys1	-0.232274	0.121231	0.0575173	0.251941	-0.347954	NaN	NaN	NaN	-0.0750275	1.15694
NM_014720_1	ste20-related serine/threonine kinase; slk	-0.301705	1.56675	0.636658	0.308645	-0.0455238	-0.476902	NaN	NaN	NaN	-0.353282
NM_014618_1	deleted in bladder cancer chromosome region candidate 1; dbccr1	NaN	NaN	-0.375455	NaN	1.06513	NaN	NaN	NaN	NaN	NaN
NM_006024_1	tax1 (human t-cell leukemia virus type i) binding protein 1; tax1bp1	-0.113016	1.48364	-0.507556	0.166814	-0.505869	-0.200208	NaN	-0.00730675	NaN	-0.218455
NM_002510_1	glycoprotein (transmembrane) nmb; gpnmb	0.263978	0.510219	NaN	-0.09669	0.802729	NaN	NaN	NaN	NaN	-1.19349
NM_000358_1	transforming growth factor, beta-induced, 68kd; tgfbi	NaN	NaN	NaN	NaN	NaN	NaN	NaN	-0.274973	-0.431638	1.07842
NM_001677_1	atpase, na+/k+ transporting, beta 1 polypeptide; atp1b1	-0.20969	1.05635	NaN	0.170303	-0.577772	NaN	NaN	NaN	NaN	NaN
NM_000964_1	retinoic acid receptor alpha; rara	NaN	NaN	NaN	NaN	NaN	NaN	NaN	0.544227	NaN	1.1116
NM_030966_1	keratin associated protein 1.3; krtap1.3	-0.315706	NaN	NaN	NaN	-0.728514	NaN	NaN	NaN	NaN	1.30943
AF214022_1	molybdenum cofactor synthesis-step protein a-b splice type ii mocs1alternatively spliced; alternatively spliced	0.324577	0.169415	0.736375	NaN	1.00248	NaN	NaN	NaN	NaN	NaN
NM_012126_1	carbohydrate n-acetylglucosamine 6-o sulfotransferase 5; chst5	0.444279	-0.428124	NaN	0.321926	1.22156	0.0502135	0.0505096	NaN	0.227372	0.503226
AF260333_1	ad036	-0.490901	1.29295	-0.910718	-0.239695	-0.741764	NaN	NaN	NaN	NaN	-0.197158
AF261093_2	thy-1 co-transcribed protein	0.13863	1.41611	-0.389381	-0.385566	-0.807324	-0.0439495	NaN	NaN	-0.0367957	0.677574
NM_022844_1	smooth muscle myosin heavy chain 11, isoform sm2; myh11	NaN	NaN	1.42619	NaN	0.0938777	NaN	NaN	NaN	NaN	NaN
AC037198.7.1185695.2	ensembl genscan prediction	-0.394091	0.848024	0.0934208	-0.0414106	-1.24353	-0.124396	NaN	NaN	NaN	-0.171898
AC073211.4.5210.6361.1	ensembl genscan prediction	NaN	NaN	NaN	NaN	NaN	NaN	1.04279	NaN	NaN	NaN
NM_033011_1	plasminogen activator, tissue type isoform 3 precursor; plat	NaN	0.0681411	-1.8379	0.280978	-1.68176	-0.643975	NaN	-0.877883	-1.68888	-0.13031
NM_006211_1	proenkephalin; penk	NaN	2.43431	NaN	0.71168	2.87101	0.191897	1.94253	NaN	1.4222	1.48248
NM_024697_1	hypothetical protein flj22419; flj22419	NaN	-1.47519	NaN	NaN	0.0776322	NaN	NaN	NaN	NaN	NaN
NM_002495_1	nadh dehydrogenase (ubiquinone) fe-s protein 4 (18kd) (nadh-coenzyme q reductase); ndufs4	NaN	-0.154504	1.02448	NaN	0.1647	-0.28922	NaN	NaN	NaN	0.177726
NM_003713_1	phosphatidic acid phosphatase type 2b; ppap2b	0.452679	-1.39158	0.140692	NaN	1.73209	0.15239	-0.235064	0.200635	NaN	0.55751
NM_014844_1	kiaa0329 gene product; kiaa0329	NaN	-1.0735	NaN	NaN	0.0234307	NaN	NaN	NaN	NaN	NaN
NM_006500_1	melanoma adhesion molecule; mcam	NaN	1.38504	0.791454	NaN	0.616071	0.492533	0.0663387	NaN	0.575354	NaN
NM_003299_1	tumor rejection antigen gp96 1; tra1	NaN	1.0532	-0.419366	NaN	-0.0363156	-0.0485075	-0.102213	-0.119496	0.189302	0.118936
S76738_1	bone-type alkaline phosphatase	NaN	1.46479	0.212457	NaN	1.27402	NaN	0.0844639	NaN	NaN	NaN
XM_039077_1	similar to r13.4.p; loc91542	NaN	NaN	0.552147	-0.504512	1.54242	0.202712	NaN	-0.284713	NaN	1.14505
NM_001734_1	complement component s subcomponent; c1s	NaN	-1.12598	0.512171	0.381982	1.23914	0.0156524	NaN	NaN	NaN	-0.234554
AL031033.5.1.25815.3	ensembl genscan prediction	NaN	NaN	0.205732	-0.341144	1.83633	0.0800739	NaN	NaN	NaN	NaN
ENSG00000014641	ensembl prediction	NaN	NaN	-0.308641	0.122143	-0.355974	-0.141823	0.163363	NaN	-1.40625	-0.458795
AC006211.1.1.217421.2	ensembl genscan prediction mwg oligo matches these RefSeq numbers NM_032691	NaN	-1.08609	NaN	NaN	NaN	NaN	NaN	NaN	NaN	NaN
AC025806.3.76552.89961.1	ensembl genscan prediction	NaN	NaN	NaN	NaN	1.29711	NaN	NaN	NaN	NaN	NaN
AC078963.16.1.123253.2	ensembl genscan prediction	NaN	-0.394086	0.930654	NaN	1.0682	0.348892	NaN	NaN	NaN	NaN
AL157886.6.25992.82475.1	ensembl genscan prediction	NaN	NaN	-1.20844	NaN	-0.416232	NaN	NaN	NaN	NaN	NaN
NM_018947_1	cytochrome c; hcs	0.102321	1.04148	-0.132451	-0.0282802	-0.535261	-0.182323	0.315299	NaN	NaN	-0.0533634
NM_001149_1	ankyrin 3, isoform 2; ank3	NaN	-1.17101	NaN	0.12527	-0.956988	NaN	NaN	NaN	NaN	0.130443
NM_002806_1	proteasome (prosome, macropain) 26s subunit, atpase, 6; psmc6	0.195451	NaN	-0.266137	-0.2567	0.233545	NaN	NaN	NaN	NaN	-1.21744
NM_002615_1	serine (or cysteine) proteinase inhibitor, clade f (alpha-2 antiplasmin, pigment epithelium derived factor), member 1; serpinf1	NaN	NaN	NaN	0.961386	NaN	NaN	1.20745	NaN	NaN	0.306386
NM_005602_1	oligodendrocyte transmembrane protein; cldn11	NaN	NaN	-0.402119	0.150119	1.17663	NaN	-0.0851647	NaN	NaN	0.0096648
NM_004508_1	isopentenyl-diphosphate delta isomerase; idi1	NaN	0.570286	-0.561236	NaN	NaN	NaN	0.484387	0.0810642	NaN	-1.2794
NM_014799_1	hephaestin; heph	NaN	-0.680245	NaN	0.866242	1.00337	NaN	NaN	NaN	NaN	0.315653
NM_006932_1	smoothelin; smtn	0.0178114	NaN	0.0642541	-0.430006	-0.523889	NaN	0.530247	NaN	0.00350985	1.18414
NM_005570_1	lectin, mannose-binding, 1 precursor; lman1	-0.0328517	1.38246	-0.416009	0.290248	-0.308094	-0.0643706	0.000851407	0.0717131	NaN	0.305655
NM_001530_1	hypoxia-inducible factor 1, alpha subunit (basic helix-loop-helix transcription factor); hif1a	0.154314	1.60449	-0.0450231	0.353079	0.140323	0.143831	NaN	-0.115865	0.00420418	0.152399
NM_016072_1	cgi-141 protein; loc51026	-0.157856	1.76858	-0.491549	0.296613	-0.595544	NaN	0.179688	-0.181547	NaN	-0.0243735
NM_004092_1	mitochondrial short-chain enoyl-coenzyme a hydratase 1 precursor; echs1	0.156004	0.361479	0.00177772	-0.0675244	-0.325031	-0.497814	-0.228279	-1.04441	NaN	-0.382945
NM_006379_1	sema domain, immunoglobulin domain (ig), short basic domain, secreted, (semaphorin) 3c; sema3c	-0.407743	-1.1147	NaN	-0.504701	-0.879003	-0.806533	-0.874874	-0.169509	NaN	-0.765955
NM_003966_1	sema domain, seven thrombospondin repeats (type 1 and type 1-like), transmembrane domain (tm) and short cytoplasmic domain, (semaphorin) 5a; sema5a	0.429289	-1.3424	-0.876704	0.381174	NaN	NaN	NaN	NaN	NaN	0.483926
NM_001854_1	collagen, type xi, alpha 1; col11a1	1.53304	1.68931	1.34818	-0.158752	2.30014	NaN	NaN	1.14285	NaN	1.01685
XM_044015_1	kiaa0790; kiaa0790	-0.727275	0.0708345	-0.331335	-0.260121	-1.15852	NaN	-0.0803254	NaN	NaN	NaN
NM_032739_1	hypothetical protein mgc5370; mgc5370	0.0541288	0.301687	-0.462318	-0.0898941	-0.26396	NaN	-0.410426	0.173402	NaN	-1.09829
BC011998_1	clone image:4479080	0.492703	-0.408849	0.433229	0.055836	1.27398	NaN	-0.111015	NaN	NaN	0.607164
XM_056582_1	kiaa1462; kiaa1462	-0.00970505	NaN	-0.182032	0.322516	-1.22746	NaN	NaN	NaN	NaN	-0.583816
XM_030547_1	fibronectin fn1	-0.899944	1.76239	-0.85366	0.379944	-1.06098	NaN	0.49474	NaN	NaN	0.683635
XM_096476_1	hypothetical protein xp_096476; loc143747	-0.292174	1.15343	-0.854615	0.420083	0.803886	0.635705	0.687728	0.826653	NaN	-0.236445
M23534_1	fgf5	NaN	NaN	-0.717026	-0.0526743	-1.42052	NaN	0.201838	-0.513275	NaN	-0.19224
AC025180.3.99210.126790.1	ensembl genscan prediction	-0.358868	NaN	1.69933	0.13375	-0.219264	NaN	0.333908	NaN	NaN	NaN
AL049766.14.1.110293.3	ensembl genscan prediction	0.611242	-0.0398667	0.577642	0.350762	1.24666	-0.0876036	0.15698	0.380026	NaN	-0.513498
NM_002023_1	fibromodulin precursor; fmod	0.907609	0.0344491	NaN	-0.0298542	1.54476	NaN	NaN	1.09943	NaN	0.522303
NM_000627_1	latent transforming growth factor beta binding protein 1 precursor; ltbp1	0.00729406	0.310705	-0.0736113	0.212051	-0.119806	-0.17339	-0.229791	-0.240633	1.00942	-0.0297403
NM_030580_1	hypothetical protein mgc10520; mgc10520	NaN	NaN	1.02653	NaN	-0.136775	NaN	NaN	NaN	NaN	NaN
NM_005965_1	myosin light chain kinase, isoform 6; mylk	0.903341	NaN	1.34827	0.107934	0.570946	NaN	NaN	0.726237	NaN	-0.089594
NM_016157_1	kiaa1114 protein; tro	-0.171249	-0.170288	0.0943445	0.283132	1.03297	NaN	NaN	NaN	NaN	NaN
NM_006544_1	brain secretory protein sec10p; sec10l1	-0.097099	1.72241	0.175067	0.197954	-0.417612	-0.229905	NaN	0.151861	NaN	0.0729894
NM_001202_1	bone morphogenetic protein 4; bmp4	-0.14179	-0.122466	NaN	-0.399112	-1.10943	NaN	NaN	NaN	NaN	NaN
NM_003725_1	oxidative 3 alpha hydroxysteroid dehydrogenase; retinol dehydrog; rodh	-0.433239	NaN	1.11998	-0.242476	NaN	NaN	NaN	NaN	NaN	NaN
NM_003570_1	cytidine monophospho-n-acetylneuraminic acid hydroxylase; cmah	-0.705449	NaN	-0.562024	0.200239	-1.5346	NaN	NaN	NaN	NaN	NaN
NM_000325_1	paired-like homeodomain transcription factor 2; pitx2	-0.151677	1.04999	0.890423	-0.106595	-0.455829	NaN	NaN	NaN	NaN	NaN
NM_005168_1	ras homolog gene family, member e; arhe	-0.33119	1.34717	-0.256071	0.106183	-0.450573	NaN	NaN	0.10146	NaN	-0.445897
NM_002166_1	inhibitor of dna binding 2, dominant negative helix-loop-helix protein; id2	0.351797	-1.33724	0.499169	0.109009	0.939558	-0.190214	0.0128294	0.0798187	NaN	0.621532
AF320073_1	gastric cancer-related protein vrg107	0.190495	0.233358	NaN	NaN	0.0818988	-0.0347389	-0.0187426	-0.278347	-1.15935	-0.0824848
XM_002964_1	downregulated in ovarian cancer 1; doc1	-0.219996	1.56703	0.577664	0.0870172	-0.658906	NaN	NaN	NaN	NaN	NaN
NM_002775_1	protease serine 11 igf binding; prss11	0.61698	0.0763735	0.843149	0.426903	1.0623	-0.0649729	-0.174608	0.302232	0.84572	0.181376
XM_046665_1	lymphocyte activation-associated protein; loc51088	NaN	NaN	NaN	NaN	-0.221488	NaN	NaN	NaN	NaN	-1.02306
XM_041866_1	kiaa1468; kiaa1468	NaN	NaN	NaN	0.38694	1.02952	NaN	NaN	NaN	NaN	NaN
XM_098520_1	hypothetical protein xp_098520; loc154390	0.121873	-0.476824	NaN	0.278219	1.02495	-0.142428	NaN	NaN	NaN	-0.084855
AC018956.4.66668.94768.1	ensembl genscan prediction	NaN	NaN	NaN	0.188732	0.513652	NaN	-1.13156	NaN	NaN	NaN
NM_002481_1	protein phosphatase 1, regulatory (inhibitor) subunit 12b, isoform a; ppp1r12b	NaN	NaN	0.366674	NaN	1.25046	NaN	NaN	NaN	NaN	NaN
NM_004102_1	fatty acid binding protein 3; fabp3	-0.336114	0.541186	0.170051	0.215582	-0.626174	-0.172059	NaN	1.05741	-0.308167	-0.465369
NM_002668_1	proteolipid protein 2 (colonic epithelium-enriched); plp2	0.0927718	1.03302	0.199824	0.137229	-0.288391	0.297902	NaN	NaN	0.276722	0.12392
NM_003877_1	stat induced stat inhibitor-2; stati2	0.159467	-0.0852662	0.465336	-0.11351	1.3837	-0.293787	NaN	NaN	0.374453	NaN
NM_003478_1	vasopressin-activated calcium-mobilizing receptor-1; cul5	-0.128386	1.31013	0.263231	0.224298	-0.111938	-0.167271	NaN	0.237462	NaN	-0.0581604
NM_004355_1	cd74 antigen (invariant polypeptide of major histocompatibility complex, class ii antigen-associated); cd74	0.16543	0.250073	-0.069711	0.309658	1.03818	NaN	NaN	NaN	NaN	NaN
NM_018227_1	hypothetical protein flj10808; flj10808	-0.214037	1.64989	-0.186055	NaN	-0.587296	NaN	NaN	0.959122	NaN	NaN
XM_064443_1	similar to keratin associated protein 1.1; loc125116	-0.218197	3.28064	0.540292	NaN	-0.829061	-0.386137	NaN	-0.344104	-1.0989	1.77847
AK027625_1	cdna flj14719 fis clone nt2rp3001457 weakly similar to drosophila melanogaster melted melt mrna; unnamed protein product	-1.06057	NaN	NaN	NaN	NaN	NaN	NaN	NaN	NaN	NaN
NM_017634_1	hypothetical protein flj20038; flj20038	NaN	1.05387	-0.157958	NaN	NaN	-0.258544	NaN	NaN	0.0942659	0.30394
NM_022739_1	e3 ubiquitin ligase smurf2; smurf2	NaN	1.13163	-0.647802	0.374231	-1.08589	-0.0795815	-0.135146	-0.0434756	NaN	0.0223786
NM_024500_1	likely ortholog of mouse polydom; polydom	NaN	-1.05816	0.272199	-0.114128	0.787224	0.0223571	NaN	NaN	NaN	-0.0942891
NM_025134_1	hypothetical protein flj12178; flj12178	NaN	1.88856	0.0146703	NaN	0.0656957	NaN	NaN	NaN	NaN	0.141775
NM_022137_1	secreted modular calcium-binding protein 1; smoc1	NaN	-1.1283	NaN	-0.154786	2.8918	-0.0333367	NaN	NaN	0.87733	NaN
NM_012137_1	dimethylarginine dimethylaminohydrolase 1; ddah1	-0.231891	1.69546	-0.195791	0.193225	-1.09492	-0.267039	-0.299057	0.146409	-0.132618	0.346636
NM_002659_1	plasminogen activator, urokinase receptor; plaur	NaN	1.16772	-0.192916	0.320448	-0.509712	0.0823987	NaN	NaN	-0.178259	0.850811
NM_018362_1	lin-7 protein 3; lin-7-c	NaN	1.11931	0.171004	0.0519779	-0.283219	NaN	NaN	NaN	-0.266313	-0.293256
NM_014632	kiaa0750 gene product; kiaa0750	NaN	0.962476	-0.0823306	0.230052	-1.14583	0.153033	NaN	-0.147697	-0.487481	0.762739
NM_016018_1	cgi-72 protein; loc51105	NaN	1.49475	0.0310961	NaN	-0.134718	NaN	NaN	NaN	NaN	0.486167
AF085277_1	lysyl hydroxylase lh2	NaN	NaN	-0.677759	0.451255	-1.00414	-0.329793	-0.592083	-0.118071	NaN	0.950065
NM_031957_1	keratin associated protein 1.5; krtap1.5	NaN	NaN	0.700257	0.14214	-0.83598	-0.231547	NaN	NaN	NaN	1.21362
NM_022648_1	tensin; tns	NaN	0.693091	0.484634	0.0992024	-0.103967	0.683553	-0.104244	1.14634	0.603665	0.401313
BC012552_1	clone mgc:13380 image:4134442	-0.0360688	NaN	NaN	NaN	0.213399	NaN	NaN	NaN	-1.00824	NaN
XM_007302_1	hypothetical protein flj10111; flj10111	NaN	NaN	NaN	-0.187622	1.63421	0.0872671	0.976206	0.0177837	NaN	NaN
NM_001204_1	bone morphogenetic protein receptor type ii isoform 1; bmpr2	NaN	1.14367	-0.225131	NaN	NaN	0.260102	NaN	NaN	NaN	0.142443
AB051475_1	kiaa1688 protein; kiaa1688	NaN	1.56563	-0.0188267	-0.0216958	-0.0681588	0.66025	NaN	NaN	NaN	0.761605
AC069207.4.10555.20813.1	ensembl genscan prediction	0.0326918	0.611925	0.181017	0.154969	1.15333	0.162373	-0.110211	NaN	0.0182051	0.131486
NM_016651_1	heptacellular carcinoma novel gene-3 protein; loc51339	-0.0521274	0.438354	0.495756	-0.313917	-1.28994	-0.00455742	0.151867	0.541072	NaN	0.919044
NM_032010_1	microtubule-associated protein 1b, isoform 2; map1b	0.109778	1.18637	-0.211221	0.326852	-0.384847	-0.0694619	0.198061	0.157829	0.371529	NaN
NM_013402_1	fatty acid desaturase 1; fads1	0.394762	0.245745	0.299461	0.200407	0.570938	NaN	NaN	NaN	NaN	-1.16873
NM_003612_1	sema domain, immunoglobulin domain (ig), and gpi membrane anchor, (semaphorin) 7a; sema7a	0.162363	1.79043	-0.619867	NaN	NaN	-0.0711982	-0.162828	-0.231615	-0.123719	0.933317
NM_003022_1	sh3 domain binding glutamic acid-rich protein like; sh3bgrl	0.251329	1.02773	0.011581	NaN	0.41182	-0.29252	-0.0863345	0.0337718	NaN	-0.0779854
NM_018289_1	hypothetical protein flj10979; flj10979	0.234882	0.063647	-0.0988466	-0.00656176	0.105043	-0.196229	0.107101	-1.00859	-0.171313	0.22654
NM_016618_1	hypothetical protein; loc51315	0.60559	-0.0298643	0.0415479	-0.146443	-0.0532989	NaN	-0.363133	NaN	NaN	-1.11913
NM_004939_1	dead/h (asp-glu-ala-asp/his) box polypeptide 1; ddx1	0.0496374	1.58291	-0.325199	NaN	-0.182889	NaN	0.286533	NaN	NaN	NaN
NM_014635_1	kiaa0336 gene product; kiaa0336	0.00980282	1.21294	-0.33792	0.0816105	-0.191554	-0.0672621	0.0823963	0.169186	NaN	NaN
XM_055784	fibroblast growth factor 2; fgf2	-0.586218	0.648043	-0.669284	-0.217123	-1.26393	NaN	NaN	0.139659	NaN	-0.449103
NM_007045_1	fgfr1 oncogene partner; fop	0.960863	-0.636289	0.185041	0.171377	1.89987	0.179051	0.197289	NaN	NaN	0.758095
Z97192.2.1.143701.2	ensembl genscan prediction	NaN	NaN	NaN	-0.230094	1.14981	NaN	0.00891464	NaN	NaN	NaN
AC023083.2.30588.36667.1	ensembl genscan prediction	0.102388	-0.772653	NaN	-0.952774	-1.11593	NaN	NaN	NaN	NaN	NaN
NM_002309_1	leukemia inhibitory factor (cholinergic differentiation factor); lif	-1.16159	1.4135	-0.696654	NaN	-1.08688	NaN	NaN	NaN	-0.453467	0.677109
NM_004036_1	adenylate cyclase 3; adcy3	0.735614	NaN	0.11693	0.475662	0.504087	NaN	0.194048	NaN	1.55943	0.898183
NM_006486_1	fibulin 1 isoform d; fbln1	1.06191	-0.772241	NaN	0.45208	1.65648	NaN	-0.383843	NaN	NaN	-0.336626
NM_078481_1	cd97 antigen, isoform 1 precursor; cd97	0.0851598	1.3275	0.528656	-0.198689	-0.634528	-0.375142	0.00954623	NaN	NaN	-0.27442
NM_018229_1	hypothetical protein flj10813; flj10813	0.0192414	1.0094	-0.140949	-0.243174	-0.989537	NaN	NaN	NaN	NaN	NaN
NM_006253_1	protein kinase, amp-activated, beta 1 non-catalytic subunit; prkab1	-0.0767815	0.246038	0.143004	0.180364	-1.26749	-0.155582	-0.0419709	0.0911726	0.0785268	NaN
NM_015932_1	hypothetical protein; hspc014	-0.0316375	1.11277	-0.195918	0.310794	-0.548686	-0.191675	0.00847051	NaN	-0.593046	-0.24792
NM_017444_1	chromatin accessibility complex 1; chrac1	0.0343671	0.247568	-0.0207433	-0.0960078	-1.08532	-0.243948	NaN	NaN	NaN	-0.115587
NM_005429_1	vascular endothelial growth factor c; vegfc	-0.142753	1.31427	-0.416002	-0.148639	-0.444489	NaN	-0.374864	-0.162235	NaN	0.226987
NM_018147_1	hypothetical protein flj10582; flj10582	-0.133907	0.184807	0.405587	0.114221	0.265284	-0.0138312	0.0065514	NaN	-1.56698	0.130851
NM_007115_1	tumor necrosis factor, alpha-induced protein 6; tnfaip6	-0.944832	-0.58701	0.220577	-0.0468128	-1.28431	NaN	-0.131233	NaN	NaN	NaN
NM_024801_1	hypothetical protein flj21551; flj21551	-0.985126	1.1508	-1.50247	0.0434132	-1.11556	0.041745	0.452974	NaN	NaN	-0.675427
NM_015133_1	mitogen-activated protein kinase 8 interacting 3; mapk8ip3	-0.657424	NaN	-0.106493	1.00387	0.142232	NaN	-0.0297944	NaN	NaN	-0.31832
XM_098047_1	hypothetical protein xp_098047; loc151360	-0.0191504	-1.92506	0.354614	-0.00794698	0.0237554	0.0734267	-0.656215	0.781763	-0.230713	0.0204795
NM_005412_1	serine hydroxymethyltransferase mitochondrial; shmt2	0.749477	-0.641337	0.220988	NaN	0.916243	-0.208329	0.0598902	NaN	NaN	1.02019
NM_017665_1	hypothetical protein flj20094; flj20094	NaN	NaN	NaN	-0.382216	0.109056	NaN	-0.17342	-1.69086	NaN	-0.408774
AC009554.6.1.78605.1	ensembl genscan prediction	0.020975	1.55801	0.397716	0.181885	0.0167581	NaN	-0.421635	NaN	NaN	NaN
AC005091.1.1.110535.2	ensembl genscan prediction	-0.13948	1.33963	-0.63402	0.0786093	-0.527972	-0.280104	-0.0715176	0.36291	NaN	NaN
AC069236.14.28811.45924.1	ensembl genscan prediction	0.606689	NaN	0.620855	-0.127059	1.77498	NaN	-0.102823	NaN	NaN	NaN
AC008119.6.1.173153.5	ensembl genscan prediction	NaN	NaN	NaN	-0.239382	1.77325	NaN	NaN	NaN	NaN	NaN
NM_005722_1	actin-related protein 2; actr2	-0.0900189	1.0188	0.0257763	0.0124012	NaN	0.0874505	NaN	NaN	NaN	0.47204
NM_004385_1	chondroitin sulfate proteoglycan 2 (versican); cspg2	0.263534	1.3977	-0.18486	0.113445	NaN	0.320101	NaN	0.081285	NaN	0.645531
NM_014654_1	syndecan 3; sdc3	0.327189	0.259837	NaN	-0.00180695	NaN	NaN	NaN	0.867795	0.337809	1.15844
NM_002085_1	glutathione peroxidase 4; gpx4	0.495997	-0.59976	0.0742637	0.33613	1.01101	0.204461	NaN	0.0437856	0.285739	-0.128631
NM_002040_1	ga-binding protein transcription factor, alpha subunit (60kd); gabpa	0.0898927	1.436	0.286171	0.0296343	0.216686	NaN	NaN	NaN	NaN	NaN
NM_001928_1	adipsin/complement factor d precursor; df	0.871373	-1.72121	-0.0106415	0.449113	2.26856	NaN	0.00278137	NaN	NaN	NaN
NM_002795_1	proteasome (prosome, macropain) subunit, beta type, 3; psmb3	-0.0301286	0.122826	NaN	NaN	-1.3028	-0.241734	NaN	-0.104024	NaN	0.0947623
NM_018110_1	hypothetical protein flj10488; flj10488	-0.278079	0.269377	0.132471	0.204738	-1.13634	NaN	NaN	NaN	0.410744	0.443427
NM_004330_1	bcl2/adenovirus e1b 19kd-interacting protein 2; bnip2	-0.0841828	1.04011	0.0673365	0.0479874	-0.323366	0.0191319	NaN	NaN	NaN	-0.0306163
NM_005322_1	h1 histone family, member 5; h1f5	0.180289	1.50777	0.229327	-0.0909691	NaN	-0.278443	NaN	NaN	NaN	NaN
NM_005307_1	g protein-coupled receptor kinase 2-like (drosophila); gprk2l	-0.355152	NaN	NaN	NaN	-1.08709	NaN	NaN	NaN	NaN	0.0773389
NM_003666_1	basic leucine zipper nuclear factor 1 (jem-1); blzf1	-0.270601	1.30761	0.0512284	-0.0461363	-0.738379	-0.101006	NaN	0.52134	0.0938434	-0.438374
XM_047748_1	hypothetical protein xp_047748; loc92879	0.243724	0.154247	0.342518	-0.194263	-1.15935	NaN	NaN	NaN	NaN	0.112059
XM_050219_1	similar to myopodin protein; loc93279	-0.198083	0.210157	0.308295	-0.250014	NaN	0.414965	NaN	1.32625	NaN	0.622148
NM_013227_1	aggrecan isoform 2; agc1	0.157807	NaN	2.2688	-0.389028	0.426421	0.169419	NaN	-0.0803415	0.586836	0.433918
AB051502_1	kiaa1715 protein; kiaa1715	-0.280228	1.4409	-0.533091	-0.0869289	-0.573208	NaN	NaN	NaN	NaN	0.491172
NM_002769_1	protease, serine, 1 (trypsin 1); prss1	NaN	NaN	-1.05168	NaN	NaN	NaN	NaN	NaN	NaN	NaN
NM_006288_1	thy-1 cell surface antigen; thy1	0.162624	1.06126	-0.363965	-0.345941	-0.604348	-0.0219439	0.13574	0.033669	0.111656	0.445203
NM_014893_1	kiaa0951 protein; kiaa0951	NaN	NaN	NaN	NaN	1.47357	NaN	NaN	NaN	NaN	0.779432
NM_005625_1	syndecan binding protein (syntenin); sdcbp	-0.175428	1.36522	-0.23104	0.129328	-0.134653	-0.291902	NaN	NaN	-0.0825361	-0.138156
NM_001523_1	hyaluronan synthase 1; has1	NaN	NaN	-0.238226	NaN	NaN	0.465392	NaN	NaN	NaN	2.13082
NM_001682_1	atpase, ca++ transporting, plasma membrane 1; atp2b1	-0.372347	1.28543	-0.0578208	-0.421912	-0.619005	-0.294007	NaN	NaN	NaN	-0.654387
BC001804_1	similar to kiaa0005 gene product	NaN	1.52096	-0.272803	0.295367	-0.196204	0.0281217	0.193577	NaN	NaN	0.443902
XM_048638	down syndrome critical region protein 1; dscr1	-0.356809	1.45806	-0.024137	-0.0482605	-0.490064	-0.540253	NaN	NaN	-0.718659	0.453271
NM_002960_1	s100 calcium-binding protein a3; s100a3	NaN	NaN	NaN	NaN	-1.1547	NaN	NaN	NaN	NaN	NaN
BC011897_1	clone mgc:20279 image:3949150	0.684356	NaN	NaN	NaN	1.35574	0.147069	NaN	NaN	NaN	-0.215349
XM_003964_1	similar to p311 protein; loc157630	NaN	0.0953574	0.550954	-0.204605	-1.01854	0.425253	NaN	NaN	NaN	NaN
ENSG00000067225	ensembl prediction	-0.57715	1.26861	0.140023	NaN	0.0275536	NaN	NaN	NaN	NaN	NaN
AC073470.3.2513.3933.1	ensembl genscan prediction	1.16242	NaN	0.656238	0.314898	1.83946	-0.0871773	NaN	NaN	NaN	1.35314
NM_005245_1	fat tumor suppressor precursor; fat	-0.413148	1.05821	-0.0865949	-0.0226951	-0.270262	-0.383189	0.00937503	0.458237	NaN	0.351002
NM_000976_1	ribosomal protein l12; rpl12	0.445548	-0.489248	0.209095	0.117666	0.531772	-0.108251	0.0789629	-0.164377	1.00467	-0.103967
NM_001129_1	adipocyte enhancer binding protein 1 precursor; aebp1	NaN	NaN	1.12383	0.0670087	1.19973	0.0521197	0.204453	0.647613	NaN	-0.137461
NM_015882_1	rig-like 5-6; loc51048	0.114411	1.97901	-0.200914	-0.747924	-0.184598	NaN	NaN	NaN	NaN	NaN
NM_003782_1	udp-gal:betaglcnac beta 1,3-galactosyltransferase 4; b3galt4	0.333966	2.06556	1.08634	-0.197236	0.387485	NaN	0.930418	-0.145286	NaN	0.633921
NM_006988_1	a disintegrin and metalloprotease with thrombospondin motifs-1 preproprotein; adamts1	-5.05638e-05	0.153655	-0.770843	-0.142097	-1.18908	-0.532234	-0.296988	-0.61974	-0.759621	0.412424
NM_006603_1	stromal antigen 2; stag2	0.177241	1.00933	-0.0916079	0.00664539	-0.0448579	0.0276359	0.159871	-0.0159363	NaN	-0.157003
NM_017841_1	hypothetical protein flj20487; flj20487	0.231339	1.61175	-0.0445974	NaN	1.59411	0.130116	0.878434	-0.1778	NaN	NaN
NM_018685_1	anillin, actin binding protein (scraps homolog, drosophila); anln	NaN	NaN	NaN	NaN	-1.38124	NaN	NaN	NaN	NaN	NaN
XM_041007_1	chorea acanthocytosis chac	0.0295698	-0.188907	0.203426	0.217176	-0.0181612	-0.0687925	-0.0952711	NaN	-1.02784	NaN
AC007099.3.1.125032.1	ensembl genscan prediction mwg oligo matches these RefSeq numbers NM_032181	-0.409404	1.62275	-0.629989	0.147557	-0.627723	0.221199	0.160258	NaN	NaN	0.0655831
BC010956_1	similar to fibroblast growth factor 7 (keratinocyte growth factor)	0.970763	1.41776	1.58192	NaN	NaN	0.116389	NaN	NaN	1.21235	0.903407
AL392003.9.1.155426.2	ensembl genscan prediction	NaN	NaN	-0.711776	NaN	-1.01954	NaN	NaN	NaN	NaN	NaN
AC000127.1.1.41306.2	ensembl genscan prediction	0.467142	1.12685	-0.333968	NaN	-0.162694	NaN	NaN	NaN	NaN	NaN
NM_006354_1	transcriptional adaptor 3 (ada3, yeast homolog)-like (pcaf histo; tada3l	0.0791563	0.288966	-1.11425	-0.173535	-0.0548366	-0.555038	-0.28756	0.261891	0.0886508	-0.00939039
NM_000260_1	myosin viia; myo7a	-1.20347	-0.105222	NaN	-0.0821123	NaN	NaN	NaN	NaN	NaN	NaN
NM_012112_1	chromosome 20 open reading frame 1; c20orf1	-0.325187	1.94207	NaN	0.133544	-1.19961	NaN	NaN	NaN	NaN	NaN
NM_021939_1	hypothetical protein flj22041 similar to fk506 binding proteins; flj22041	-0.0504735	0.750035	-1.11054	0.0573463	-0.472953	NaN	NaN	-0.202662	0.335751	0.203395
NM_006620_1	hbs1-like (s. cerevisiae); hbs1l	-0.0377309	1.01194	-0.17105	0.0325114	-0.212082	NaN	NaN	NaN	NaN	-0.830755
NM_016945_1	taste receptor t2r16; tas2r16	-0.822064	NaN	-0.447229	-0.353151	-1.15409	-0.44712	-0.636308	NaN	NaN	0.95437
NM_000056_1	branched chain keto acid dehydrogenase e1, beta polypeptide precursor; bckdhb	0.260066	NaN	NaN	-0.150728	0.340702	NaN	NaN	NaN	NaN	-1.07045
NM_004796_1	neurexin 3; nrxn3	-0.298999	NaN	NaN	NaN	-1.24827	-0.174932	NaN	NaN	NaN	NaN
NM_015607_1	dkfzp547e1010 protein;	NaN	NaN	-0.345351	NaN	NaN	1.23936	0.139467	NaN	NaN	NaN
BC011763_1	similar to tripartite motif protein 4 clone mgc:19745 image:3617674	NaN	NaN	NaN	-0.191136	1.08161	0.202059	0.27279	NaN	NaN	NaN
NM_025195_1	g-protein-coupled receptor induced protein; c8fw	NaN	NaN	NaN	-0.178438	2.03934	NaN	NaN	NaN	NaN	0.376939
XM_039114_1	iron-responsive element binding protein 2; ireb2	0.115965	1.05335	NaN	0.331511	-0.228199	NaN	NaN	NaN	NaN	NaN
M37763_1	neurotrophin-3; ntf3	-1.03525	NaN	NaN	-0.192353	-2.13239	NaN	NaN	NaN	NaN	NaN
NM_005410_1	selenoprotein p precursor; sepp1	NaN	NaN	NaN	0.344678	3.42169	NaN	NaN	NaN	NaN	-0.0273912
NM_022740_1	homeodomain-interacting protein kinase 2; hipk2	-0.159015	NaN	-1.00159	-0.579974	-0.17194	NaN	-0.264851	NaN	NaN	NaN
NM_013230_1	cd24 antigen (small cell lung carcinoma cluster 4 antigen); cd24	0.903149	NaN	NaN	NaN	1.24205	NaN	NaN	NaN	NaN	NaN
NM_002579_1	paralemmin; palm	-0.0788924	NaN	1.18384	-0.179215	-0.0621794	-0.144601	0.0137403	0.643501	0.739359	0.210362
NM_014680_1	kiaa0100 gene product; kiaa0100	-0.27429	0.533302	-1.31902	0.134864	-0.483762	NaN	-0.631319	-0.0924528	NaN	-0.407078
NM_014967_1	kiaa1018 protein; kiaa1018	-0.494838	0.496609	-1.50804	-0.0923808	-0.417999	0.422686	NaN	NaN	NaN	NaN
NM_018568_1	hypothetical protein pro0943; pro0943	NaN	NaN	-1.02935	NaN	NaN	-0.046771	NaN	NaN	NaN	0.131282
NM_002889_1	retinoic acid receptor responder (tazarotene induced) 2; rarres2	1.066	NaN	0.227287	NaN	NaN	NaN	NaN	NaN	NaN	0.470648
NM_000104_1	cytochrome p450, subfamily i (dioxin-inducible), polypeptide 1; cyp1b1	0.00768141	NaN	0.28072	0.121491	NaN	-0.229838	NaN	-0.246062	NaN	1.49043
AF118078_1	pro1848 predicted protein of hq1848	-0.510362	1.20507	-0.641749	0.142108	NaN	0.505418	0.453487	NaN	NaN	NaN
XM_050041_1	kiaa0727; myo1d	-0.351739	0.0305503	-0.305288	-0.364516	-1.01628	NaN	-0.46388	NaN	NaN	-0.314408
XM_045277_1	kiaa0746; kiaa0746	-0.270718	0.213191	0.089328	-0.232693	-0.644051	NaN	NaN	NaN	-1.13788	0.342848
NM_014313_1	small membrane protein 1; smp1	-0.199564	NaN	-1.00717	-0.0605209	-0.477832	-0.617002	NaN	0.200449	-0.307095	NaN
NM_016546_1	complement c1r-like proteinase precursor; loc51279	0.410424	NaN	NaN	0.0100471	1.37469	NaN	NaN	NaN	NaN	NaN
AC005549.1.1.147416.3	ensembl genscan prediction mwg oligo matches these RefSeq numbers NM_002982	-0.58311	-0.300453	-0.753986	0.108544	-1.40377	-0.278684	-0.302139	NaN	-0.637302	NaN
NM_005229_1	elk1 protein; elk1	-0.267953	0.113983	0.0592595	0.108728	-0.0783074	NaN	NaN	NaN	1.01519	NaN
NM_021947_1	serine racemase; srr	NaN	-0.0761568	0.331474	NaN	NaN	NaN	NaN	NaN	NaN	-1.2141
NM_005360_1	v-maf musculoaponeurotic fibrosarcoma oncogene homolog (avian); maf	NaN	NaN	0.320015	NaN	0.0906575	NaN	NaN	NaN	1.10937	0.450107
NM_007034_1	dnaj (hsp40) homolog, subfamily b, member 4; dnajb4	-0.533246	0.582751	-1.10727	NaN	-0.93568	-0.382114	NaN	NaN	-0.576287	0.310373
NM_002926_1	regulator of g-protein signalling 12; rgs12	NaN	1.14652	-0.0541404	NaN	0.0695452	NaN	NaN	NaN	NaN	NaN
NM_004612_1	transforming growth factor, beta receptor i (activin a receptor type ii-like kinase, 53kd); tgfbr1	-0.192985	1.24095	0.203524	0.216827	-0.543181	0.135059	NaN	1.24249	NaN	NaN
NM_000917_1	procollagen-proline, 2-oxoglutarate 4-dioxygenase (proline 4-hydroxylase), alpha polypeptide i; p4ha1	-0.117619	1.11761	NaN	0.473598	-0.446836	-0.299784	NaN	-0.153821	NaN	0.821505
NM_000935_1	procollagen-lysine, 2-oxoglutarate 5-dioxygenase (lysine hydroxylase) 2; plod2	-0.228001	1.58206	NaN	0.559954	-1.1654	-0.225944	NaN	-0.0595948	-0.0600464	0.953416
NM_002353_1	tumor-associated calcium signal transducer 2 precursor; tacstd2	-0.0485397	NaN	0.261789	0.186714	-1.15859	NaN	NaN	NaN	0.534053	NaN
XM_038077_1	cgi-109 protein; loc51014	-0.0393077	1.2582	-0.456282	0.289564	-0.522498	NaN	NaN	NaN	NaN	0.483232
NM_030801_1	mage-e1 protein;	NaN	NaN	-0.0158919	NaN	0.585389	NaN	NaN	NaN	NaN	1.25118
XM_040998_1	maternally expressed 3 meg3	-0.531232	NaN	-1.09191	NaN	-0.394254	NaN	NaN	NaN	NaN	-0.186707
XM_098416_1	hypothetical protein xp_098416; loc153688	-0.0297178	-0.148776	-0.0201778	0.350746	0.321744	1.16904	NaN	NaN	NaN	1.32199
AE006463_5	unknown; gene x	-0.108358	NaN	0.0956438	0.0905906	0.121559	-0.00782861	NaN	-1.08283	0.060002	0.0253373
AL049548.6.1.86478.2	ensembl genscan prediction	-0.478239	1.18572	-0.274967	-0.187197	-0.741774	NaN	NaN	NaN	NaN	NaN
M60502_1	profilaggrin; flg	NaN	NaN	-1.53925	-0.113713	NaN	NaN	NaN	NaN	NaN	1.72203
AC015711.5.89112.173748.1	ensembl genscan prediction	-0.360734	NaN	0.600147	-0.378398	2.50894	0.128506	NaN	-0.132493	NaN	0.397216
NM_005603_1	atpase, class i, type 8b, member 1; atp8b1	-0.398689	1.31681	-0.595043	-0.0119811	-1.31618	-0.2996	0.136691	NaN	NaN	-0.0887521
NM_000612_1	insulin-like growth factor 2 (somatomedin a); igf2	1.89059	-0.559038	2.70235	0.471569	2.54161	NaN	NaN	NaN	2.48882	1.59614
NM_005195_1	ccaat/enhancer binding protein (c/ebp), delta; cebpd	0.456939	-0.933232	0.0430373	-0.0540606	0.687578	-0.212874	-0.44885	NaN	1.05312	0.35839
NM_014028_1	hspc019 protein; hspc019	NaN	0.991903	-0.69768	-0.0294415	-1.30201	NaN	-0.117259	NaN	NaN	0.0865077
NM_005213_1	cystatin a stefin a; csta	0.244087	-1.29683	0.6851	-0.369252	-0.105759	NaN	0.0600793	NaN	NaN	0.324947
NM_003062_1	slit homolog drosophila; slit3	-0.344257	-1.08119	0.286471	-0.181879	0.299789	-0.0525428	-0.251027	NaN	NaN	0.000603533
AB018076_1	hedgehog	0.319809	-0.447285	-0.010016	0.154461	0.831912	-0.0431864	-0.161145	NaN	1.10844	0.253461
ENSG00000168031	Clone:AC104186 Contig:AC104186.1.32275.100502 Chr:3 Basepair:43143809 Status:novel	0.773549	NaN	-0.181622	0.0954939	1.16885	NaN	0.0619338	NaN	NaN	0.307593
XM_098048_1	hypothetical protein xp_098048; loc151361	0.134655	-1.6712	0.512776	0.238325	1.02196	-0.101157	-0.6536	NaN	0.359099	-0.0512305
Y11709_1	extracellular matrix protein collagen type xiv n-terminus	-0.540743	-1.27998	NaN	-0.0279028	-0.204643	NaN	0.532112	NaN	NaN	-0.456835
NM_012331_1	methionine sulfoxide reductase a; msra	0.00652435	0.271855	-0.0978524	-0.0572723	1.46638	-0.221226	0.136054	NaN	NaN	0.180632
NM_022167_1	xylosyltransferase ii; xt2	0.149749	NaN	-0.0824373	-0.0360569	-0.0916325	NaN	NaN	NaN	NaN	1.01616
NM_002204_1	integrin alpha 3 isoform a precursor; itga3	-0.313556	1.40346	-0.33841	-0.0440133	-0.789351	-0.206885	0.0474328	-0.054977	-0.16528	0.0644866
NM_024576_1	hypothetical protein flj21079; flj21079	-0.0932715	1.02002	0.0438498	0.185862	-0.1666	NaN	NaN	NaN	NaN	-0.248457
NM_001071_1	thymidylate synthetase; tyms	NaN	1.08786	NaN	-0.264342	-0.592034	NaN	NaN	NaN	NaN	NaN
NM_024736_1	hypothetical protein flj12150; flj12150	0.171151	-0.0897364	-0.0514868	0.0466424	0.272935	-0.155189	0.0203725	1.05371	0.142342	0.107715
NM_022783_1	hypothetical protein flj12428; flj12428	0.039149	-0.951661	-0.0360486	-0.446548	-1.52679	NaN	NaN	-0.907375	-1.36785	-0.344856
NM_025085_1	hypothetical protein flj13340, isoform 2; flj13340	-0.0186526	1.45085	NaN	0.218525	-0.363816	NaN	NaN	NaN	NaN	-0.0857344
NM_002410_1	alpha-1,3(6)-mannosylglycoprotein beta-1,6-n-acetyl-glucosaminyltransferase; mgat5	0.249902	1.18805	-0.508197	0.131105	-0.319605	NaN	NaN	NaN	NaN	0.0417878
NM_016370_1	rab9-like protein; rab9l	NaN	NaN	NaN	0.356734	1.03264	NaN	NaN	NaN	NaN	NaN
NM_006505_1	poliovirus receptor; pvr	-0.464861	0.960408	-0.549613	NaN	-1.36363	NaN	NaN	NaN	NaN	0.500437
NM_004124_1	glia maturation factor, beta; gmfb	-0.2522	1.425	-0.403998	0.125976	-0.40209	NaN	-0.61862	NaN	NaN	0.24588
NM_001259_1	cyclin-dependent kinase 6; cdk6	-0.425019	0.749359	-1.0092	-0.0560908	-0.822689	NaN	NaN	NaN	-0.285285	-0.299563
NM_012093_1	adenylate kinase 5; ak5	-0.338793	1.26358	NaN	0.0352362	-0.784786	NaN	NaN	NaN	NaN	NaN
NM_018212_1	hypothetical protein flj10773; flj10773	0.487105	1.1332	0.381917	0.1406	0.595262	0.0115166	-0.0432585	0.537819	0.567667	0.343805
NM_015874	h-2k binding factor-2; loc51580	0.440483	1.15572	0.242156	-0.409968	-0.0182551	NaN	NaN	NaN	NaN	NaN
BC009447_1	clone mgc:15887 image:3530481	NaN	NaN	NaN	-0.251292	1.54944	NaN	NaN	NaN	NaN	NaN
NM_001729_1	betacellulin; btc	0.60904	NaN	0.171021	NaN	1.19093	NaN	-0.241537	NaN	NaN	NaN
NM_002391_1	midkine neurite growth-promoting factor 2; mdk	NaN	NaN	NaN	1.0832	2.81612	NaN	NaN	NaN	NaN	0.617567
AC006512.12.86161.157115.1	ensembl genscan prediction	0.423019	-1.04203	0.385181	0.322147	1.12928	NaN	NaN	1.10382	0.218555	-0.111137
M64108_1	undulin 1	-0.383672	NaN	2.40471	-0.118249	-0.415189	NaN	NaN	0.0674257	NaN	-0.418099
NM_005063_1	stearoyl-coa desaturase (delta-9-desaturase); scd	0.0670841	0.668349	-0.0685005	0.592254	-0.112268	-0.425002	-0.113538	-0.134878	-0.361822	-1.4831
NM_021928_1	hypothetical protein flj22649 similar to signal peptidase spc22/; flj22649	0.0889325	1.32538	-0.269237	0.0821211	-0.190185	NaN	NaN	0.767331	NaN	0.64407
NM_016181	melanoma antigen; loc51152	-0.503199	-1.03454	0.191118	0.102277	-0.107878	-0.0199724	0.144186	NaN	NaN	NaN
NM_003073_1	swi/snf related, matrix associated, actin dependent regulator of chromatin, subfamily b, member 1; smarcb1	-0.378061	0.415471	0.593229	0.538264	-0.292818	-0.176504	-0.362445	0.582116	0.530741	1.00265
NM_006644_1	heat shock 105kd; hsp105b	-0.202864	1.31912	-0.288666	-0.376156	-0.952989	NaN	NaN	NaN	-0.163304	0.291516
NM_018374_1	hypothetical protein flj11273; flj11273	-0.00570199	1.06798	-0.299954	-0.0342704	-0.337885	NaN	NaN	NaN	-0.107975	-0.115161
NM_004370_1	collagen, type xii, alpha 1; col12a1	0.914268	1.36669	NaN	NaN	NaN	0.187369	0.34931	1.07581	0.964606	NaN
NM_013391_1	dimethylglycine dehydrogenase precursor; dmgdh	0.360971	NaN	0.093611	NaN	1.08899	NaN	NaN	NaN	NaN	NaN
NM_006622_1	serum-inducible kinase; snk	0.157253	2.20739	-0.816405	-0.337931	-1.02829	NaN	NaN	NaN	NaN	NaN
NM_005522_1	homeo box a1; hoxa1	NaN	NaN	NaN	0.601406	-0.361899	0.216179	-0.170026	NaN	NaN	1.42795
AF271778_1	dc46	-0.0272417	-0.0280101	NaN	0.323722	0.43027	-1.10144	NaN	NaN	NaN	-1.92421
AL139819.4.29060.62421.1	ensembl genscan prediction mwg oligo matches these RefSeq numbers NM_005063	-0.0189318	NaN	-0.0831091	0.367405	0.00610415	-0.321441	-0.137774	0.0369649	0.0872278	-1.70232
M64109_1	undulin 2	-0.496761	-0.577901	2.07545	0.000621755	-0.253231	-0.332529	0.0428952	0.426066	-0.0319028	NaN
NM_018894_1	egf-containing fibulin-like extracellular matrix protein 1, isoform b; efemp1	0.329264	-1.09241	-0.44596	NaN	NaN	-0.537932	-0.385248	-0.337044	-0.699707	0.0402462
NM_000224_1	keratin 18; krt18	1.03158	NaN	-1.11761	0.992904	-0.232897	NaN	NaN	-0.124542	-0.191202	0.856079
NM_016120_1	putative ring zinc finger protein ny-ren-43 antigen; loc51132	-0.298955	1.19014	NaN	0.329802	-0.249775	NaN	NaN	NaN	NaN	0.00498301
NM_005135_1	solute carrier family 12 (potassium/chloride transporters), member 6; slc12a6	-0.34902	0.589155	-0.00731367	0.0789129	-1.04545	NaN	-0.0973461	NaN	NaN	0.31725
NM_001769_1	cd9 antigen (p24); cd9	-0.0510544	0.754217	0.22666	-0.362775	NaN	NaN	NaN	NaN	NaN	-1.05455
NM_000954_1	prostaglandin d2 synthase (21kd, brain); ptgds	0.845967	-0.503976	0.892029	0.165168	1.3694	0.420479	NaN	0.706729	1.18823	0.988204
NM_018670_1	similar to mesoderm posterior 1; ir1899308	NaN	-0.272189	NaN	0.238785	0.0808288	NaN	NaN	NaN	NaN	-1.28367
XM_096986_1	kiaa1160; kiaa1160	NaN	-1.06003	-0.0496138	NaN	0.251972	0.0312462	NaN	NaN	NaN	NaN
XM_087386_1	kiaa1237; kiaa1237	NaN	-0.177966	-0.759287	0.523306	-1.74578	-0.201047	NaN	NaN	-0.320054	-0.207896
NM_032958_1	dna directed rna polymerase ii polypeptide j isoform c; polr2j	-0.0493504	NaN	-0.189428	-0.164051	0.944514	-0.0689114	NaN	1.11419	-0.0414646	0.172763
NM_000820_1	growth arrest-specific 6; gas6	0.160287	1.05833	NaN	-0.174595	-0.324794	-0.0949583	-0.37396	-0.249127	-0.40952	0.332573
ENSG00000134975	ensembl prediction	-0.0591172	1.09773	NaN	-0.136866	-0.41488	-0.189597	NaN	NaN	NaN	0.82097
NM_006947_1	signal recognition particle 72kd; srp72	0.0476274	1.20606	-0.0707183	0.0370073	-0.178935	-0.236469	-0.0327846	NaN	0.297121	-0.102497
NM_024734_1	hypothetical protein flj12383; calmin	-0.13701	0.171824	1.19303	-0.0148156	NaN	0.239831	0.294131	NaN	NaN	0.686488
NM_006332_1	interferon, gamma-inducible protein 30; ifi30	0.301975	1.09733	-0.757689	0.197766	0.839115	NaN	0.15542	NaN	NaN	NaN
NM_016652_1	cgi-201 protein; loc51340	NaN	NaN	0.00807892	0.310687	NaN	-0.119467	-0.0430273	NaN	NaN	-1.11298
NM_000214_1	jagged 1 precursor; jag1	-0.583878	0.529496	0.524906	-0.227884	-1.32371	NaN	-0.0401608	NaN	0.100853	-0.959586
NM_003289_1	tropomyosin 2 (beta); tpm2	0.374762	1.00857	NaN	NaN	NaN	0.0713596	0.0428507	NaN	-0.38466	0.0971948
NM_000908_1	natriuretic peptide receptor c/guanylate cyclase c (atrionatriuretic peptide receptor c); npr3	0.986228	0.510466	0.81263	0.330686	1.2986	0.265286	0.569023	NaN	NaN	0.596213
NM_002184_1	interleukin 6 signal transducer (gp130, oncostatin m receptor); il6st	0.0800368	1.31644	-0.267141	0.427886	-0.216806	-0.354337	-0.0679825	NaN	0.043032	-0.18461
NM_001873_1	carboxypeptidase e precursor; cpe	0.000473219	-0.0665643	0.115189	-0.217088	-1.18634	NaN	-0.857239	NaN	NaN	-0.933093
AK025944_1	cdna: flj22291 fis clone hrc04410; unnamed protein product	0.0615871	1.01821	0.0331541	0.0659913	-0.188223	NaN	NaN	NaN	NaN	-0.0658025
NM_006751_1	sperm specific antigen 2; ssfa2	0.125372	1.19224	-0.635676	-0.26091	-0.309257	NaN	NaN	NaN	NaN	NaN
NM_006986_1	melanoma antigen family d 1; maged1	0.219883	0.611622	-0.209479	0.166384	0.11957	-0.129978	-0.0957156	NaN	-1.14875	-0.169912
AL161420_5	clone rp11-155n3 on chromosome 13 contains ests stss and gsss. the 3' part of novel similar to kiaa0694 kiaa1058 putative n	NaN	NaN	NaN	NaN	-1.03541	NaN	-0.0601865	NaN	NaN	NaN
XM_040538_1	dkfzp586l2024 protein; neshbp	-1.10902	1.14746	-1.30146	0.117245	-1.12254	0.0300594	NaN	NaN	NaN	-0.721598
AC036148.2.140406.161079.1	ensembl genscan prediction	-0.164253	0.539444	NaN	0.0883266	0.265645	0.0598011	-0.180852	NaN	1.0112	-0.131827
AC016120.5.1.86555.1	ensembl genscan prediction	0.439869	NaN	0.427872	-0.0406312	0.294019	0.0319636	-0.0923959	NaN	NaN	-1.04785
AC023300.5.12078.28865.1	ensembl genscan prediction	NaN	NaN	NaN	-0.33643	2.74223	NaN	NaN	NaN	NaN	NaN
NM_005342_1	high-mobility group (nonhistone chromosomal) protein 4; hmg4	0.345512	1.48836	NaN	NaN	-0.137724	NaN	NaN	NaN	NaN	NaN
NM_016352_1	carboxypeptidase a3; loc51200	0.661895	0.995259	-0.559754	0.0634668	0.372279	-0.0426127	0.0436478	1.03829	-0.0748666	0.13005
NM_002206_1	integrin alpha 7 precursor; itga7	-0.291744	1.07335	0.183162	-0.104384	-1.25062	-0.183086	-0.6984	NaN	NaN	0.333964
NM_000118_1	endoglin precursor; eng	-0.0340088	-0.305715	-0.211417	0.236222	0.454942	-0.0639781	-0.354146	-0.565617	0.438182	1.19893
NM_002268_1	karyopherin alpha 4 (importin alpha 3); kpna4	0.0950646	1.09839	-0.336087	0.227237	0.105056	NaN	NaN	0.181667	NaN	0.0152236
NM_016639_1	type i transmembrane protein fn14; fn14	-0.242623	0.967124	-0.16876	0.0661584	-1.10682	-0.314516	-0.215791	0.0755079	-0.054472	0.811989
NM_000899_1	mast cell growth factor, isoform b, precursor; kitlg	0.321553	1.27789	0.538628	0.266308	0.250448	NaN	NaN	NaN	NaN	-0.599433
NM_000700_1	annexin i; anxa1	-0.0830551	1.25672	-0.179494	-0.0740472	-0.556075	-0.190689	-0.282729	0.0749306	-0.916127	-0.0867346
NM_000609_1	stromal cell-derived factor 1; sdf1	0.364921	NaN	0.714006	NaN	NaN	-0.0443101	-0.579934	-0.00930159	1.03302	1.11938
NM_018956_1	chromosome 9 open reading frame 9; c9orf9	0.235346	NaN	0.387529	0.191355	0.46686	NaN	-0.679074	1.15642	NaN	0.490098
NM_006528_1	tissue factor pathway inhibitor 2; tfpi2	NaN	NaN	-1.51503	NaN	NaN	NaN	NaN	NaN	NaN	NaN
AL050044_1	mrna; cdna dkfzp566b133 from clone dkfzp566b133; unknown	-0.584491	0.0821677	-0.0511036	-0.262353	-0.52659	NaN	-0.595925	NaN	NaN	1.18079
XM_040376_1	similar to unknown protein for image:3893542; loc91750	0.225727	NaN	1.01751	NaN	0.207559	NaN	NaN	NaN	0.311236	0.0463968
AB056477_1	angiopoietin-related protein 4; arp4	-0.00878128	1.21126	-0.472021	1.10819	0.126071	NaN	NaN	NaN	NaN	NaN
AF277315.2.1.94456.2	ensembl genscan prediction	NaN	NaN	NaN	0.680122	1.49086	0.00546693	NaN	NaN	NaN	0.334841
ENSG00000113407	ensembl prediction	1.03675	-0.0278702	NaN	0.919844	0.268747	-0.19589	0.116696	NaN	NaN	-0.52787
AL355492.8.1.99753.1	ensembl genscan prediction	1.37936	NaN	NaN	-0.406242	1.4474	NaN	NaN	NaN	NaN	NaN
NM_000247_1	mhc class i chain-related gene a protein; mica	-0.22074	1.30828	-0.412464	0.0431882	-1.06609	NaN	NaN	NaN	-0.272971	-0.253431
NM_024617_1	hypothetical protein flj13409; flj13409	-0.240041	1.45292	0.164072	0.131895	-0.144957	0.0827645	-0.240649	NaN	NaN	NaN
NM_024111_1	hypothetical protein mgc4504; mgc4504	-0.194462	-0.0847778	0.719002	-0.437224	-1.71296	NaN	NaN	NaN	-0.321305	-0.00362685
NM_024818_1	hypothetical protein flj23251; flj23251	-0.114332	1.40077	-0.271955	NaN	-0.200756	NaN	NaN	NaN	NaN	NaN
NM_024590_1	hypothetical protein flj23548; flj23548	-0.4551	1.53947	0.0870042	0.195258	NaN	-0.037011	-0.31563	0.284077	NaN	0.262939
NM_015192_1	phosphoinositide-specific phospholipase c-beta 1; plcb1	-0.0648692	1.17184	NaN	0.12746	0.275131	0.201225	NaN	NaN	NaN	NaN
NM_003410_1	zinc finger protein, x-linked; zfx	-0.400145	1.12164	0.461555	0.0485958	-0.364398	NaN	NaN	NaN	NaN	NaN
NM_016179_1	transient receptor potential 4; trpc4	NaN	NaN	-0.0205404	-1.04106	-0.351137	NaN	NaN	NaN	NaN	NaN
NM_001758_1	cyclin d1 (prad1: parathyroid adenomatosis 1); ccnd1	-0.66028	1.66837	NaN	-0.155063	-1.13708	-0.546261	-0.157901	-0.853588	-0.9804	0.573741
NM_003675_1	pre-mrna processing factor 18; prp18	NaN	1.01169	0.181015	-0.353991	0.0168819	NaN	NaN	NaN	NaN	NaN
NM_003383_1	very low density lipoprotein receptor; vldlr	-0.439015	0.0881034	0.100292	NaN	-1.20793	NaN	-0.887148	NaN	NaN	-0.145097
NM_004415_1	desmoplakin (dpi, dpii); dsp	-0.384708	1.51602	0.304412	NaN	-1.53122	0.132193	-0.348849	NaN	-0.0994298	0.490739
NM_017741_1	hypothetical protein flj20280; flj20280	0.0691193	0.44051	0.0907558	2.7519	0.221169	-0.0888546	-0.14148	NaN	-0.139917	0.0539186
XM_052206_1	rab3 interacting protein; rim	-0.240911	-0.110123	-0.284371	-0.367777	-1.0202	-0.350769	-0.933162	NaN	NaN	-0.306032
NM_004104_1	fatty acid synthase; fasn	NaN	0.761811	-0.251786	-0.0025115	-0.480171	NaN	NaN	NaN	NaN	-1.27588
XM_039393_1	kiaa1550; kiaa1550	NaN	NaN	NaN	NaN	1.30745	NaN	NaN	NaN	NaN	NaN
AL391627.3.42805.60209.2	ensembl genscan prediction	-0.00392275	1.48984	NaN	NaN	NaN	NaN	NaN	0.0513138	-0.159624	0.100177
NM_014670_1	basic leucine-zipper protein bzap45; bzap45	-0.0211693	1.09531	-0.180218	0.22062	-0.261978	-0.0140609	0.0601183	-0.131489	-0.38889	0.095143
NM_025021_1	hypothetical protein flj14027; kiaa0616	0.112827	NaN	0.242063	-0.0308159	0.163182	0.220328	-0.11014	NaN	0.262919	1.02409
NM_003566_1	early endosome antigen 1, 162kd; eea1	0.123793	2.14343	-0.0942396	NaN	0.267055	0.160706	NaN	NaN	NaN	0.468375
NM_005455_1	zinc finger protein 265; znf265	-0.244043	1.23644	-0.154077	0.0949601	-0.0877414	0.0629128	NaN	NaN	NaN	-0.178466
NM_006113_1	vav 3 oncogene; vav3	-0.150654	-0.235703	-0.0591092	-0.0206981	0.162666	0.327551	NaN	-1.31908	-0.0880796	-0.119323
NM_006948_1	stress 70 protein chaperone, microsome-associated, 60kd; stch	NaN	1.00364	-0.0304787	0.385725	-0.63458	-0.220413	NaN	NaN	-0.478338	0.0878073
NM_005557_1	keratin 16 (focal non-epidermolytic palmoplantar keratoderma); krt16	0.0273134	-0.29876	0.380965	-0.102179	-0.606478	0.0852413	-0.189619	1.03783	0.245691	0.726456
NM_002906_1	radixin; rdx	0.0432222	1.3393	0.10014	0.101965	0.0463655	-0.329375	0.0047499	NaN	-0.0542193	0.264845
NM_012242_1	dkk1	NaN	0.644646	-1.24875	-1.03066	-2.21932	-0.834889	NaN	NaN	NaN	-0.34678
XM_096219_1	h-2k binding factor-2; loc51580	NaN	1.05361	-0.272881	0.104379	-0.331051	0.167144	0.304162	NaN	-0.768869	0.38039
XM_096612_1	hypothetical protein xp_096612; loc144501	NaN	-1.74248	NaN	-0.296578	0.645852	NaN	NaN	NaN	NaN	NaN
NM_031476_1	hypothetical protein dkfzp434b044; dkfzp434b044	NaN	1.36482	NaN	0.611473	1.93867	NaN	NaN	NaN	NaN	1.45113
NM_005425_1	transition protein 2 (during histone to protamine replacement); tnp2	0.058127	1.03138	0.148285	-0.242648	-0.00870272	-0.0534003	0.29743	0.177404	NaN	0.444047
NM_022664_1	extracellular matrix protein 1, isoform 2 precursor; ecm1	-0.381604	NaN	-1.0325	-0.463348	-0.12911	-0.183016	-0.555344	NaN	NaN	NaN
NM_001500_1	gdp-mannose 4,6-dehydratase; gmds	0.297547	-0.0446319	-0.0609459	0.235498	1.12068	NaN	NaN	NaN	NaN	0.108405
NM_001996_1	fibulin 1 isoform c precursor; fbln1	1.07426	-0.81183	NaN	0.593436	2.00359	0.315887	-0.293696	NaN	NaN	-0.335616
NM_022735_1	golgi phosphoprotein 1; golph1	-0.148361	1.03616	-0.167622	0.0321117	-0.262074	-0.207436	-0.246275	NaN	NaN	-0.0563945
NM_002147_1	homeo box b5; hoxb5	0.141966	NaN	NaN	NaN	-0.013384	-0.171349	-0.100653	-1.27904	0.204283	-0.0726951
NM_001360_1	7-dehydrocholesterol reductase; dhcr7	NaN	NaN	-0.66965	0.0812863	-0.524982	NaN	-0.173286	NaN	NaN	-1.10872
NM_006745_1	sterol-c4-methyl oxidase-like; sc4mol	-0.136558	0.628494	-0.537451	0.126726	-0.276815	NaN	NaN	NaN	NaN	-1.456
NM_021038_1	muscleblind (drosophila)-like; mbnl	0.047724	1.47198	0.0607457	-0.102861	-0.458821	0.0614269	-0.0755124	0.426116	0.00834398	0.141698
XM_040199_1	similar to 10-formyltetrahydrofolate dehydrogenase r. norvegicus loc91715	0.0809853	NaN	0.533302	-0.263484	1.28757	NaN	0.980552	-0.0586901	NaN	0.415565
J04798_1	prothymosin-alpha pseudogene; open reading frame a; putative	0.296355	-0.0919472	0.491639	0.392176	1.05741	0.0413002	0.134603	0.0159567	NaN	0.339177
NM_003739_1	aldo-keto reductase family member c3 3-alpha hydroxysteroid dehydrogenase type ii; akr1c3	0.258749	NaN	NaN	0.184152	0.523572	NaN	NaN	NaN	NaN	-1.23535
NM_007222_1	zinc-fingers and homeoboxes 1; zhx1	0.00563654	1.46056	0.437577	0.0164846	-0.0596749	NaN	NaN	NaN	NaN	-0.11318
NM_021977_1	solute carrier family 22 (extraneuronal monoamine transporter), member 3; slc22a3	NaN	-0.0481837	-0.436966	NaN	2.2298	NaN	NaN	1.28487	NaN	0.270317
NM_003316_1	tetratricopeptide repeat domain 3; ttc3	0.054159	1.37118	-0.300274	-0.158539	-0.312406	NaN	NaN	NaN	NaN	-0.133015
NM_004613_1	transglutaminase 2 (c polypeptide, protein-glutamine-gamma-glutamyltransferase); tgm2	0.88848	1.05747	-0.439896	0.826808	-0.574299	-0.749346	-0.569635	1.33592	NaN	1.19917
NM_004414_1	down syndrome critical region protein 1; dscr1	-0.329888	1.20612	0.1353	-0.124091	-0.420422	-0.45055	-0.599172	0.204319	-0.169862	NaN
NM_020648_1	twisted gastrulation; tsg	0.0904948	1.44069	-0.372891	-0.225343	-0.560204	-0.237369	NaN	0.142276	NaN	NaN
NM_005406_1	rho-associated, coiled-coil containing protein kinase 1; rock1	-0.17984	2.13897	0.157688	0.0688468	-0.405523	NaN	NaN	0.825345	NaN	-0.210419
NM_016252_1	baculoviral iap repeat-containing 6; birc6	-0.159347	1.6241	0.102108	-0.555992	-0.104205	-0.207238	NaN	NaN	NaN	NaN
XM_087836_1	dkfzp586g1517 protein;	0.167556	-1.07351	-0.246306	NaN	-0.103803	0.246522	NaN	NaN	NaN	0.224419
XM_083826_1	aldo-keto reductase family member c3 3-alpha hydroxysteroid dehydrogenase type ii; akr1c3	0.544867	-1.58286	0.0749104	0.24206	0.623714	-0.183733	NaN	-0.386757	NaN	-1.09059
XM_043596_1	kiaa1128; kiaa1128	-0.534134	1.06362	0.359029	0.339738	-0.207138	NaN	NaN	NaN	NaN	0.0875703
L07876_1	jk-recombination signal binding protein rbpjk mrna exons 2-3 5' end	0.140687	1.07829	-0.051063	-0.236708	0.0596178	NaN	NaN	0.442022	-0.987159	0.255635
ENSG00000074527	ensembl prediction	-1.10129	0.531558	-0.536393	-0.0108302	-2.68769	-0.509134	-0.714991	-0.531467	NaN	-0.140188
BC003697_1	unknown (protein for mgc:5564)	-0.281891	1.22264	0.156349	0.284427	-0.423464	-0.0858596	NaN	-0.128272	NaN	0.116172
NM_014597_1	acidic 82 kda protein mrna; hsu15552	-0.191572	1.15944	-0.060925	-0.375677	-0.115123	NaN	NaN	NaN	NaN	NaN
NM_015881_1	rig-like 7-1; dkk3	-0.292914	1.22534	-0.537498	-0.2961	-0.548621	-0.16586	NaN	-0.0183943	-0.288202	NaN
NM_000993_1	ribosomal protein l31; rpl31	0.349065	0.668372	0.462107	NaN	1.03045	0.0213799	-0.539332	NaN	NaN	-0.610753
NM_053067_1	ubiquilin 1, isoform 2; ubqln1	-0.170389	0.38326	0.00762804	-0.201532	-0.589266	-0.159408	-1.06701	0.357817	NaN	-0.0419828
NM_005374_1	palmitoylated membrane protein 2; mpp2	0.110165	NaN	0.0235126	NaN	-0.327058	NaN	NaN	NaN	NaN	-1.05408
NM_024879_1	cell recognition molecule caspr3, isoform 2; caspr3	-0.291533	0.0193922	NaN	-0.485323	-1.61349	NaN	NaN	NaN	NaN	-0.210281
NM_015904_1	translation initiation factor if2; if2	-0.0075467	1.34109	0.0250645	-0.196991	-0.424366	NaN	NaN	NaN	NaN	-0.224891
NM_002632_1	placental growth factor, vascular endothelial growth factor-related protein; pgf	0.752489	NaN	1.1197	0.370903	NaN	-0.251165	NaN	NaN	0.752212	NaN
NM_005824_1	37 kda leucine-rich repeat (lrr) protein; p37nb	0.688216	0.417787	NaN	0.0181781	-1.57596	NaN	NaN	NaN	NaN	NaN
NM_000046_1	arylsulfatase b precursor; arsb	-0.298462	NaN	0.079511	-0.414307	-1.33877	-0.327971	NaN	NaN	NaN	NaN
NM_000986_1	ribosomal protein l24; rpl24	0.518855	NaN	0.112243	NaN	NaN	-0.0709396	-0.0634579	0.128238	-1.04444	-0.276772
NM_006895_1	histamine n-methyltransferase; hnmt	0.638669	0.250315	0.843921	-0.448962	1.19768	NaN	NaN	NaN	NaN	NaN
NM_003238_1	transforming growth factor, beta 2; tgfb2	NaN	NaN	-0.537236	-0.357158	-2.10194	NaN	NaN	NaN	NaN	-0.754219
NM_006341	mad2 homolog; mad2l2	-0.0987305	NaN	0.14484	-0.130759	-0.0834025	NaN	NaN	NaN	-1.1601	NaN
ENSG00000082482	ensembl prediction	-0.116253	NaN	-0.329026	-0.451264	-1.01212	-0.0470482	-0.221869	NaN	NaN	-0.32906
AL359674.4.6317.11678.2	ensembl genscan prediction	NaN	NaN	NaN	NaN	-1.03733	NaN	NaN	NaN	NaN	NaN
NM_013277_1	rac gtpase activating protein 1; racgap1	NaN	1.47133	NaN	0.0851531	-0.424629	0.0577697	-0.284482	NaN	NaN	1.3842
NM_006244_1	protein phosphatase 2, regulatory subunit b (b56), beta isoform; ppp2r5b	-0.0505267	NaN	-0.132784	NaN	-1.05266	NaN	NaN	NaN	NaN	NaN
NM_016185_1	hematological and neurological expressed 1; hn1	NaN	1.02135	0.080125	-0.0845929	-0.105916	-0.237707	-0.254745	NaN	-0.725989	NaN
NM_002210_1	integrin, alpha v (vitronectin receptor, alpha polypeptide, antigen cd51); itgav	-0.0751495	1.22126	0.217849	0.0409209	-0.0542421	0.0943636	-0.209796	0.461126	NaN	0.0233143
NM_014812_1	karp-1-binding protein; kiaa0470	NaN	1.93086	-0.187178	-0.0853921	-0.30006	NaN	-0.334954	NaN	NaN	0.355412
NM_003489_1	receptor interacting protein 140; nrip1	NaN	NaN	0.171565	0.0798381	-0.146925	0.0991614	-0.245035	NaN	0.0663704	1.30422
NM_002276_1	keratin 19; krt19	NaN	1.13119	0.172906	-0.123781	-1.23934	0.197707	NaN	NaN	NaN	NaN
NM_014548_1	tropomodulin 2 (neuronal); tmod2	NaN	-0.275474	0.298969	0.142906	0.51857	0.0796168	-0.0664821	0.915856	1.05942	0.953088
NM_000365_1	triosephosphate isomerase 1; tpi1	-0.15437	0.856481	NaN	0.411508	-0.648669	-0.130935	-0.303472	-0.102589	-0.385409	1.02407
NM_000124_1	excision repair cross-complementing rodent repair deficiency, complementation group 6; ercc6	NaN	NaN	NaN	-0.0688013	-1.96477	NaN	NaN	NaN	NaN	0.255748
NM_006209_1	ectonucleotide pyrophosphatase/phosphodiesterase 2 (autotaxin); enpp2	NaN	-0.487064	NaN	-0.958786	0.927523	1.12581	0.229084	NaN	NaN	0.973028
NM_013255_1	muskelin 1, intracellular mediator containing kelch motifs; mkln1	NaN	1.38088	NaN	0.0985231	-0.184737	NaN	0.593717	NaN	NaN	0.198341
NM_006287_1	tissue factor pathway inhibitor (lipoprotein-associated coagulation inhibitor); tfpi	NaN	1.08294	-0.579465	0.76927	-0.753036	-0.41838	-0.163459	-1.01744	-0.697071	-0.0151345
NM_002823_1	prothymosin alpha gene sequence 28; ptma	NaN	-1.2121	NaN	0.123394	0.248507	0.321896	NaN	NaN	-0.113418	-0.230866
NM_003278_1	tetranectin plasminogen binding protein; tna	-0.510994	-0.24069	0.0733357	0.0622502	-0.225629	-0.586182	-1.07312	0.343893	-1.38887	0.485874
XM_044799_1	neuronal guanine nucleotide exchange factor; ngef	NaN	NaN	NaN	-0.394263	-1.40598	NaN	NaN	NaN	NaN	NaN
AL137762_1	novel mapping to chomosome	NaN	NaN	-0.266754	0.0135329	0.166847	0.239763	NaN	NaN	NaN	1.0553
AL358472.31.1.157655.1	ensembl genscan prediction	NaN	-0.109604	-0.136133	-0.155321	0.258224	NaN	NaN	NaN	NaN	1.01479
AL512448.8.1.142717.2	ensembl genscan prediction	-0.525098	2.12949	-0.351051	-0.0255863	-1.04947	NaN	0.273067	NaN	NaN	0.106309
AP000940.4.109464.132622.1	ensembl genscan prediction	-0.343799	1.22464	-0.143823	0.0808374	-0.504123	0.124412	-0.114885	NaN	NaN	0.368632
NM_012403_1	pp32 related 1; pp32r1	0.329404	-0.155038	0.115583	0.139342	0.352764	0.157686	0.137194	0.341678	1.06608	-0.219249
NM_022059_1	chemokine (c-x-c motif) ligand 16; cxcl16	NaN	NaN	NaN	NaN	1.59058	NaN	NaN	NaN	NaN	NaN
NM_003119_1	paraplegin; spg7	-0.0298579	0.23186	-1.20737	0.148818	-0.180695	0.0780573	NaN	NaN	NaN	-0.566556
NM_005613_1	regulator of g-protein signaling 4; rgs4	-1.05061	1.40796	NaN	0.598567	-2.97033	-0.560309	-0.409012	-0.518872	-0.954763	0.161531
NM_003881_1	wnt1 inducible signaling pathway protein 2; wisp2	NaN	NaN	1.3707	0.467166	1.39002	NaN	NaN	NaN	-0.236753	0.0897787
NM_004521_1	kinesin family member 5b; kif5b	-0.170649	1.37676	0.122427	-0.124862	-0.518025	0.0353673	-0.0255201	0.0808743	NaN	-0.0519799
NM_002593_1	procollagen c-endopeptidase enhancer; pcolce	0.930607	-0.620412	-0.147208	0.0796085	1.62666	0.366482	-0.191099	0.825173	0.518283	-0.441548
NM_000598_1	insulin-like growth factor binding protein 3; igfbp3	0.310868	NaN	NaN	NaN	NaN	NaN	NaN	0.0610151	0.55968	1.97439
NM_012096_1	adaptor protein containing ph domain, ptb domain and leucine zipper motif; appl	0.251586	NaN	0.0364421	-0.0555868	0.138922	NaN	NaN	NaN	NaN	-1.24259
NM_020190_1	hnoel-iso protein; hnoel-iso	NaN	0.205088	0.647698	0.241186	2.55647	0.863959	0.620351	NaN	NaN	0.673509
XM_039828_1	kiaa0678; kiaa0678	0.0542588	1.25811	0.118576	0.168746	-0.0663654	-0.0461426	-0.102053	-0.554461	NaN	-0.342966
XM_044823_1	serinethreonine kinase 38 like; stk38l	-0.627895	1.11946	0.0950663	0.172193	-0.405204	0.12675	-0.287445	NaN	-0.548488	0.250327
XM_040256_1	pregnancy specific beta-1-glycoprotein 3; psg3	-0.362177	NaN	-1.31363	-0.259025	-0.822317	-0.355667	-0.333158	-0.287979	NaN	NaN
NM_006757_1	troponin t3 skeletal fast; tnnt3	1.10392	NaN	NaN	0.070857	0.0404039	0.0529628	0.472965	NaN	NaN	NaN
AC026741.5.124818.148597.1	ensembl genscan prediction	0.142318	1.41457	0.0828923	-0.326851	-0.0906513	0.641647	0.1288	NaN	NaN	NaN
AC022506.24.71177.87969.1	ensembl genscan prediction	0.0581158	0.11229	NaN	NaN	0.0173646	NaN	NaN	NaN	NaN	-1.02402
NM_021724_1	nuclear receptor subfamily 1, group d, member 1; nr1d1	-0.811823	1.38594	0.445224	-0.830439	-0.733578	NaN	NaN	NaN	NaN	NaN
NM_013231_1	fibronectin leucine rich transmembrane protein 2; flrt2	0.284119	-0.686767	0.142745	0.271657	0.497303	0.00885704	0.127865	NaN	1.06614	0.0617059
NM_001068_1	topoisomerase (dna) ii beta (180kd); top2b	0.078732	1.59628	0.137793	0.0340603	-0.116754	0.35567	0.17875	NaN	NaN	-0.330787
NM_000041_1	apolipoprotein e; apoe	0.0499898	-1.49138	-0.0788766	0.0844311	0.15937	0.0420651	-0.143945	NaN	-0.0879535	-0.0870207
NM_016396_1	hypothetical protein; hspc129	-0.125257	1.053	0.241243	-0.154226	0.234118	NaN	-0.0892901	NaN	NaN	NaN
XM_007473_1	similar to rho gtpase activating protein 5; rhogap5; p190-b (h. sapiens); loc122575	-0.0291031	1.92011	NaN	-0.0949427	-0.0855543	0.179649	NaN	NaN	NaN	NaN
NM_001709_1	brain-derived neurotrophic factor; bdnf	-0.622981	0.570255	-0.701833	-0.475049	-1.78516	0.000491099	-0.840849	NaN	NaN	-0.433055
NM_001753_1	caveolin 1; cav1	-0.640764	0.913802	-0.497208	-0.0567265	-1.15999	-0.162266	-0.305796	-0.594063	-0.624661	NaN
XM_071577_1	acid fibroblast growth factor-like protein; glio703	NaN	NaN	-0.459658	NaN	-1.72191	NaN	NaN	NaN	NaN	NaN
BC005853_1	clone mgc:2861 image:2988205	-0.274876	0.108764	0.00889122	0.0570782	0.384493	0.240266	0.172718	0.756591	-1.01042	0.0480024
AL035689.26.1.144364.4	ensembl genscan prediction	-0.83446	0.162454	-0.540102	NaN	-1.65028	NaN	NaN	NaN	NaN	-0.313557
ENSG00000107731	ensembl prediction	-0.424694	-0.324451	0.1543	-0.136194	-0.00944258	-0.0741634	-0.126254	1.03121	NaN	0.452017
AF286885.1.76372.115954.4	ensembl genscan prediction	-0.895114	-2.04539	NaN	NaN	-0.964399	NaN	NaN	NaN	NaN	NaN
AL356965.8.29717.80727.2	ensembl genscan prediction	-0.786169	NaN	NaN	NaN	-1.20257	NaN	NaN	NaN	NaN	NaN
XM_030728_1	hypothetical protein xp_030728; loc113684	-0.0726986	0.313083	0.309369	-1.05732	NaN	0.266801	NaN	NaN	NaN	NaN
NM_012339_1	transmembrane 4 superfamily member (tetraspan net-7); net-7	-0.357553	1.3814	0.438748	-0.146513	0.142049	NaN	NaN	NaN	NaN	0.327894
NM_005708_1	glypican 6 precursor; gpc6	0.536062	NaN	0.170922	-0.31949	1.01186	0.0224919	-0.269129	NaN	NaN	0.0689104
NM_018115_1	hypothetical protein flj10498; flj10498	-0.46515	1.05129	0.539059	0.352745	-0.361544	NaN	NaN	NaN	NaN	NaN
NM_012280_1	ftsj1	-0.275112	1.05535	0.159949	-0.30565	0.264753	0.218727	NaN	NaN	NaN	0.442989
NM_006585_1	chaperonin containing tcp1, subunit 8 (theta); cct8	NaN	1.10018	0.388349	0.0381692	-0.110141	-0.298792	NaN	NaN	-1.35887	-0.346375
NM_004506_1	heat shock transcription factor 2; hsf2	-0.361521	1.00173	0.363057	0.202039	0.160824	NaN	NaN	NaN	NaN	NaN
NM_006290_1	tumor necrosis factor, alpha-induced protein 3; tnfaip3	-0.460409	0.979801	0.000686048	-0.962277	-1.00119	-0.0737372	NaN	NaN	NaN	NaN
NM_020142_1	nadh:ubiquinone oxidoreductase mlrq subunit homolog; loc56901	-1.76969	-0.391636	0.0357475	0.786267	-0.443638	-0.258622	NaN	0.13751	-0.125802	0.632362
NM_021630_1	pdz-lim protein mystique; loc59346	0.14481	-0.434947	NaN	-0.393724	0.778219	0.223059	-0.11217	1.27273	NaN	0.128534
BC009220_1	clone mgc:16362 image:3927795	0.217508	-0.72361	0.676611	0.13871	1.66278	0.147532	-0.0221354	0.454906	-0.282119	NaN
U84188_1	isolate pon igm heavy chain vh1 region precursor vh1-3	1.57731	-0.957146	NaN	0.201709	2.37577	0.266086	NaN	NaN	1.15723	1.15583
XM_046050_1	similar to unknown protein for mgc:5149; loc92596	-0.366785	0.620643	-0.324567	NaN	-1.31153	-0.31669	NaN	NaN	NaN	0.383591
Z99289.1.1.190778.3	ensembl genscan prediction mwg oligo matches these RefSeq numbers NM_002290	NaN	-0.383706	NaN	0.550802	2.45874	-0.262418	NaN	NaN	NaN	NaN
ENSG00000065099	ensembl prediction	-0.0191753	1.73676	0.316009	-0.338532	1.38451	NaN	0.844704	-0.214404	NaN	NaN
AC005628.4.1.117489.2	ensembl genscan prediction	0.0574443	NaN	NaN	NaN	NaN	NaN	1.23976	-0.116358	NaN	0.504505
AC006559.6.1.179444.2	ensembl genscan prediction mwg oligo matches these RefSeq numbers NM_002907 NM_032941	NaN	1.81764	NaN	-0.0406506	-0.660967	0.0658904	NaN	NaN	NaN	0.484453
NM_012081_1	ell-related rna polymerase ii, elongation factor; ell2	NaN	1.01726	0.00705773	0.0263397	-0.217172	-0.250886	NaN	NaN	-0.912488	0.546324
NM_019554_1	s100 calcium-binding protein a4; s100a4	NaN	NaN	0.669919	-0.310042	-1.01297	-0.766885	0.150451	NaN	-1.37009	-0.630025
NM_003469_1	secretogranin ii precursor; scg2	NaN	-1.55707	NaN	0.00750708	0.205647	NaN	-0.124961	NaN	NaN	0.311866
NM_006595_1	apoptosis inhibitor 5; api5	NaN	1.13724	0.230538	-0.129691	-0.0662688	-0.0972207	NaN	NaN	NaN	0.266011
NM_002467_1	v-myc myelocytomatosis viral oncogene homolog (avian); myc	NaN	-0.672568	-0.254544	-0.246999	-1.03769	0.0803516	-0.168709	NaN	NaN	0.180211
NM_006197_1	pericentriolar material 1; pcm1	0.00770297	1.47569	NaN	-0.068763	-0.0783891	NaN	0.0579897	NaN	NaN	-0.0105284
NM_006103_1	epididymis-specific, whey-acidic protein type, four-disulfide co; wfdc2	NaN	NaN	NaN	NaN	1.18539	0.167514	NaN	NaN	NaN	NaN
NM_001568_1	murine mammary tumor integration site 6 (oncogene homolog); eif3s6	NaN	0.471869	-0.152917	0.10906	0.328101	0.144401	0.0878799	NaN	-1.26412	-0.110945
NM_002270_1	karyopherin (importin) beta 2; kpnb2	0.0378355	1.33582	-0.100729	0.0363707	-0.36502	-0.112048	-0.387838	0.686616	-0.592652	0.0843509
NM_014900_1	kiaa0977 protein; kiaa0977	NaN	0.528234	-0.675377	0.0632866	-1.0464	-0.283933	-0.327427	NaN	NaN	0.121303
NM_006516_1	solute carrier family 2 (facilitated glucose transporter), member 1; slc2a1	-0.120793	0.793531	-0.239739	0.62397	-0.884185	-0.0877308	-0.590825	0.363381	-0.102055	1.36099
NM_000228_1	laminin subunit beta 3 precursor; lamb3	NaN	1.14464	-0.41314	0.0169829	0.118714	NaN	-0.166084	NaN	0.133942	0.021054
AF119859_1	pro1873 predicted protein of hq1873	-0.397277	0.40635	0.694837	0.135251	-1.29599	0.349153	-0.0450474	0.169065	-0.43984	0.803432
NM_032961_1	protocadherin 10 isoform 1; pcdh10	-0.0484647	NaN	-2.05356	0.0402601	-0.604224	NaN	0.0688885	NaN	NaN	-0.464311
AB058733_1	kiaa1830 protein; kiaa1830	-0.0708082	1.36366	-0.183483	0.105293	-0.350171	0.0336604	NaN	NaN	NaN	0.015347
BC010351_1	unknown (protein for image:4047207)	NaN	-0.131453	0.0957199	0.106721	0.162602	0.0811847	-0.0955986	-0.0448624	1.74383	NaN
AC005786.1.1.44913.2	ensembl genscan prediction	-0.0505058	1.02137	0.247542	-0.0428018	-0.553488	NaN	NaN	NaN	NaN	NaN
AL158213.5.8300.10756.1	ensembl genscan prediction	-0.367436	1.07988	-0.43812	0.13809	-0.891045	0.0743493	-0.0959885	0.0897189	NaN	0.226662
AC004009.1.1.80765.2	ensembl genscan prediction	NaN	-1.08061	-0.530227	0.073029	1.03144	NaN	0.130038	NaN	NaN	NaN
NM_024573_1	hypothetical protein flj12910; flj12910	-0.0553935	0.484805	-1.09946	NaN	-0.159362	0.422433	-0.0136965	NaN	NaN	-0.492937
NM_001276_1	chitinase 3-like 1; chi3l1	NaN	NaN	NaN	0.738616	NaN	NaN	-0.523327	NaN	NaN	1.29867
NM_000396_1	cathepsin k (pycnodysostosis); ctsk	0.237404	-0.0880955	-0.158879	0.0773197	1.24842	0.521532	0.14946	NaN	NaN	-0.853226
NM_003115_1	udp-n-acteylglucosamine pyrophosphorylase 1; uap1	-0.696829	1.70211	-0.585027	0.608058	-1.14664	-0.448017	-0.266571	0.0169242	NaN	0.0536591
NM_000362_1	tissue inhibitor of metalloproteinase 3 precursor; timp3	NaN	NaN	NaN	NaN	NaN	0.0163491	-0.349236	0.0114641	0.338643	1.1061
NM_003014_1	secreted frizzled-related protein 4; sfrp4	0.261109	-1.3065	NaN	-0.896595	1.27747	NaN	NaN	NaN	NaN	NaN
AF087036_1	musculin	-0.871777	-1.36037	0.293383	NaN	-0.517242	NaN	-0.101609	NaN	NaN	-0.0975134
NM_004898_1	clock homolog (mouse); clock	NaN	1.37645	NaN	-0.0171125	-0.614857	NaN	0.37776	NaN	NaN	NaN
NM_001639_1	amyloid p component, serum; apcs	-0.017719	NaN	NaN	-0.187751	1.56706	0.447433	0.333303	NaN	NaN	NaN
NM_018639_1	cs box-containing wd protein; loc55884	-0.20397	0.0939857	-0.282789	0.073478	-1.00074	0.043887	-0.177332	0.00383201	-0.283015	-0.44151
XM_088647_1	hypothetical protein xp_088647; loc158710	NaN	0.142644	-0.219389	NaN	-1.20287	NaN	-0.309047	NaN	NaN	NaN
XM_085753_1	kiaa1287; kiaa1287	0.0269619	-0.451839	NaN	-0.0654147	-0.155632	-0.0365579	0.071448	NaN	NaN	-1.02819
AF055033_1	insulin-like growth factor binding protein 5; igfbp5	-0.153682	-1.93897	0.909604	NaN	NaN	0.15038	-0.748449	NaN	0.375064	NaN
AL513496.2.1.118189.2	ensembl genscan prediction	-1.16204	NaN	-0.563328	NaN	-0.690478	NaN	0.384465	NaN	NaN	NaN
NM_002526_1	5' nucleotidase; nt5	-0.726578	1.76564	-0.864273	-0.249898	-1.168	-0.425966	-0.140948	-0.872603	NaN	-0.128542
NM_007019_1	ubiquitin carrier protein e2-c; ube2c	NaN	1.30556	NaN	NaN	-0.170279	0.0449047	NaN	NaN	NaN	NaN
NM_005575_1	leucyl/cystinyl aminopeptidase; lnpep	-0.206972	1.11524	0.150993	-0.439275	-0.608983	-0.185478	NaN	NaN	NaN	0.0225568
NM_004464_1	fibroblast growth factor 5, isoform 1 precursor; fgf5	-0.577151	NaN	-0.704123	0.0119271	-1.37601	0.00489783	0.237954	-0.281273	NaN	-0.189994
NM_000478_1	tissue non-specific alkaline phosphatase precursor; alpl	0.678235	1.2529	0.0670867	0.64797	1.42707	NaN	-0.0615692	NaN	NaN	NaN
ENSG00000165124	Clone:AL158158 Contig:AL158158.14.1.194835 Chr:9 Basepair:104236513 Status:novel	0.784324	-1.10365	NaN	NaN	1.07382	0.136982	NaN	NaN	NaN	-0.184423
ENSG00000163466	Clone:AC097483 Contig:AC097483.2.1.167998 Chr:2 Basepair:217923746 Status:known	-0.0646364	0.886879	-0.242892	NaN	-0.438094	0.147156	-0.121478	0.0531371	-1.18735	-0.177325
AL583830.3.46588.59464.1	ensembl genscan prediction	-0.100864	NaN	NaN	-0.451222	-1.57978	0.294179	NaN	NaN	NaN	0.129997
NM_000331_1	serum amyloid a1; saa1	-1.00795	-0.823698	-0.117191	-0.128118	0.587923	0.647644	-0.162591	NaN	NaN	NaN
NM_024688_1	hypothetical protein flj13031; flj13031	0.435919	NaN	NaN	-0.0810515	1.06083	0.238761	NaN	NaN	NaN	NaN
NM_023012_1	hypothetical protein flj11021 similar to splicing factor, argini; flj11021	-0.204735	1.04095	NaN	NaN	-0.161263	NaN	NaN	NaN	-0.452764	NaN
NM_001634_1	s-adenosylmethionine decarboxylase 1 precursor; amd1	0.0829537	1.01922	NaN	NaN	NaN	0.0479704	NaN	NaN	NaN	NaN
NM_006303_1	jtv1	-0.117803	-0.161448	NaN	-0.277739	-0.175783	-0.0440885	NaN	NaN	-1.23362	-0.340482
NM_004168_1	succinate dehydrogenase complex, subunit a, flavoprotein precursor; sdha	-0.150288	NaN	0.340117	-0.00768985	-0.0439006	0.130114	-0.06857	-0.362398	-1.03851	0.231052
NM_004864_1	prostate differentiation factor; plab	-0.322239	-0.880776	0.4153	NaN	-0.941718	-0.423608	NaN	NaN	-1.56121	0.164981
NM_004644_1	adaptor-related protein complex 3, beta 2 subunit; ap3b2	0.173056	NaN	NaN	-0.250908	1.78301	0.030275	NaN	NaN	NaN	0.806048
NM_003480_1	microfibril-associated glycoprotein-2; magp2	-0.666361	-0.314674	-0.727373	NaN	-2.02766	-0.705261	-1.02647	-0.0453357	NaN	-0.58334
NM_002727_1	proteoglycan 1, secretory granule; prg1	-0.408786	0.971051	-0.825473	NaN	-1.34328	-0.66976	-0.550322	-0.691157	-0.874789	-0.277156
NM_021135_1	ribosomal protein s6 kinase, 90kd, polypeptide 2; rps6ka2	0.113985	-1.25422	0.59373	0.142203	-0.0979938	0.195671	-0.297471	NaN	NaN	NaN
NM_004846_1	eukaryotic translation initiation factor 4e-like 3; eif4el3	0.122749	-0.00553227	0.41813	0.103602	-0.256394	-0.0119969	NaN	NaN	-1.03584	0.10126
NM_019058_1	rtp801; rtp801	0.74351	0.0444998	1.36169	0.591261	0.280201	-0.105051	-0.737414	0.278172	0.0618542	0.516036
NM_005356_1	lymphocyte-specific protein tyrosine kinase; lck	NaN	NaN	NaN	NaN	NaN	NaN	NaN	NaN	-1.25287	NaN
XM_045056_1	kiaa1363; kiaa1363	-0.372919	1.22813	NaN	-0.00924499	-0.74744	NaN	-0.316739	NaN	NaN	NaN
BC006319_1	heat shock 27kd protein family, member 7 (cardiovascular)	-0.593661	1.24102	0.585677	-0.234497	-0.152258	0.0733005	-0.142296	-0.18591	NaN	NaN
NM_016347_1	putative n-acetyltransferase camello 2; cml2	-0.176757	NaN	0.51476	-0.112398	0.208631	0.285789	0.407313	-0.0355015	NaN	1.06303
NM_001759_1	cyclin d2; ccnd2	NaN	-1.8432	-0.236869	-0.136417	-0.274968	0.16541	NaN	NaN	NaN	0.405634
NM_003028_1	shb adaptor protein (a src homology 2 protein); shb	NaN	0.066822	NaN	0.517441	-1.3784	NaN	NaN	NaN	NaN	0.916763
NM_017933_1	hypothetical protein flj20701; flj20701	0.080352	NaN	NaN	0.249777	NaN	NaN	NaN	NaN	NaN	1.19412
NM_014370_1	serine/threonine kinase 23; stk23	NaN	NaN	NaN	-0.400055	2.95357	0.263468	NaN	NaN	NaN	NaN
NM_003434_1	zinc finger protein 133 (clone phz-13); znf133	NaN	NaN	-0.23157	0.170172	-0.206924	-0.396832	NaN	NaN	-0.529021	1.04365
NM_020410_1	cgi-152 protein; cgi-152	NaN	-0.0938707	NaN	0.133432	NaN	NaN	0.107548	NaN	NaN	1.01218
NM_014210_1	ecotropic viral integration site 2a; evi2a	0.432513	-0.531201	0.270228	0.183301	0.496889	0.32529	-0.294701	NaN	1.09462	0.386227
NM_001206_1	basic transcription element binding protein 1; bteb1	-0.252413	0.848621	NaN	0.358261	-0.487693	0.188006	NaN	NaN	0.540826	1.58458
NM_005319_1	h1 histone family, member 2; h1f2	0.0703983	-0.0854947	NaN	0.0909313	-0.644503	0.0622465	0.0156277	NaN	-1.31746	0.19755
NM_006519_1	t-complex-associated-testis-expressed 1-like 1; tctel1	-0.000824979	-0.0459393	0.397681	0.0301414	0.261418	0.0396216	NaN	NaN	-1.12413	NaN
NM_004040_1	ras homolog gene family, member b; arhb	NaN	0.0824088	0.233287	0.0313396	-0.113419	NaN	0.096268	0.6922	0.263054	1.0061
BC007850_1	similar to solute carrier family 25 mitochondrial carrier; adenine nucleotide translocator member clone mgc:14294 image:4136545	0.387378	0.0102988	0.409178	0.404915	1.0308	0.261789	-0.0690303	0.474004	0.691993	0.325739
NM_080655_1	hypothetical protein mgc17337; mgc17337	NaN	-1.02128	0.521998	0.350817	NaN	0.198441	-0.281304	NaN	NaN	0.0664075
XM_098562_1	similar to potassium channel subfamily k member task-2; loc154472	-0.0780361	-0.448661	0.0576259	0.0354911	0.270255	0.231936	0.0476372	NaN	-0.236256	1.06684
BC015928_1	clone mgc:8773 image:3908916	0.261879	NaN	NaN	0.270621	0.550112	NaN	NaN	NaN	NaN	1.38214
AL356417.13.1.181627.1	ensembl genscan prediction	0.780878	0.0428981	0.116908	-0.119426	1.44612	0.508462	0.209626	NaN	1.65778	1.6184
AC022424.5.1.104773.2	ensembl genscan prediction	NaN	NaN	1.93843	-0.11982	0.145076	0.283095	NaN	0.010798	NaN	0.948464
NM_020388_1	catx-15 protein; catx-15	-0.384612	2.13569	-0.297726	-0.0460992	-1.09572	0.526406	NaN	0.0738261	0.0989936	-0.399249
NM_000062_1	complement component 1 inhibitor precursor; serping1	0.468305	-0.26009	0.396702	0.780058	1.03696	0.261834	-0.416931	0.238744	0.456071	0.542099
NM_002205_1	integrin alpha 5 precursor; itga5	-0.284769	1.14147	NaN	0.430955	-0.678513	0.144901	-0.115348	-0.00602197	0.201507	0.97966
NM_003981_1	protein regulator of cytokinesis 1; prc1	0.363183	1.34962	0.176762	0.0499293	-0.375361	-0.101423	NaN	NaN	NaN	NaN
NM_003633_1	ectodermal-neural cortex (with btb-like domain); enc1	0.285174	1.26664	-0.614917	0.16078	0.152595	0.0546951	-0.12017	NaN	NaN	0.543527
NM_003187_1	tata box binding protein (tbp)-associated factor, rna polymerase ii, g, 32kd; taf2g	0.227834	1.01844	-0.399071	-0.340723	-0.0964861	0.105901	0.190921	NaN	NaN	NaN
NM_002546_1	osteoprotegerin; tnfrsf11b	-0.759578	-0.171748	-0.746305	-0.74649	-2.79515	-1.14433	-1.34174	-0.52676	NaN	-1.04592
AB002297_1	kiaa0299	NaN	NaN	NaN	NaN	NaN	NaN	-1.13443	NaN	NaN	NaN
XM_097244_1	hypothetical protein xp_097244; loc147528	0.0553624	NaN	NaN	0.0890723	0.383637	NaN	-1.08364	NaN	NaN	0.865689
D42044_1	kiaa0090 the ha3523 product is related to s.cerevisiae located in chromosome iii.	NaN	NaN	0.00642727	NaN	-0.200328	0.0638554	-0.320405	-1.21924	0.378472	0.203387
AF245505_1	adlican	0.375945	-0.405762	0.0544177	-0.364968	1.40005	NaN	0.0660103	NaN	NaN	NaN
NM_022972_1	fibroblast growth factor receptor 2, isoform 5 precursor; fgfr2	0.491349	NaN	0.517056	-0.0766869	1.01969	0.418954	NaN	-0.552843	0.34462	0.262596
NM_017876_1	hypothetical protein flj20552; flj20552	0.197617	-1.19859	-0.172957	NaN	0.20628	-0.432732	-0.462672	-0.22197	-0.226096	-0.0903674
NM_000602_1	serine (or cysteine) proteinase inhibitor, clade e (nexin, plasminogen activator inhibitor type 1), member 1; serpine1	NaN	1.17036	NaN	NaN	NaN	-0.446162	NaN	-0.511158	-0.58288	NaN
U05598_1	dihydrodiol dehydrogenase oxidoreductase cytosolic protein	0.600614	-1.15093	NaN	-0.12262	0.737809	-0.567863	-0.00132539	NaN	NaN	-1.69485
NM_017776_1	hypothetical protein flj20344; flj20344	NaN	NaN	NaN	NaN	NaN	NaN	NaN	NaN	-1.02664	NaN
XM_041083_1	similar to ventroptin-alpha; loc91851	-0.454444	NaN	NaN	0.326675	1.30109	0.736341	0.293145	NaN	NaN	NaN
XM_031163_1	similar to unknown; loc90362	NaN	-0.0285014	1.23496	0.0323126	NaN	0.398371	0.533302	0.468897	NaN	0.334918
U52914_1	b219ob receptor isoform hub219.3 precursor	1.2588	NaN	1.56459	-0.023407	2.30441	0.969486	1.12229	0.709144	NaN	NaN
XM_097635_1	hypothetical protein xp_097635; loc149414	-0.533653	NaN	0.515449	NaN	-1.14884	NaN	NaN	NaN	NaN	NaN
AC078789.15.55175.94142.1	ensembl genscan prediction	NaN	-1.01162	0.348766	NaN	NaN	-0.300962	-0.462058	NaN	0.0291827	-0.11623
NM_004458_1	long-chain fatty-acid-coenzyme a ligase 4, isoform 1; facl4	-0.0691473	1.30548	0.35329	-0.106746	-0.474128	0.177917	NaN	-0.185157	-0.511161	-0.320374
NM_021013_1	type i hair keratin 4; krtha4	-0.697097	1.41956	0.885468	NaN	-1.71388	NaN	NaN	NaN	NaN	NaN
NM_001855_1	collagen, type xv, alpha 1; col15a1	-0.699725	-0.572742	1.36502	-1.14359	-1.13405	NaN	NaN	NaN	NaN	NaN
AF261138_1	ht032	-0.177039	0.311944	NaN	-1.01818	-0.204497	NaN	NaN	NaN	NaN	0.0174211
NM_005556_1	keratin 7; krt7	-0.194952	0.763695	NaN	NaN	-1.60917	0.626813	-0.250469	0.444452	-0.637289	-0.278107
NM_015380_1	cgi-51 protein; cgi-51	0.138832	0.122157	NaN	NaN	-0.291096	-0.201675	-0.181051	NaN	-1.02953	-0.274826
NM_033018_1	pctaire protein kinase 1, isoform a; pctk1	-0.164811	0.0355162	1.14602	-0.149919	-0.462572	NaN	-0.473647	NaN	NaN	0.43573
NM_003161_1	serine/threonine kinase 14 alpha; rps6kb1	0.0562352	1.18898	NaN	0.21472	-0.314408	NaN	NaN	NaN	NaN	NaN
NM_021211_1	transposon-derived buster1 transposase-like protein; loc58486	NaN	0.146011	0.493319	-0.204729	NaN	0.165967	-0.125012	NaN	-1.10245	0.198586
NM_005711_1	egf-like repeats and discoidin i-like domains 3; edil3	0.152627	1.02758	0.095034	-0.0423538	-0.367717	-0.0685501	-0.329039	NaN	-0.20406	-0.18583
NM_005385_1	natural killer-tumor recognition sequence; nktr	-0.275101	1.19681	NaN	0.0352935	0.0667338	0.366806	NaN	NaN	NaN	NaN
XM_071586_1	hypothetical protein xp_071586; loc134781	NaN	NaN	NaN	0.646821	1.02682	NaN	NaN	NaN	NaN	NaN
NM_006135	f-actin capping protein alpha-1 subunit; capza1	-0.0989298	1.05615	-0.249348	0.160736	-0.625875	0.0422463	0.157901	-0.225969	-0.593645	-0.0695012
XM_048212_1	metallothionein 1h; mt1h	0.404516	0.431068	-0.228729	0.350819	0.181546	NaN	0.0262708	-0.409452	0.092406	1.56418
AC004903.2.1.118869.1	ensembl genscan prediction	0.234131	NaN	1.23784	0.00883106	0.318493	NaN	NaN	NaN	NaN	NaN
AC006928.15.1.169468.2	ensembl genscan prediction	NaN	NaN	1.0245	-0.0510792	0.286183	NaN	-0.246595	NaN	NaN	NaN
AC012459.6.1.43808.1	ensembl genscan prediction	NaN	0.486506	-0.097609	-0.0220926	-0.0892842	NaN	NaN	NaN	-1.05821	NaN
NM_003564_1	transgelin 2; tagln2	-0.179821	0.554148	0.361377	0.147131	-1.10884	-0.036452	-0.216987	NaN	-0.233922	0.431621
NM_006569_1	cell growth regulatory with ef-hand domain; cgr11	NaN	0.387665	0.191264	NaN	-1.19623	NaN	NaN	NaN	NaN	NaN
NM_005013_1	nucleobindin 2; nucb2	-0.124745	1.6874	NaN	0.0979064	-0.385166	-0.104182	NaN	0.567247	-0.509579	-0.0839675
NM_014167_1	hspc128 protein; hspc128	-0.222152	0.565845	-0.0197649	0.11442	-1.00473	0.656933	-0.0915544	NaN	-0.302941	0.368954
NM_004600_1	60kd ro/ssa autoantigen; ssa2	-0.0865258	1.59332	NaN	0.11807	-0.148387	-0.0806897	NaN	NaN	NaN	NaN
NM_002303_1	leptin receptor; lepr	1.07667	0.590756	NaN	-0.035763	1.6952	0.522011	-0.0355453	NaN	NaN	NaN
NM_003897_1	immediate early response isoform short; ier3	-1.13184	0.730843	-0.181946	0.0708185	-1.70013	0.0116709	-0.654595	0.261479	-0.107366	1.27737
NM_018680_1	hypothetical protein hdcgc21p; hdcgc21p	NaN	NaN	NaN	NaN	NaN	NaN	NaN	NaN	-1.14077	0.12305
NM_000759_1	mature g-csf protein; csf3	NaN	NaN	NaN	NaN	NaN	0.115411	-1.03059	NaN	NaN	NaN
XM_085803_1	similar to unknown protein for mgc:17515; loc147525	0.154654	0.714503	0.696453	-0.196003	0.878818	0.240835	0.837864	NaN	NaN	1.14083
XM_052597_1	kiaa1350; kiaa1350	-0.7867	NaN	NaN	-0.0134713	-1.66803	0.272783	NaN	NaN	NaN	NaN
AC002310_1	unknown gene product; a-635h12.2	-0.0459333	-0.37542	-0.211291	0.0143747	0.202678	0.351519	-0.145274	NaN	NaN	1.05571
AC008641.6.1.176624.2	ensembl genscan prediction	NaN	NaN	-0.39807	NaN	-0.31245	NaN	NaN	0.267552	NaN	1.06301
AP001522.2.99639.103992.1	ensembl genscan prediction	NaN	NaN	-0.10916	-0.439872	1.96214	0.455716	0.796796	NaN	NaN	NaN
NM_024524_1	hypothetical protein flj20986; flj20986	-0.158538	0.929507	-0.552522	-0.420423	-0.699595	NaN	-0.312242	-0.104704	-1.11731	0.186913
NM_005348_1	heat shock 90kd protein 1, alpha; hspca	-0.162559	1.49057	-0.296172	NaN	-0.623358	-0.277823	0.0289257	-0.104965	-0.473347	-0.152917
NM_024649_1	hypothetical protein flj23590; flj23590	0.405221	0.273646	NaN	-0.362224	-0.0542685	0.486971	NaN	-1.1233	NaN	NaN
NM_020121_1	udp-glucose:glycoprotein glucosyltransferase 2; ugcgl2	0.0446298	1.03003	NaN	0.112585	-0.432445	NaN	NaN	NaN	NaN	NaN
NM_007211_1	chromosome 12 open reading frame 2; c12orf2	0.0651056	NaN	-0.132454	NaN	-0.365787	0.00256336	NaN	NaN	NaN	-1.27277
NM_020448_1	hypothetical protein dj462o23.2; dj462o23.2	-0.595649	0.303818	-0.697874	-0.0266367	-1.4102	-0.604357	-0.271588	NaN	-0.507258	NaN
NM_003944_1	selenium binding protein 1; selenbp1	NaN	NaN	NaN	NaN	0.497788	NaN	NaN	-1.19316	NaN	-0.0417068
NM_001257_1	cadherin 13; cdh13	-0.558359	0.457542	0.296223	-0.209628	-1.37304	NaN	-0.411977	-0.300823	-0.613124	-0.776337
NM_130781_1	rab24 product;	0.133422	NaN	0.459702	NaN	NaN	-0.074145	NaN	-1.83038	NaN	-0.651054
XM_092026_1	hypothetical protein xp_092026; loc163140	NaN	NaN	NaN	NaN	0.220956	NaN	NaN	-1.52103	NaN	NaN
NM_006475_1	osteoblast specific factor 2 fasciclin i-like; osf-2	0.247545	0.733012	0.598637	0.569222	-0.430138	1.17169	NaN	NaN	0.344175	0.527148
AF021992_1	ig heavy chain variable region	1.16099	NaN	NaN	0.0714658	0.192718	NaN	-0.354405	NaN	NaN	NaN
AC073337.1.127533.136678.1	ensembl genscan prediction	NaN	NaN	NaN	NaN	1.09436	-0.0681653	NaN	NaN	NaN	NaN
AC013468.11.1.5844.1	ensembl genscan prediction	1.27937	0.285299	NaN	0.130549	-0.057051	0.125202	-0.0731342	NaN	NaN	0.268799
NM_030572_1	hypothetical protein mgc10946; mgc10946	0.278784	0.00258533	0.926375	0.0885644	0.130739	-0.467277	-0.396198	0.00772367	-1.04392	0.0732149
NM_001968_1	eukaryotic translation initiation factor 4e; eif4e	-0.113799	0.580522	NaN	NaN	NaN	-0.10058	-0.124939	-0.0943736	-1.07159	NaN
XM_031436_1	hypothetical protein xp_031436; loc95727	0.128036	0.415832	1.12509	0.226406	-0.59095	0.187692	0.044482	NaN	NaN	NaN
NM_007373_1	soc-2 suppressor of clear homolog (c. elegans); shoc2	-0.305941	1.43738	0.269257	0.44104	NaN	NaN	0.0821507	0.0382797	NaN	-0.155309
NM_002013_1	fk506-binding protein 3; fkbp3	-0.0451307	0.611283	NaN	-0.364711	-1.0205	-0.258993	NaN	NaN	NaN	-0.105598
NM_004179_1	tryptophan hydroxylase (tryptophan 5-monooxygenase); tph	NaN	NaN	0.212071	0.251844	0.371091	NaN	-0.814213	-1.41277	NaN	0.422201
NM_016451_1	coatomer protein complex, subunit beta; copb	0.0518926	1.06755	0.0314736	-0.443793	-0.20609	-0.078191	NaN	-0.391073	-0.994073	-0.0196291
NM_002869_1	rab6, member ras oncogene family; rab6	-0.0799281	0.158267	-0.118821	NaN	-1.19931	-0.229727	-0.135596	-0.471713	0.024799	-0.24957
NM_018320_1	hypothetical protein flj11099; flj11099	NaN	0.179313	0.491505	NaN	-1.1837	NaN	-0.405751	NaN	NaN	0.708772
NM_016006_1	cgi-58 protein; loc51099	NaN	-0.0820327	NaN	NaN	NaN	NaN	-0.352534	-1.34549	NaN	NaN
XM_047960_1	hypothetical protein xp_047960; loc116282	0.793517	1.41671	0.841822	-0.114267	-0.265352	NaN	NaN	NaN	NaN	0.197096
AF132202_1	pro1859 predicted protein of hq1859	-0.70304	1.21435	NaN	NaN	NaN	0.530118	0.290575	0.212101	-0.495309	-0.0524446
NM_015497_1	dkfzp564g2022 protein;	NaN	NaN	NaN	NaN	NaN	0.513057	NaN	-1.34093	NaN	0.530423
NM_015710_1	glioma tumor suppressor candidate region 2; gltscr2	NaN	-0.718642	NaN	0.0643091	NaN	0.327968	NaN	-1.1059	NaN	0.0397374
BC002762_1	similar to retinoic acid induced 12 clone mgc:3373 image:3629369	NaN	NaN	NaN	-1.04787	0.0372693	NaN	NaN	NaN	NaN	NaN
NM_032325_1	hypothetical protein mgc11102; mgc11102	NaN	NaN	0.82825	NaN	1.06935	NaN	NaN	NaN	NaN	NaN
NM_032762_1	hypothetical protein mgc16121; mgc16121	NaN	NaN	1.14997	NaN	NaN	NaN	NaN	NaN	NaN	NaN
XM_050978_1	similar to pro2852; loc93374	NaN	NaN	NaN	NaN	1.10537	NaN	NaN	NaN	NaN	NaN
L11573_2	surfactant protein b orf	0.134909	-0.0445345	NaN	0.0684806	NaN	0.382344	NaN	-1.15488	NaN	0.240084
NM_002395_1	cytosolic malic enzyme 1; me1	-0.135086	0.0172091	NaN	NaN	NaN	NaN	0.0553915	-0.353181	-0.642695	-1.21074
NM_002167_1	inhibitor of dna binding 3, dominant negative helix-loop-helix protein; id3	0.342301	-0.602899	1.32327	-0.06487	0.910091	NaN	0.165107	-0.0166551	0.542555	NaN
NM_017896_1	hypothetical protein flj20602; flj20602	0.195072	-0.0057196	1.12898	NaN	0.417713	-0.295185	-0.182952	NaN	NaN	NaN
NM_003915_1	copine i; cpne1	0.180365	-0.01017	1.04655	0.0185092	-0.0329048	-0.0905316	-0.0539403	NaN	NaN	NaN
NM_002372_1	mannosidase, alpha, class 2a, member 1; man2a1	-0.545944	0.921083	NaN	NaN	-1.2909	NaN	-0.551388	NaN	NaN	NaN
NM_007036_1	endothelial cell-specific molecule 1 precursor; esm1	-0.742636	1.21125	NaN	NaN	-0.844368	NaN	-0.468284	NaN	NaN	NaN
NM_004328_1	bcs1-like (yeast); bcs1l	NaN	0.0286406	NaN	NaN	0.117457	NaN	NaN	NaN	-1.26326	NaN
XM_018287_1	hypothetical protein xp_018287; loc89570	-0.300208	0.614623	0.111099	0.0800138	-1.00005	0.102272	-0.198117	-0.0822391	-0.363418	0.0567045
NM_006480_1	regulator of g-protein signalling 14; rgs14	-0.114585	NaN	0.834791	NaN	0.277462	NaN	NaN	NaN	-1.18378	NaN
AB046839_1	kiaa1619	-0.317755	0.182994	0.287989	NaN	0.302808	0.591967	-0.0824469	-1.22555	-0.241427	NaN
BC008829_1	similar to short stature homeobox clone mgc:12649 image:4122010	NaN	NaN	NaN	NaN	NaN	NaN	NaN	-1.46892	NaN	NaN
ENSG00000135631	Clone:AC010913 Contig:AC010913.9.1.209161 Chr:2 Basepair:74043888 Status:known	-0.0341571	0.519541	NaN	NaN	NaN	-0.125139	-0.0877158	NaN	-1.18244	NaN
XM_047626_1	similar to hypothetical protein; loc92848	-0.093727	-0.339786	NaN	0.240613	0.08954	NaN	-0.283557	-1.21526	-0.041356	NaN
XM_051905_1	hypothetical protein dkfzp564l0864 similar to hiat1;	NaN	-0.0519898	0.327134	NaN	0.0662998	NaN	-0.229277	-0.0313143	-1.22034	-0.552244
AL359994.7.1.32695.3	ensembl genscan prediction	NaN	0.216337	0.257521	NaN	NaN	NaN	-1.17508	NaN	-0.249918	NaN
AC026454.3.39113.42526.1	ensembl genscan prediction	NaN	NaN	NaN	NaN	NaN	NaN	-1.02302	NaN	NaN	NaN
NM_002848_1	receptor-type protein tyrosine phosphatase o, isoform b precursor; ptpro	NaN	NaN	0.348526	-0.0473105	NaN	NaN	NaN	NaN	-1.04671	-0.691078
NM_003407_1	zinc finger protein 36, c3h type, homolog (mouse); zfp36	0.00333913	1.00255	1.48373	-0.416267	-0.499465	0.339579	0.875454	0.780004	NaN	0.296495
NM_013372_1	cysteine knot superfamily 1, bmp antagonist 1; cktsf1b1	-0.287577	1.63366	-1.64507	0.131638	-1.19637	0.455781	NaN	0.0295944	-0.696271	NaN
NM_005606_1	protease, cysteine, 1 (legumain); prsc1	-0.299768	0.505711	-0.042752	0.310598	-1.05818	NaN	0.0536856	0.100232	-0.536196	0.284312
NM_020183_1	transcription factor bmal2; loc56938	NaN	1.03857	NaN	NaN	NaN	NaN	0.232567	NaN	NaN	NaN
NM_001992_1	coagulation factor ii receptor precursor; f2r	NaN	-1.30199	NaN	-0.563744	NaN	NaN	-0.757301	NaN	NaN	-0.138632
NM_006457_1	lim protein (similar to rat protein kinase c-binding enigma); lim	NaN	1.16698	NaN	0.452572	-0.496646	0.268374	0.374202	-0.0196538	-0.229105	0.372749
ENSG00000167244	Clone:AC005809 Contig:AC005809.1.28393.51885 Chr:11 Basepair:324590 Status:known	1.34059	-1.18599	0.706496	NaN	NaN	NaN	NaN	NaN	0.165089	0.0723076
XM_098153_1	hypothetical protein xp_098153; loc152017	NaN	NaN	NaN	NaN	0.175767	1.32413	NaN	NaN	NaN	0.209667
AC022631.3.43408.53569.1	ensembl genscan prediction	NaN	NaN	-0.195983	NaN	-0.0383676	NaN	-1.05622	NaN	NaN	NaN
AC079255.4.1.169034.3	ensembl genscan prediction	NaN	-0.231555	-0.240606	0.174055	0.447357	NaN	-1.02698	NaN	NaN	NaN

## Sheet: allp5p10 2fc
UniqueID	Name	donor 1	donor 2	donor 3	donor 4	donor 5
NM_020414_1	dead/h (asp-glu-ala-asp/his) box polypeptide 24; ddx24	0.042621087	0.58354205	1.0567651	NaN	NaN
NM_006033_1	endothelial lipase precursor; lipg	1.328512	NaN	NaN	NaN	NaN
NM_058164_1	neuronal olfactomedin related er localized protein 2; olfm2	NaN	NaN	NaN	1.9544879	NaN
XM_012022_1	neurotrimin; hnt	0.5551859	-0.038762644	1.0958304	0.9450017	NaN
ENSG00000070423	Clone:AC004156 Contig:AC004156.1.1.41702 Chr:19 Basepair:1086260 Status:known	-0.112875625	1.016283	0.8349649	NaN	NaN
NM_001733_1	complement component 1, r subcomponent; c1r	-1.2297205	-0.045164365	-0.5675743	-0.07392403	0.5764607
NM_004862_1	lps-induced tnf-alpha factor; pig7	-0.69517887	0.6161811	0.8948284	0.26208594	1.3487321
NM_003712_1	phosphatidic acid phosphatase type 2c; ppap2c	-0.428395	NaN	1.1194644	NaN	NaN
NM_017912_1	hypothetical protein flj20637; flj20637	0.13101053	NaN	1.2017483	-0.055735208	NaN
NM_006602_1	transcription factor-like 5 (basic helix-loop-helix); tcfl5	NaN	1.3713931	NaN	0.48845947	-0.33801255
NM_003454_1	zinc finger protein 200; znf200	0.28310063	NaN	1.0448942	NaN	NaN
NM_007361_1	nidogen 2; nid2	0.2840161	-0.44857055	0.44046214	0.31219745	1.2664309
NM_018507_1	hypothetical protein pro1843; pro1843	0.4847757	NaN	1.0232497	-0.20071214	NaN
NM_012098_1	angiopoietin-like 2 precursor; angptl2	-1.0129067	NaN	NaN	NaN	NaN
NM_001546_1	inhibitor of dna binding 4, dominant negative helix-loop-helix protein; id4	-0.016627368	0.32553494	0.23643732	-0.09535279	1.6350296
NM_004334_1	bone marrow stromal cell antigen 1 precursor; bst1	1.294422	NaN	1.0701842	0.30084744	0.7199657
NM_002357_1	max dimerization protein; mad	0.50903016	0.2958205	1.1029173	0.031321593	NaN
XM_047620_1	phosphatidylinositol-4-phosphate 5-kinase type i gamma; pip5k1c	-0.14730059	NaN	1.0094726	-0.008731356	NaN
NM_001508_1	g protein-coupled receptor 39; gpr39	NaN	NaN	1.1288532	NaN	NaN
NM_015480_1	nectin 3; dkfzp566b0846	0.16484526	NaN	1.2995704	0.6436335	NaN
XM_039018_1	syntaxin 12; stx12	0.08892407	-0.19369563	1.2592188	0.46585357	0.20103431
NM_001311_1	cysteine-rich protein intestinal; crip1	-0.016669037	NaN	-0.46083102	-1.0160674	NaN
XM_087130_1	similar to unnamed protein product; loc151209	0.049721945	-0.17655122	NaN	0.03342888	1.2051777
NM_020663_1	tc10-like rho gtpase; arhj	1.0938344	0.24866262	NaN	0.3013967	NaN
AB040934_1	kiaa1501	0.03671157	NaN	0.3134509	0.04878934	1.3354369
AC008888.4.59201.110891.2	ensembl genscan prediction	0.24106435	NaN	-0.18247283	0.26815447	1.2812059
NM_005100_1	a kinase (prka) anchor protein (gravin) 12; akap12	0.008098591	-0.84891266	NaN	1.1977788	NaN
NM_016563_1	ris; loc51285	NaN	NaN	1.130357	NaN	NaN
NM_000834_1	n-methyl-d-aspartate receptor subunit 2b precursor; grin2b	-1.0765715	NaN	NaN	NaN	NaN
NM_012326_1	microtubule-associated protein, rp/eb family, member 3; mapre3	NaN	NaN	0.28954783	NaN	1.0370889
BC008642_1	clone image:3868989	1.1101105	NaN	NaN	NaN	NaN
XM_027915_1	kiaa1405; kiaa1405	NaN	NaN	0.4679816	-1.163128	NaN
XM_040582_1	syndecan heparan sulfate proteoglycan cell surface-associated fibroglycan; sdc2	0.5210558	-0.19678272	-0.23425834	-0.2559937	1.0919007
XM_030036_1	similar to glucosamine-6-sulfatases; kiaa1247	-1.0484344	NaN	0.56782717	NaN	0.5797085
AP000775.3.1.38550.1	ensembl genscan prediction	-0.22696404	NaN	1.5600835	NaN	0.41219485
NM_005748_1	yy1-associated factor 2; yaf2	1.056339	NaN	NaN	NaN	NaN
NM_020651_1	pellino protein; peli1	1.1455551	NaN	NaN	NaN	NaN
NM_005884_1	p21-activated kinase 4; pak4	-1.4450622	NaN	NaN	NaN	NaN
NM_003384_1	vaccinia related kinase 1; vrk1	1.2918904	NaN	NaN	NaN	NaN
NM_005090_1	phospholipase a2, group ivb (cytosolic); pla2g4b	-1.015997	NaN	NaN	NaN	NaN
NM_000692_1	aldehyde dehydrogenase 5; aldh5	-0.36747375	NaN	-1.3990318	NaN	-1.5219294
NM_032777_1	tumor endothelial marker 5; tem5	-0.062835984	NaN	-1.5028795	-0.19378415	NaN
NM_022164_1	p3ecsl; liecg3	-0.5026588	-0.12063307	1.279737	0.05059649	-0.20727682
AL136131.15.1.172033.5	ensembl genscan prediction	0.71516854	-0.64925957	NaN	1.1596217	-0.03165743
AL355344.9.30335.35789.1	ensembl genscan prediction	-1.4001639	NaN	NaN	NaN	NaN
AL589846.1.39936.42492.1	ensembl genscan prediction	-0.26485357	-0.10131254	NaN	0.203535	1.1767889
NM_021247_1	protamine 3; prm3	NaN	NaN	NaN	-2.1023743	NaN
NM_021643_1	gs3955 protein; gs3955	0.35697657	NaN	NaN	1.093402	NaN
NM_000095_1	cartilage oligomeric matrix protein presursor; comp	-2.0138693	1.0067335	NaN	0.18206437	NaN
NM_002867_1	rab3b, member ras oncogene family; rab3b	-0.27439347	-0.3435782	1.5067399	0.47430566	NaN
XM_102794_1	hypothetical protein xp_102794; loc162610	0.25540784	NaN	1.0904852	0.2968966	NaN
NM_032704_1	tubulin alpha 6; tuba6	-0.19478554	0.7620483	-0.12569126	NaN	-1.0514593
AB056106_1	neshbp	0.29511267	-0.043557018	2.28742	NaN	NaN
XM_016240	hypothetical protein xp_016240; loc87477	-1.811291	0.27722424	0.41230702	-1.406135	1.175344
NM_005328_1	hyaluronan synthase 2; has2	-0.1985028	NaN	-0.625869	0.10692773	-2.2535233
NM_002969_1	stress-activated protein kinase 3; mapk12	0.052590605	1.0312457	0.032338876	-0.21277913	-0.54565
NM_003160_1	serine/threonine kinase 13 (aurora/ipl1-like); stk13	NaN	0.15815756	-1.0691916	NaN	1.088171
NM_001858_1	collagen, type xix, alpha 1; col19a1	-0.17300336	-0.23111424	NaN	-1.2352477	NaN
NM_002506_1	nerve growth factor, beta polypeptide; ngfb	1.1136638	NaN	NaN	NaN	0.61121184
AB020633_1	kiaa0826	-0.18896002	NaN	NaN	-0.18930246	-1.0319406
X58236_1	anti-lectin antibody epitope clone p368-8	NaN	1.0721339	0.24206953	-0.054452483	-1.2368419
XM_051860_1	hypothetical protein; kiaa1199	0.082347885	-0.10956834	-0.85438776	-1.7342672	-1.3056511
AC016155.15.96052.119640.2	ensembl genscan prediction	-0.2045875	1.042021	0.24779397	-0.059447307	-0.1475166
NM_022173_1	tia1 protein, isoform 2; tia1	-0.04273922	NaN	-1.0699781	NaN	NaN
NM_030966_1	keratin associated protein 1.3; krtap1.3	0.18529513	0.19026567	1.08223	1.0774632	-0.29070696
AF261093_2	thy-1 co-transcribed protein	-0.78523296	-0.047321487	-0.1376711	-0.85547525	-1.1183501
AC037198.7.1185695.2	ensembl genscan prediction	0.2576104	-0.059338525	NaN	-1.2036802	NaN
NM_033011_1	plasminogen activator, tissue type isoform 3 precursor; plat	1.7409136	1.1115232	2.3520508	-0.09206202	-2.0643094
NM_006211_1	proenkephalin; penk	-1.3574117	NaN	-1.4382535	0.124399334	NaN
NM_005628_1	solute carrier family 1 (neutral amino acid transporter), member 5; slc1a5	NaN	0.10854807	NaN	-1.2310991	1.0030752
NM_002581_1	pregnancy-associated plasma protein a preproprotein; pappa	0.25121424	NaN	1.4705707	-0.3663943	NaN
S76738_1	bone-type alkaline phosphatase	NaN	NaN	NaN	1.6928426	0.8562401
U60873_1	clone 137308	0.0954458	NaN	-0.1730334	0.6807169	1.2825518
AL031033.5.1.25815.3	ensembl genscan prediction	-1.0346502	NaN	0.82994413	0.05436286	1.3776857
AC011362.2.1.176029.2	ensembl genscan prediction mwg oligo matches these RefSeq numbers NM_033211	0.1607887	-0.44408157	0.9499705	0.31908056	-1.40225
AC011402.7.103088.147077.2	ensembl genscan prediction	NaN	NaN	NaN	1.0010287	NaN
AL365199.5.42475.76148.1	ensembl genscan prediction	-1.5992233	NaN	NaN	NaN	NaN
NM_001149_1	ankyrin 3, isoform 2; ank3	0.44897795	1.177343	NaN	-0.40918934	NaN
NM_002615_1	serine (or cysteine) proteinase inhibitor, clade f (alpha-2 antiplasmin, pigment epithelium derived factor), member 1; serpinf1	-2.555619	NaN	NaN	NaN	NaN
NM_001864_1	cytochrome c oxidase subunit viia polypeptide 1 (muscle); cox7a1	0.4229838	0.66709596	1.0024012	NaN	NaN
NM_006379_1	sema domain, immunoglobulin domain (ig), short basic domain, secreted, (semaphorin) 3c; sema3c	0.40074033	0.649519	1.2809623	-0.16983193	NaN
NM_014883_1	kiaa0914 gene product; kiaa0914	NaN	0.87684083	NaN	-0.74529546	1.5810473
NM_001854_1	collagen, type xi, alpha 1; col11a1	-2.470988	-0.46332234	NaN	-0.40585062	NaN
XM_044015_1	kiaa0790; kiaa0790	0.5025281	0.6299551	1.0018368	-0.69058776	NaN
AC069281.3.61897.98786.1	ensembl genscan prediction	0.08188144	-0.31803182	0.3890603	-0.16568491	1.0894715
M23534_1	fgf5	-0.305924	NaN	-1.2656184	-0.5687876	NaN
AL049766.14.1.110293.3	ensembl genscan prediction	-0.024979655	-0.5603507	-1.2631404	-0.28925788	0.42226076
NM_002023_1	fibromodulin precursor; fmod	NaN	1.153535	0.2923253	0.9551516	NaN
NM_005965_1	myosin light chain kinase, isoform 6; mylk	-1.4507889	-0.7120005	NaN	-0.25648892	NaN
NM_018337_1	hypothetical protein flj11137; flj11137	-1.0011349	NaN	NaN	NaN	NaN
XM_053496_1	kiaa1077; kiaa1077	0.3340015	0.19391152	-2.128796	-0.77045506	0.7637024
NM_015528_1	dkfzp566h073 protein;	-0.08575485	0.44505084	1.2054083	-0.058687985	0.2520713
XM_053509_1	hypothetical protein mgc13098	-0.14708327	0.16320142	-0.062228393	NaN	1.0751609
AB046852_1	kiaa1632 fh19068 cdna clone for has 158-bp deletion at the position between 2131 and 2290	0.15454341	NaN	1.165595	NaN	-0.5572057
AC005764_1	r31343_1	NaN	-1.1299804	0.13730483	NaN	NaN
NM_004102_1	fatty acid binding protein 3; fabp3	-0.028742477	0.36510614	0.19000247	-0.18428065	1.9173605
NM_000311_1	prion protein; prnp	0.49554595	0.4951115	1.1194293	-0.057256784	0.08308469
NM_001150_1	membrane alanine aminopeptidase precursor; anpep	-0.459704	-0.33478662	0.090442464	0.35130188	-1.1928984
XM_064443_1	similar to keratin associated protein 1.1; loc125116	0.07839516	0.25010884	1.4063245	NaN	-0.42049703
NM_018153_1	tumor endothelial marker isoform 3; tem8	0.1625765	-0.46098664	1.112415	0.15315801	0.76708865
NM_005290_1	g protein-coupled receptor 15; gpr15	-0.027395176	1.0008285	0.12507382	-0.39607048	NaN
NM_001522_1	guanylate cyclase 2f; gucy2f	-1.2247374	NaN	NaN	-0.118981756	NaN
NM_022739_1	e3 ubiquitin ligase smurf2; smurf2	0.5423974	0.12795812	NaN	1.0512704	-0.57942176
AF116704_1	pro2472 predicted protein of hq2472	0.2314711	1.1949168	0.22112568	-0.09696844	NaN
NM_018286_1	hypothetical protein flj10970; flj10970	1.0913247	NaN	NaN	NaN	NaN
NM_004071_1	cdc-like kinase1; clk1	NaN	-0.10631722	1.0878459	-0.1418245	NaN
NM_031957_1	keratin associated protein 1.5; krtap1.5	0.26674953	0.4280208	1.2899144	NaN	NaN
XM_006201_1	hypothetical supported by u79302; ak026607 loc90138	-1.6020967	NaN	-0.42965472	0.21338001	-0.2048532
AC069207.4.10555.20813.1	ensembl genscan prediction	NaN	NaN	0.029859092	-0.17257433	1.0630339
NM_002101_1	glycophorin c, isoform 1; gypc	-0.50272775	NaN	-1.065538	-0.49044496	NaN
NM_003155_1	stanniocalcin 1; stc1	NaN	NaN	NaN	1.1528672	NaN
NM_016651_1	heptacellular carcinoma novel gene-3 protein; loc51339	-0.33239064	-0.3719537	-1.0162443	-1.7449968	NaN
NM_003612_1	sema domain, immunoglobulin domain (ig), and gpi membrane anchor, (semaphorin) 7a; sema7a	-0.21183379	-0.54777056	0.8210935	1.0131705	NaN
NM_004245_1	transglutaminase 5; tgm5	0.39086995	1.1342539	0.38236004	NaN	0.034599
NM_014035_1	sbbi31 protein; sbbi31	-1.1626722	-0.52137244	-0.5669013	-0.15201336	-0.37513962
NM_017768_1	hypothetical protein flj20331; flj20331	-0.3033753	NaN	-1.1856532	NaN	NaN
XM_055784	fibroblast growth factor 2; fgf2	1.018457	0.65810096	0.06048419	0.1327843	NaN
XM_088409_1	hypothetical protein xp_088409; loc157869	NaN	1.7922049	NaN	NaN	NaN
Y17865_1	tenascin-x partial fibronectin type iii repeats ho-h4	0.20153004	0.8502111	1.5766152	0.42690942	0.9828728
NM_006486_1	fibulin 1 isoform d; fbln1	-1.153262	-0.6741876	-0.7173237	-0.41152015	0.35918465
NM_078481_1	cd97 antigen, isoform 1 precursor; cd97	-0.40499845	NaN	-0.4741791	-1.4718668	NaN
NM_006034_1	p53-induced protein; pig11	-1.1448817	-0.6821767	-0.47006562	0.1022769	-0.21862547
NM_007115_1	tumor necrosis factor, alpha-induced protein 6; tnfaip6	1.362888	-0.23189282	0.8746028	-0.76142895	NaN
NM_024801_1	hypothetical protein flj21551; flj21551	0.647102	0.0250488	2.282862	0.22622651	1.2157371
XM_098047_1	hypothetical protein xp_098047; loc151360	-0.9082095	-0.030523976	1.1378788	1.2957306	1.6172259
AF031138_1	1c7 precursor alternatively spliced spliced; precise translation start site not known; initiating methionine could also be one of t	1.1813097	NaN	NaN	NaN	NaN
NM_019105_1	tenascin xb isoform 1; tnxb	0.32143876	0.84010345	1.426119	0.31196377	1.3339126
XM_050219_1	similar to myopodin protein; loc93279	-0.43102035	0.002544302	0.17778783	-1.343369	-0.37908104
NM_013227_1	aggrecan isoform 2; agc1	NaN	0.008867976	-2.2406304	-2.149299	0.7854519
NM_002780_1	pregnancy specific beta-1-glycoprotein 4; psg4	-1.0580153	NaN	NaN	-0.051666994	NaN
XM_031992_1	kiaa0185; kiaa0185	-1.0704747	NaN	NaN	0.49358258	NaN
AC008891.7.1117628.2	ensembl genscan prediction	NaN	NaN	NaN	1.0302281	NaN
NM_005881_1	branched chain alpha-ketoacid dehydrogenase kinase; bckdk	0.02561238	-1.0391462	-0.41632715	0.10434424	-0.062478993
NM_001964_1	early growth response 1; egr1	0.47790435	-0.017716609	-0.7702428	NaN	2.337908
NM_001007_1	ribosomal protein s4 x isoform; rps4x	-0.29233304	-0.336139	-0.6228975	-1.2131152	-0.42621034
AC010237.7.69404.141124.1	ensembl genscan prediction	-0.48765317	NaN	-1.1881086	NaN	NaN
AC073470.3.2513.3933.1	ensembl genscan prediction	NaN	NaN	-1.051908	NaN	NaN
NM_020633_1	v1r-like 1; v1rl1	NaN	NaN	1.2116733	0.54874456	NaN
NM_001129_1	adipocyte enhancer binding protein 1 precursor; aebp1	-0.60269606	NaN	-3.695588	NaN	NaN
NM_015882_1	rig-like 5-6; loc51048	NaN	NaN	1.46179	0.8925671	NaN
NM_003782_1	udp-gal:betaglcnac beta 1,3-galactosyltransferase 4; b3galt4	NaN	-0.24948385	-0.6085922	-1.6864712	0.60313493
NM_006988_1	a disintegrin and metalloprotease with thrombospondin motifs-1 preproprotein; adamts1	NaN	0.32347372	0.4995852	-1.0968077	-0.5603763
NM_017841_1	hypothetical protein flj20487; flj20487	NaN	-0.08136265	-0.7336325	-0.5737541	1.2325536
NM_005531_1	interferon, gamma-inducible protein 16; ifi16	NaN	NaN	-1.1914021	NaN	NaN
AF218012_1	clone pp3795 unknown mrna	NaN	NaN	-1.2998322	-0.010895552	NaN
BC010956_1	similar to fibroblast growth factor 7 (keratinocyte growth factor)	NaN	NaN	-0.41647807	-2.183251	1.1173468
NM_005238_1	v-ets erythroblastosis virus e26 oncogene homolog 1 (avian); ets1	0.07049753	NaN	-1.0797567	-0.030833786	NaN
NM_014467_1	sushi-repeat protein; srpul	-0.35494676	-1.1678976	0.33918956	0.5294246	NaN
NM_002062_1	glucagon-like peptide 1 receptor; glp1r	0.53179	-1.0091954	-0.16972794	NaN	NaN
AF267864_1	dc42	-0.37073055	-0.5194851	-1.145848	-0.3258972	NaN
AL133319.24.1.150072.2	ensembl genscan prediction	1.073492	NaN	NaN	NaN	NaN
NM_014967_1	kiaa1018 protein; kiaa1018	-0.58552	0.15828763	1.5474172	-0.5513322	NaN
NM_000104_1	cytochrome p450, subfamily i (dioxin-inducible), polypeptide 1; cyp1b1	NaN	0.16727082	NaN	-0.54232645	1.0526568
NM_019099_1	hypothetical protein; loc55924	-0.07035763	-1.0294398	1.1227305	0.17805114	NaN
AJ009534_1	vh cell bpa11; family	1.1334445	NaN	NaN	NaN	NaN
NM_005863_1	neuroepithelial cell transforming 1; net1	-1.1737096	NaN	-0.07449554	-0.08230633	NaN
S67633_1	hla-g hla-g7.0e=class i major histocompatibility antigen {3' region exon 8}; class	NaN	NaN	-1.4213955	NaN	NaN
AC005549.1.1.147416.3	ensembl genscan prediction mwg oligo matches these RefSeq numbers NM_002982	1.4058292	0.37499738	0.93885756	NaN	NaN
NM_025107_1	hypothetical protein flj21269; flj21269	1.7172318	NaN	NaN	NaN	NaN
NM_005314_1	gastrin-releasing peptide receptor; grpr	-0.1520832	NaN	-0.35554978	NaN	1.1918284
NM_004460_1	fibroblast activation protein, alpha subunit; fap	-0.00945652	-0.8251541	-1.1529214	-0.39547324	NaN
M60502_1	profilaggrin; flg	NaN	NaN	-1.1918678	NaN	NaN
NM_001762_1	chaperonin containing tcp1, subunit 6a (zeta 1); cct6a	-0.08805995	-0.0873321	-0.3591293	-1.0498279	-0.24390337
NM_000501_1	elastin; eln	NaN	0.5873622	0.22823301	-0.83399785	1.1660992
NM_000933_1	phospholipase c, beta 4; plcb4	0.38729084	0.32533208	0.44091365	1.7604645	NaN
NM_005177_1	atpase, h+ transporting, lysosomal (vacuolar proton pump) non-catalytic accessory protein 1a (110/116kd); atp6n1a	-0.025097514	NaN	1.094839	NaN	NaN
NM_000574_1	decay accelerating factor for complement (cd55, cromer blood group system); daf	1.1257756	NaN	1.5641612	0.20375872	NaN
NM_005213_1	cystatin a stefin a; csta	-0.006701625	0.33748388	1.8977137	NaN	NaN
X03145_3	kpni repetitive sequence t-betag41 3kb downstream of beta-globin; pot. orf ii	-1.5267678	NaN	NaN	NaN	NaN
XM_098048_1	hypothetical protein xp_098048; loc151361	-0.53560233	-0.33866018	0.95960015	0.9522711	1.6378704
Y11709_1	extracellular matrix protein collagen type xiv n-terminus	NaN	-0.028200373	NaN	-1.2135754	NaN
NM_031453_1	hypothetical protein mgc11034; mgc11034	0.23591109	NaN	1.0219966	-0.27871343	NaN
NM_003247_1	thrombospondin 2; thbs2	NaN	-0.9482082	0.065391645	-1.6503011	NaN
NM_022783_1	hypothetical protein flj12428; flj12428	0.37782478	-0.23160353	0.49105817	-1.3376176	NaN
NM_000903_1	nad(p)h menadione oxidoreductase 1, dioxin-inducible; nqo1	-0.077154584	-0.00576173	-0.29601175	-1.1144345	0.7231319
NM_003242_1	transforming growth factor, beta receptor ii (70-80kd); tgfbr2	0.101049796	-0.10178862	1.0432425	0.5272715	0.29450127
NM_032193_1	hypothetical protein flj20974; flj20974	0.08615145	NaN	1.3447901	NaN	NaN
AL449283.9.46688.131849.1	ensembl genscan prediction	0.008706781	-1.4834437	-0.032202154	-0.043583427	NaN
NM_005063_1	stearoyl-coa desaturase (delta-9-desaturase); scd	-0.23157535	-1.0382614	-0.32588705	-0.08453871	0.66178286
NM_003073_1	swi/snf related, matrix associated, actin dependent regulator of chromatin, subfamily b, member 1; smarcb1	-0.4569028	-0.08633582	1.0127953	-0.7876725	-0.844923
NM_004750_1	cytokine receptor-like factor 1; crlf1	-0.22548075	1.0506514	0.6327603	0.34412655	NaN
NM_005165_1	aldolase c, fructose-bisphosphate; aldoc	NaN	-0.17119206	-1.3721666	-1.3583491	NaN
NM_003873_1	neuropilin 1; nrp1	-0.38379937	-0.40512586	1.3070681	NaN	NaN
NM_004370_1	collagen, type xii, alpha 1; col12a1	NaN	NaN	NaN	-1.9555737	-0.28076223
NM_006622_1	serum-inducible kinase; snk	0.41881564	NaN	-1.2035619	0.022947505	NaN
AK024507_1	flj00117 protein for this clone mark analysis triggered an alert spurious cds split. the result ofmark of nucleotide	0.48107263	1.1424177	0.24016084	-0.29770723	NaN
NM_000597_1	mature igfbp-2 aa to 289; igfbp2	-0.6037769	NaN	0.65291595	0.43509045	-1.5278692
BC014640_1	clone mgc:15451 image:2960796	-1.1158515	0.012436312	0.9975434	-1.1168244	NaN
L41895_1	retinoblastoma susceptibility protein rb1 exon 7 bases 56777-57207 in l11910;	NaN	1.0101339	NaN	-0.35070106	NaN
NM_019035_1	protocadherin 18; pcdh18	-1.4720733	-0.81725925	-0.14487508	NaN	-0.3011811
AL133323.8.63122.86641.1	ensembl genscan prediction	0.6446251	-0.60701066	-0.28525487	0.057672508	1.122656
NM_000224_1	keratin 18; krt18	-2.100687	-0.6164916	-1.0593144	NaN	NaN
NM_001774_1	cd37 antigen; cd37	-1.0386628	-0.18862432	1.0851636	-1.0700976	1.3996576
NM_000526_1	keratin 14; krt14	NaN	1.2033114	NaN	0.99938357	NaN
NM_020215_1	hypothetical protein dkfzp761f2014; dkfzp761f2014	NaN	NaN	-1.2501062	NaN	NaN
NM_001769_1	cd9 antigen (p24); cd9	0.027503282	NaN	0.277195	-1.6106265	0.06459707
NM_000954_1	prostaglandin d2 synthase (21kd, brain); ptgds	-1.6544579	0.43816036	NaN	-1.1825155	NaN
X03145_1	kpni repetitive sequence t-betag41 3kb downstream of beta-globin; pot. orf vi	-0.23589459	NaN	-1.065234	-0.36842835	NaN
XM_085432_1	xylosyltransferase i; xylt1	NaN	-0.38234174	1.1868166	0.24430141	NaN
NM_000820_1	growth arrest-specific 6; gas6	-0.04749077	NaN	NaN	0.49797034	-1.5971873
AL359882.4.73678.82947.1	ensembl genscan prediction	NaN	NaN	1.3723401	NaN	NaN
NM_024734_1	hypothetical protein flj12383; calmin	NaN	0.73587227	0.31156486	-1.0368564	NaN
NM_002339_1	lymphocyte-specific protein 1; lsp1	NaN	NaN	-1.1516712	NaN	NaN
NM_001873_1	carboxypeptidase e precursor; cpe	0.019754613	0.42636612	0.5524668	1.4504493	NaN
NM_005862_1	stromal antigen 1; stag1	-0.15575148	-0.17725433	NaN	0.62157035	1.3668579
XM_040538_1	dkfzp586l2024 protein; neshbp	0.49674872	-0.22424065	2.3744166	0.35050303	NaN
ENSG00000133845	ensembl prediction	0.058232903	0.27571476	1.1030719	-0.47446245	-0.04948593
AC044810.2.95878.113478.1	ensembl genscan prediction	NaN	NaN	1.0809232	NaN	NaN
NM_024710_1	hypothetical protein flj23469; flj23469	-0.07060983	0.039705243	-0.09494983	-1.0627819	NaN
NM_001955_1	endothelin 1; edn1	1.170291	NaN	NaN	NaN	NaN
XM_049328_1	hypothetical supported by d83260; z46376 loc113060	NaN	NaN	1.1451573	NaN	NaN
XM_096164_1	hypothetical protein dkfzp566j091; dkfzp566j091	-0.69093186	NaN	-1.1393967	0.041103143	NaN
NM_001159_1	aldehyde oxidase 1; aox1	-0.31782278	NaN	1.0869735	NaN	NaN
AB056477_1	angiopoietin-related protein 4; arp4	0.4028679	NaN	0.19485137	1.3269073	NaN
NM_002677_1	peripheral myelin protein 2; pmp2	1.3649238	NaN	0.4384231	-0.27169082	NaN
NM_021215_1	hypothetical protein dj1057b20.2; dj1057b20.2	-1.4900757	NaN	-0.16772187	-0.1795641	NaN
NM_012242_1	dkk1	0.574685	0.51766473	1.9370958	-1.1437703	-0.59153175
NM_002514_1	nephroblastoma overexpressed gene; nov	1.0521541	1.0340806	NaN	NaN	NaN
NM_003619_1	protease, serine, 12 (neurotrypsin, motopsin); prss12	NaN	-0.48450926	-1.1432717	0.21752468	NaN
NM_032903_1	hypothetical protein mgc14425; mgc14425	1.0125538	NaN	NaN	NaN	NaN
AC015918.5.151452.174343.1	ensembl genscan prediction	0.33137348	1.3428469	0.4021649	0.37484872	-0.3188816
NM_000394_1	crystallin, alpha a; cryaa	1.0198567	NaN	0.17449144	NaN	NaN
NM_000366_1	tropomyosin 1 (alpha); tpm1	0.13762456	0.022476522	-0.95624495	0.32012954	1.0064787
NM_022825_1	porcupine; mg61	NaN	NaN	1.3538154	NaN	NaN
NM_014427_1	copine 7; cpne7	-0.0479791	NaN	1.5007524	NaN	NaN
NM_032053_1	protocadherin gamma subfamily a, 4, isoform 2 precursor; pcdhga4	1.2020824	NaN	0.7169016	NaN	NaN
NM_012465_1	tolloid-like 2; tll2	-0.09275439	-0.17125124	1.0096165	NaN	NaN
NM_004444_1	ephrin receptor ephb4 precursor; ephb4	-0.54517734	NaN	-1.0880156	NaN	NaN
NM_000596_1	insulin-like growth factor binding protein 1; igfbp1	2.1780162	NaN	NaN	NaN	NaN
NM_031372_1	heterogeneous nuclear ribonucleoprotein d-like; hnrpdl	-0.063685566	-0.17743744	-1.0166525	-0.337257	NaN
NM_002000_1	fc fragment of iga, receptor for; fcar	-0.7128637	-0.03632318	1.0009487	-1.3980019	NaN
NM_001233_1	caveolin 2; cav2	0.13761628	-0.001177702	1.1457783	0.16201663	NaN
NM_001151_1	solute carrier family 25 (mitochondrial carrier; adenine nucleotide translocator), member 4; slc25a4	0.12210726	0.4583738	0.14931375	-0.5578945	-1.2302618
XM_089617_1	similar to kiaa1010; loc159490	NaN	NaN	1.1085181	NaN	NaN
XM_031554_1	similar to unknown protein for image:3953315; loc90415	-0.16201296	0.25042304	-1.3603784	0.22370538	NaN
XM_031989_1	similar to aldehyde dehydrogenase 1a3; 6; family member a3; loc90476	1.5122865	NaN	0.97182804	0.7762772	NaN
ENSG00000074527	ensembl prediction	1.7299097	0.15837054	0.6569842	-0.20563103	0.6405061
AC018553.3.114049.175483.2	ensembl genscan prediction	-0.59596056	NaN	-1.0830661	NaN	NaN
NM_015881_1	rig-like 7-1; dkk3	-0.4951227	-0.28081405	0.3838887	0.8058456	1.1039852
NM_005434_1	bene protein; bene	-1.0942146	0.8051684	NaN	NaN	NaN
NM_006875_1	pim-2 oncogene; pim2	-0.37937376	NaN	1.6144878	NaN	NaN
NM_002632_1	placental growth factor, vascular endothelial growth factor-related protein; pgf	-1.6976848	NaN	0.13815147	1.008443	NaN
NM_003238_1	transforming growth factor, beta 2; tgfb2	1.0112991	-0.0330887	NaN	0.8089231	NaN
XM_046686_1	kiaa0381; daam2	-0.9509553	NaN	-1.4093131	0.05045268	NaN
AC073341.9.1.185573.5	ensembl genscan prediction	-0.5793998	-0.7633058	-0.53628653	-1.0561055	NaN
AC073020.4.1.4951.1	ensembl genscan prediction	0.12303978	NaN	1.3049096	-0.087381065	NaN
NM_053275_1	ribosomal protein p0; rplp0	-0.08498639	0.11816737	NaN	-0.45364505	-1.0828087
NM_020474_1	polypeptide n-acetylgalactosaminyltransferase 1; galnt1	NaN	NaN	NaN	-1.0543724	1.219872
NM_054012_1	argininosuccinate synthetase; ass	-0.7282523	-0.17084286	-1.035381	NaN	NaN
NM_000722_1	calcium channel, voltage-dependent, alpha 2/delta subunit 1; cacna2d1	0.04156608	-0.07866815	1.7039794	NaN	NaN
NM_006798_1	udp glycosyltransferase 2 family, polypeptide a1; ugt2a1	-0.12611961	NaN	NaN	-0.25047773	-1.074492
NM_006287_1	tissue factor pathway inhibitor (lipoprotein-associated coagulation inhibitor); tfpi	0.39380416	-0.5605109	1.186798	1.0782067	NaN
NM_004221_1	natural killer cell transcript 4; nk4	0.68156946	NaN	-1.0427891	NaN	NaN
NM_002365_1	melanoma antigen, family b, 3; mageb3	0.63152665	1.2908403	NaN	-0.1374245	-0.19115491
NM_003881_1	wnt1 inducible signaling pathway protein 2; wisp2	-1.0093626	0.3733747	-0.51977706	NaN	NaN
NM_001424_1	epithelial membrane protein 2; emp2	-0.61066365	NaN	-1.6590776	NaN	-0.5647881
NM_002593_1	procollagen c-endopeptidase enhancer; pcolce	-0.98371285	NaN	-1.7924128	NaN	NaN
NM_020190_1	hnoel-iso protein; hnoel-iso	-2.0982404	NaN	-1.7866201	NaN	NaN
XM_044823_1	serinethreonine kinase 38 like; stk38l	0.2733174	-0.46305752	-1.3157383	-0.3891164	-0.33886388
XM_040256_1	pregnancy specific beta-1-glycoprotein 3; psg3	-0.07820918	NaN	1.5854775	NaN	NaN
NM_012197_1	rab6 gtpase activating protein (gap and centrosome-associated); gapcena	0.12673424	-0.51225466	-1.3061355	-1.112878	NaN
NM_004482_1	polypeptide n-acetylgalactosaminyltransferase 3; galnt3	-0.28593764	NaN	-1.0894424	NaN	NaN
XM_071577_1	acid fibroblast growth factor-like protein; glio703	0.6129234	NaN	1.6162499	0.34885198	NaN
BC012997_1	clone mgc:3482 image:3530799	NaN	NaN	-1.1536204	-0.8137077	0.4465919
NM_002633_1	phosphoglucomutase 1; pgm1	0.09635452	NaN	-0.29832497	-0.3633329	-1.1635046
NM_012476_1	ventral anterior homeobox 2; vax2	0.4870786	-0.28321853	0.4377362	NaN	-1.5903776
AF165520_1	phorbolin i protein pbi	-1.0172273	NaN	NaN	NaN	NaN
U84188_1	isolate pon igm heavy chain vh1 region precursor vh1-3	-1.5165595	NaN	NaN	NaN	NaN
NM_000116_1	tafazzin; taz	NaN	NaN	1.0533047	0.15798569	NaN
NM_002575_1	serine (or cysteine) proteinase inhibitor, clade b (ovalbumin), member 2; serpinb2	NaN	1.881574	NaN	NaN	NaN
XM_087254_1	atpase class vi type 11b; atp11b	NaN	1.0070103	0.472743	-0.12344465	-0.6232115
AF119859_1	pro1873 predicted protein of hq1873	0.44974184	-0.9026462	-1.0960765	-0.39872375	NaN
ENSG00000079310	ensembl prediction	-0.4322263	-0.3971213	0.06703859	0.51695275	1.4237965
NM_001356_1	dead/h (asp-glu-ala-asp/his) box polypeptide 3; ddx3	0.016081735	-0.1889613	-0.30713955	-1.0183132	-0.24075343
NM_003115_1	udp-n-acteylglucosamine pyrophosphorylase 1; uap1	1.0829359	-0.27927208	0.06816127	NaN	NaN
NM_000362_1	tissue inhibitor of metalloproteinase 3 precursor; timp3	NaN	0.22663033	NaN	NaN	-1.063207
NM_018509_1	hypothetical protein pro1855; pro1855	NaN	-0.025008528	-0.15869625	-1.018172	-1.0048108
NM_016247_1	interphotoreceptor matrix proteoglycan 200; spacrcan	0.026263053	NaN	-1.0769283	NaN	NaN
NM_024825_1	hypothetical protein flj23447; flj23447	-0.7072403	NaN	-1.1569458	NaN	NaN
AF055033_1	insulin-like growth factor binding protein 5; igfbp5	NaN	0.08236608	1.0264685	NaN	1.5795711
AL157706.6.1.40014.1	ensembl genscan prediction	1.162088	NaN	NaN	NaN	NaN
NM_002526_1	5' nucleotidase; nt5	0.31110746	NaN	0.5342839	0.026508415	-1.4141897
NM_004181_1	ubiquitin carboxyl-terminal esterase l1 (ubiquitin thiolesterase); uchl1	0.47538117	0.57802564	0.7851935	1.3135011	-0.64886856
NM_004464_1	fibroblast growth factor 5, isoform 1 precursor; fgf5	-0.1778756	-0.2217892	-1.2069361	-0.38813713	NaN
NM_000478_1	tissue non-specific alkaline phosphatase precursor; alpl	-0.81283385	NaN	-0.019422915	1.6867868	NaN
XM_015562_1	hypothetical protein flj23447NCBI critical mRNA entry	-1.3364707	NaN	NaN	NaN	NaN
NM_004864_1	prostate differentiation factor; plab	0.32684118	0.866549	1.048578	NaN	NaN
NM_004644_1	adaptor-related protein complex 3, beta 2 subunit; ap3b2	-1.4848478	NaN	NaN	NaN	NaN
NM_002727_1	proteoglycan 1, secretory granule; prg1	NaN	-0.052793637	NaN	-0.33446586	-1.1518334
AF106684_1	wsb-1 isoform	NaN	NaN	-1.0884694	NaN	NaN
BC006319_1	heat shock 27kd protein family, member 7 (cardiovascular)	NaN	1.3423896	0.2591013	-0.16328572	NaN
NM_016347_1	putative n-acetyltransferase camello 2; cml2	NaN	1.2182186	0.5358882	NaN	NaN
NM_005217_1	defensin, alpha 3, preproprotein; defa3	NaN	1.1698632	NaN	NaN	NaN
NM_001759_1	cyclin d2; ccnd2	NaN	2.1767223	1.2406548	1.0759398	NaN
NM_006094_1	deleted in liver cancer 1; dlc1	-0.07154777	1.0170809	-0.06669799	NaN	NaN
NM_005319_1	h1 histone family, member 2; h1f2	0.13616319	1.2132313	0.22316019	-0.58932054	-0.46144468
AL356417.13.1.181627.1	ensembl genscan prediction	-1.2107418	-0.026733646	-0.52137256	NaN	NaN
AC022424.5.1.104773.2	ensembl genscan prediction	NaN	1.0233673	NaN	NaN	NaN
NM_006761_1	tyrosine 3-monooxygenase/tryptophan 5-monooxygenase activation protein, epsilon polypeptide; ywhae	NaN	-0.29419488	-0.3129111	NaN	-1.0516951
NM_003752_1	eukaryotic translation initiation factor 3, subunit 8 (110kd); eif3s8	0.11675435	NaN	-0.25393903	-1.1319466	NaN
NM_001009_1	ribosomal protein s5; rps5	NaN	0.2235902	-0.500343	-1.053323	-0.65111196
NM_015719_1	collagen, type v, alpha 3 preproprotein; col5a3	NaN	NaN	-1.300143	NaN	NaN
NM_018143_1	hypothetical protein flj10572; flj10572	1.1097664	NaN	NaN	NaN	NaN
NM_003485_1	g protein-coupled receptor 68; gpr68	NaN	-0.013213126	NaN	-2.9544406	0.48838764
NM_003186_1	transgelin; tagln	NaN	NaN	NaN	-1.4353918	-1.2598629
NM_007355_1	heat shock 90kd protein 1, beta; hspcb	0.12003992	0.25296494	NaN	-1.1898425	-0.9265352
NM_005872_1	breast carcinoma amplified sequence 2; bcas2	NaN	NaN	-1.1780102	NaN	NaN
XM_096043_1	homeo box c4; hoxc4	0.20516652	NaN	-0.026013495	-0.748868	-1.1476957
AC053545.2.109243.188974.1	ensembl genscan prediction	0.2936911	0.759149	0.4721071	-0.6519027	-1.0040972
AL445928.8.1.173580.5	ensembl genscan prediction	0.23133238	0.26777998	0.2202251	-1.0265453	-0.6997917
U52111.2.1.230516.6	ensembl genscan prediction	1.1281153	NaN	NaN	NaN	NaN
NM_000602_1	serine (or cysteine) proteinase inhibitor, clade e (nexin, plasminogen activator inhibitor type 1), member 1; serpine1	NaN	NaN	NaN	NaN	-1.510565
NM_001884_1	cartilage linking protein 1; crtl1	0.17268325	-0.344347	-0.9943275	-1.0007148	NaN
AC015718.4.79570.120967.3	ensembl genscan prediction	-0.30947274	NaN	1.2025467	NaN	NaN
NM_021730_1	hypothetical protein pp1044; pp1044	1.3077965	NaN	NaN	NaN	NaN
NM_005556_1	keratin 7; krt7	-0.24696682	0.74696326	0.21362934	-0.135986	-1.4758815
NM_002291_1	laminin, beta 1 precursor; lamb1	NaN	-1.0925144	-0.0586681	NaN	NaN
NM_000459_1	tek tyrosine kinase, endothelial; tek	1.5883622	NaN	NaN	NaN	NaN
XM_048212_1	metallothionein 1h; mt1h	-0.16503513	NaN	1.0823835	NaN	NaN
AC004692_1	wugsc:h_dj1107k12.2	0.016510263	0.26896998	-0.28253096	-0.23685896	-1.0920373
NM_000216_1	kallmann syndrome 1 protein; kal1	0.34746242	1.133179	0.6349104	0.015371663	-1.2312684
NM_014167_1	hspc128 protein; hspc128	-0.28901777	1.4028498	NaN	-0.12784988	NaN
NM_012482_1	zinc finger protein 281; znf281	NaN	NaN	-1.2138288	NaN	NaN
ENSG00000122177	ensembl prediction	NaN	NaN	NaN	1.7425739	NaN
AP001522.2.99639.103992.1	ensembl genscan prediction	-1.297283	NaN	NaN	NaN	NaN
NM_005348_1	heat shock 90kd protein 1, alpha; hspca	NaN	0.29176706	-0.066520944	-0.44789228	-1.1254303
NM_021629_1	guanine nucleotide binding protein beta subunit 4; gnb4	NaN	NaN	-1.0789933	NaN	NaN
NM_017415_1	kelch-like 3 (drosophila); klhl3	NaN	0.25296307	0.8629712	NaN	-1.0260183
XM_030144	h4 histone family, member g; h4fg	NaN	NaN	-0.14691931	-0.6463474	-1.1064662
NM_001257_1	cadherin 13; cdh13	0.74448735	0.49896201	1.1308197	-1.2265519	-0.5896259
NM_006475_1	osteoblast specific factor 2 fasciclin i-like; osf-2	0.9607646	-1.5767878	NaN	0.21347138	-0.50736195
AB019438.1.1.200000.4	ensembl genscan prediction	NaN	NaN	1.0835682	NaN	NaN
AC023263.2.59680.68755.1	ensembl genscan prediction	NaN	0.1851351	NaN	1.0668039	NaN
NM_000987_1	ribosomal protein l26; rpl26	-0.09633344	-0.32462588	-0.75931436	-1.1830224	-0.9139443
NM_002273_1	keratin 8; krt8	-0.6821189	NaN	NaN	NaN	-1.0085322
NM_004353_1	serine (or cysteine) proteinase inhibitor, clade h (heat shock protein 47), member 1; serpinh1	NaN	-0.42418426	-0.72281605	-1.1494033	-0.918101
NM_012068_1	activating transcription factor 5; atf5	1.1631782	NaN	NaN	NaN	NaN
BC005228_1	unknown (protein for mgc:12250)	-0.39435852	-0.33836237	-1.1072879	-0.7826848	NaN
XM_059422_1	serine or cysteine proteinase inhibitor clade e nexin plasminogen activator type member 2; serpine2	0.16933158	-0.28032896	0.28090864	NaN	-1.6116381
NM_000961_1	prostaglandin i2 prostacyclin synthase; ptgis	-0.067947306	0.6104162	1.3198142	-0.5612301	NaN
NM_013372_1	cysteine knot superfamily 1, bmp antagonist 1; cktsf1b1	NaN	0.7169287	2.1116424	NaN	NaN
NM_007106_1	ubiquitin-like 3; ubl3	0.139643	1070866	NaN	NaN	NaN
BC000567_1	clone mgc:1200 image:3163764	-0.00684357	0.15541707	1.0277665	-0.49181885	NaN
XM_045394_1	similar to histone deacetylase 7a; loc149810	10381973	NaN	NaN	NaN	NaN
AC006361.3.1.78371.1	ensembl genscan prediction	0.137921	0.50390095	0.42424357	NaN	-1.0418888
