# Supplementary material for: Gene expression profiling of human mesenchymal stem cells derived from bone marrow during expansion and osteoblast differentiation
Source: BMC Genomics. 2007 Mar 12;8:70. doi: 10.1186/1471-2164-8-70 (PMC1829400; doi:10.1186/1471-2164-8-70)
Supplement: Additional File 9 — Selected ESTs for microarray analysis. 1108 selected ESTs for microarray analysis. [file 1471-2164-8-70-S9.xls]

## Sheet: osteodiff all in one_wo ara_wo 
UniqueID	Name	MSC d-1/d4	MSC d-1/d7	MSC d-1/d14	MSC d-1/d21
AB012229	fructose-6-phosphate2-kinasefructose-2 6-bisphosphatase ec 2.7.1.105ec 3.1.3.46	-0.0875864	-0.151238	1.01681	1.0989
AB018284	kiaa0741 protein; kiaa0741	-1.16355	0.414274	-0.286582	-0.238552
AB018362	trad-d6	1.17022	0.614508	1.002	0.441335
AB023048.1.1.192650.7	ensembl genscan prediction	-0.00201833	-0.474031	-0.596582	1.8118
AB023190	kiaa0973	0.269203	-0.228057	-1.03064	0.512104
AB037850	kiaa1429	-0.848766	-0.320953	1.06565	0.472854
AB037860	kiaa1439	0.459924	1.16025	0.96649	0.993601
AB046856	kiaa1636 fh23458 cdna clone for has 17-bp different sequence replacing 22-bp at the	0.498101	1.0057	0.674201	0.546296
AB048796	mspl membrane-type mosaic serine protease	1.00136	1.37359	-0.0519768	0.147571
AB050996	endogenous retrovirus w envelope proteinisolate:w-1-1	0.686844	0.313387	0.101298	2.09863
AB051492	kiaa1705 protein; kiaa1705	1.26545	0.0848291	0.0280937	-0.0168095
AB051501	kiaa1714 protein; kiaa1714	0.0998411	1.54041	-1.02391	-0.370678
AB051512	kiaa1725 protein; kiaa1725	-1.38291	0.421954	-0.0555417	-0.0966575
AB056106	neshbp	-0.695366	-0.347987	-0.124953	-1.78846
AB058758	kiaa1855 protein; kiaa1855	-0.0582206	0.993844	-1.08157	1.34059
AC000353.27.1.233089.9	ensembl genscan prediction	-0.23831	-0.0595857	0.00122854	-1.18431
AC002045_2	unknown protein product cit987sk-a-589h1_1 splice form 2; a-589h1.1	0.585771	-0.157472	-0.0642791	-1.47465
AC002073.1.1.128978.2	ensembl genscan prediction	-1.1099	-0.369362	1.00643	-0.174079
AC002366.1.1.259202.3	ensembl genscan prediction	-1.0786	0.0152566	0.485088	-0.594829
AC002448.1.1.122322.1	ensembl genscan prediction	0.00668003	-0.336555	-0.12868	1.1672
AC002466.1.1.78154.1	ensembl genscan prediction	1.01523	-0.349639	0.308795	0.592835
AC003092.1.1.108878.2	ensembl genscan prediction	1.25255	-0.0500421	0.660192	0.110023
AC003682.1.1.153875.3	ensembl genscan prediction	0.0584131	1.09874	0.228376	0.646316
AC004009.1.1.80765.3	ensembl genscan prediction	1.13235	0.142799	0.0958823	-1.02547
AC004458.1.1.168056.2	ensembl genscan prediction	0.144544	-0.122361	-0.0138588	1.02521
AC004562.1.1.133925.2	ensembl genscan prediction	-1.63794	-1.2262	-0.229612	1.08065
AC004692.1.1.126579.4	ensembl genscan prediction	0.37304	-0.159838	0.263428	1.37301
AC004822.1.1.127824.1	ensembl genscan prediction	-0.0125248	0.628462	-0.496829	-1.70265
AC004838.2.1.142992.2	ensembl genscan prediction	0.157346	-0.0732316	-0.181738	-1.10432
AC004921.1.1.150332.2	ensembl genscan prediction	-0.274823	-0.265691	-0.111521	-1.00318
AC005023.1.1.170967.3	ensembl genscan prediction	1.60458	-0.184942	0.215197	1.00884
AC005034.1.1.198587.2	ensembl genscan prediction mwg oligo matches these RefSeq numbers NM_014763	-0.856778	1.01939	0.510345	-0.0473973
AC005158.3.1266344.2	ensembl genscan prediction	1.20505	-0.66428	-0.52481	-0.689107
AC005325.1.1.165228.4	ensembl genscan prediction	0.639956	0.233155	-1.00113	0.574401
AC005621.1.1.40583.1	ensembl genscan prediction	-1.52707	0.681003	0.00294248	-0.179892
AC005628.4.1.117489.2	ensembl genscan prediction	2.07103	1.01686	0.245999	-1.23503
AC005877.3.1.163028.2	ensembl genscan prediction	0.15517	-0.576735	0.0954954	1.21911
AC006008.2.1.57554.1	ensembl genscan prediction	1.33266	-0.57798	-0.211519	1.22164
AC006231.18.1.203095.4	ensembl genscan prediction	1.22175	-0.587879	0.210118	0.154075
AC006476.3.1.112804.3	ensembl genscan prediction	1.8327	2.02958	-0.156049	-1.42518
AC006512.12.86161.157115.1	ensembl genscan prediction	-1.01689	-1.04367	-0.723683	-0.332566
AC006576.15.1.116840.1	ensembl genscan prediction	0.520966	1.12057	-0.0867805	0.0165068
AC007012.1.1.168731.3	ensembl genscan prediction	0.486296	-0.287393	-0.699502	1.16284
AC007511.8.1.168822.1	ensembl genscan prediction	1.19742	-0.143607	-0.0732589	0.226515
AC007676.19.1.152138.3	ensembl genscan prediction	-0.308014	0.387306	-0.299372	1.22762
AC007860.6.1.186298.2	ensembl genscan prediction	1.10484	1.28853	1.01168	1.02858
AC008045.5.1.188078.1	ensembl genscan prediction	0.558009	1.27231	0.234443	0.174227
AC008660.3.55073.61533.1	ensembl genscan prediction	1.0013	0.42851	-0.0271805	-0.52639
AC008891.7.1117628.2	ensembl genscan prediction	-0.174804	-0.483012	-1.46185	0.194914
AC009053.6.76974.153744.2	ensembl genscan prediction	1.48852	0.456402	0.0265142	0.147309
AC009120.8.1.195342.3	ensembl genscan prediction	0.355507	-1.71013	-0.784301	0.756876
AC009227.3.1.174149.1	ensembl genscan prediction	0.282763	0.695889	0.0950072	1.07215
AC009562.6.63626.77999.1	ensembl genscan prediction	1.23939	-0.35926	-0.958886	-0.724183
AC009623.5.39771.236723.2	ensembl genscan prediction	0.0293531	0.2898	-0.111582	-1.81736
AC009896.3.70554.85901.1	ensembl genscan prediction	1.12513	-0.639938	-1.58622	-0.018072
AC010087.3.1.202029.3	ensembl genscan prediction	0.0667857	-0.0902153	1.08946	0.266627
AC010087.3.1.202029.6	ensembl genscan prediction	-0.271498	-0.127106	-0.259226	1.21512
AC010092.4.1.140226.1	ensembl genscan prediction	-1.07559	-0.408273	-0.0277599	-0.273478
AC010260.3.118356.126880.1	ensembl genscan prediction	0.268017	-0.0449638	-1.35666	1.02611
AC010305.3.1.121575.1	ensembl genscan prediction	1.00587	0.66263	-0.377855	0.384602
AC010358.5.1.159129.3	ensembl genscan prediction	0.0685328	0.180687	-0.822571	1.25034
AC010736.10.49596.70578.2	ensembl genscan prediction	1.14465	-0.00841329	-0.103414	-0.00789589
AC011184.2.169197.186824.1	ensembl genscan prediction	0.513848	1.07753	0.192059	0.155922
AC011236.7.138135.188718.1	ensembl genscan prediction	1.21426	0.133214	-0.405433	0.345287
AC011445.6.1.138538.1	ensembl genscan prediction	0.59075	1.16658	-0.119921	0.361704
AC011487.5.1138579.2	ensembl genscan prediction	-1.79499	0.0548073	0.0142405	-0.885926
AC011597.12.85728.107315.1	ensembl genscan prediction	-1.26726	-0.563196	-0.357869	0.0271192
AC011737.8.93599.176848.2	ensembl genscan prediction	1.03563	0.22272	-0.577443	-0.114534
AC011753.3.152459.204628.1	ensembl genscan prediction	1.21037	-0.0758505	0.457478	0.213822
AC012014.9.50092.76828.1	ensembl genscan prediction	1.05027	0.417954	-0.0856164	0.678963
AC012095.13.12848.17419.1	ensembl genscan prediction	-0.315099	0.224169	-0.610406	1.17957
AC012149.8.81800.103771.2	ensembl genscan prediction	1.27054	-0.836405	-0.370852	0.0193978
AC012229.4.1.119858.1	ensembl genscan prediction	0.13721	-0.499992	-0.023687	1.31643
AC012238.4.56746.156835.1	ensembl genscan prediction	0.775673	-0.0475796	-1.33981	0.16212
AC012313.5.123738.183525.4	ensembl genscan prediction	0.199363	0.145909	-1.10597	0.455289
AC012314.5.674.38670.1	ensembl genscan prediction	-0.135049	0.0516418	-0.164772	-1.23561
AC012538.3.23363.37517.1	ensembl genscan prediction	1.10373	0.929435	0.00360184	-0.247905
AC012636.3.62342.71956.1	ensembl genscan prediction	1.34917	0.134846	-0.361714	0.483883
AC013487.5.102379.117540.1	ensembl genscan prediction	1.21298	0.947213	1.42663	0.0619674
AC013570.4.127175.136419.1	ensembl genscan prediction	0.173046	-0.661613	-0.277969	-1.0343
AC015711.5.89112.173748.1	ensembl genscan prediction	0.730438	1.16609	-0.0583808	-0.494511
AC015731.2.56159.97435.1	ensembl genscan prediction	1.05584	-0.0937495	0.0464026	0.0386738
AC015734.3.83475.91688.1	ensembl genscan prediction	-0.24401	-1.20421	-0.427099	1.33739
AC015954.3.66454.89994.1	ensembl genscan prediction	1.39408	-0.225006	0.153377	1.81235
AC015975.4.24526.29205.1	ensembl genscan prediction	-1.74856	-0.285666	1.42189	-1.21016
AC016229.4.28051.123898.1	ensembl genscan prediction	-0.269392	1.66003	0.414122	0.633692
AC016630.6.140331.2	ensembl genscan prediction	0.197561	-0.187056	-1.15248	0.155024
AC016708.10.9688.60759.1	ensembl genscan prediction	0.169468	-1.34723	-0.933765	-0.299653
AC016748.3.1.182776.1	ensembl genscan prediction	1.34797	0.156325	-0.629428	0.3978
AC016757.9.120629.219945.4	ensembl genscan prediction	0.177358	-0.134043	-0.25673	1.78977
AC016831.1.1.192768.4	ensembl genscan prediction	0.420712	0.665178	1.26413	0.0165748
AC016888.4.51287.58584.1	ensembl genscan prediction	0.264971	-0.240477	-1.29903	0.526741
AC017035.3.182483.211023.1	ensembl genscan prediction	-0.0683789	-0.303019	0.426182	-1.18444
AC017062.5.42436.61766.1	ensembl genscan prediction	1.11546	-0.219156	-0.1078	-0.817373
AC017074.6.132788.188818.2	ensembl genscan prediction	0.372236	-1.59331	0.256701	0.00295609
AC018470.10.52049.174590.2	ensembl genscan prediction	0.564717	-0.164853	-0.0723501	1.13014
AC018552.4.95028.171919.1	ensembl genscan prediction	0.654845	0.209593	-1.39803	0.233795
AC018569.3.100287.106766.1	ensembl genscan prediction	0.564857	-1.3039	-0.318065	0.64593
AC018710.4.1.197236.1	ensembl genscan prediction	0.64852	1.12792	-0.442135	-0.580316
AC019279.5.29775.31060.1	ensembl genscan prediction	-0.646926	-0.282133	0.213488	1.28108
AC020586.3.83863.94755.1	ensembl genscan prediction	0.260905	0.0220507	-1.03554	-0.2081
AC020636.8.1.70106.1	ensembl genscan prediction	-0.090303	-0.26223	-1.47968	0.299406
AC020690.4.32446.53409.1	ensembl genscan prediction	2.35862	-0.264549	-0.22819	0.758206
AC020716.3.1171805.2	ensembl genscan prediction	0.507677	-0.418802	-0.155571	-1.74732
AC020779.3.105374.124946.1	ensembl genscan prediction	-0.720677	-1.0992	-0.381555	-0.340851
AC021085.2.1.24199.1	ensembl genscan prediction	-1.41354	-0.746665	-0.542586	-0.269472
AC021143.5.105731.126263.1	ensembl genscan prediction	-0.254731	-0.784878	-1.80572	0.611795
AC021544.8.150861.161422.1	ensembl genscan prediction	1.15915	0.280938	-0.327387	1.04032
AC021846.3.10903.25546.1	ensembl genscan prediction	0.0209148	0.557713	1.48114	0.354223
AC022083.4.1.95593.3	ensembl genscan prediction	-1.90785	0.905589	0.185741	1.61893
AC022161.7.1.181538.1	ensembl genscan prediction	1.2237	-0.250468	0.33673	-0.624044
AC022215.4.1.180068.3	ensembl genscan prediction	1.20968	-0.0667405	-1.01035	0.810356
AC022424.5.1.104773.2	ensembl genscan prediction	1.18972	1.19041	-0.00781748	0.15256
AC022499.9.60433.76532.1	ensembl genscan prediction	1.46536	-0.211791	-1.04491	0.388966
AC022554.2.58897.62413.1	ensembl genscan prediction	0.149591	0.299268	0.153946	1.12724
AC022793.2.141780.146761.1	ensembl genscan prediction	0.621659	0.0930906	-0.311675	1.13497
AC023255.3.148736.196840.2	ensembl genscan prediction	-0.138245	0.240072	-1.37768	-0.989186
AC023300.5.12078.28865.1	ensembl genscan prediction	1.9384	1.88816	0.333731	-0.682732
AC023344.4.1.186751.1	ensembl genscan prediction	0.651146	1.36404	0.0365694	-0.47332
AC023597.12.70800.82873.1	ensembl genscan prediction	0.336664	-0.776668	-1.46291	0.261813
AC024042.4.51290.57278.1	ensembl genscan prediction	-1.0782	-0.705039	0.432871	-0.819391
AC024190.2.102890.112098.1	ensembl genscan prediction	0.764174	0.70824	0.0947445	1.14909
AC024963.2.39067.48757.1	ensembl genscan prediction	0.571643	-0.367658	-0.714721	-1.30801
AC024975.2.43118.49815.1	ensembl genscan prediction	-0.0511805	-0.112712	-1.18663	1.34106
AC025180.3.99210.126790.1	ensembl genscan prediction	0.254436	0.512597	-0.0643934	-1.00709
AC025188.5.17639.101732.2	ensembl genscan prediction	-0.0141776	-0.609974	-0.307401	1.28907
AC025286.3.50601.127286.2	ensembl genscan prediction	0.569466	-1.78547	-1.33796	1.37187
AC025541.8.64670.89285.1	ensembl genscan prediction	-0.421849	1.15324	-0.970302	0.389689
AC025763.4.1.194688.3	ensembl genscan prediction	0.255071	-0.893026	-1.76552	0.304434
AC025845.2.64820.68497.1	ensembl genscan prediction mwg oligo matches these RefSeq numbers NM_058230	-0.943312	-0.0464031	1.29263	0.14519
AC025878.3.44634.48747.1	ensembl genscan prediction	-1.08023	-0.549494	0.0150167	-0.205851
AC025926.3.113684.119828.1	ensembl genscan prediction	0.217555	0.0111895	1.192	-0.379115
AC026029.5.61117.65568.1	ensembl genscan prediction	1.01977	0.272953	-0.592587	0.70709
AC026118.8.110367.115852.1	ensembl genscan prediction	0.0238202	-0.903377	-1.27615	0.592312
AC026224.4.125003.168768.2	ensembl genscan prediction	1.1284	0.679623	-0.203158	0.402571
AC026473.6.1.170390.2	ensembl genscan prediction	-1.20203	0.663415	0.33424	-0.519906
AC026883.3.127416.137358.1	ensembl genscan prediction	1.27491	0.37615	0.59871	0.261796
AC026928.2.161929.187999.1	ensembl genscan prediction	0.240046	1.03614	-0.0274318	-0.971921
AC026956.5.29036.71261.1	ensembl genscan prediction	1.58757	0.120387	0.0565684	1.02068
AC027372.3.11186.13119.1	ensembl genscan prediction	0.713388	1.87893	-0.879146	0.756546
AC027534.3.59673.111619.2	ensembl genscan prediction	-1.06465	-0.712031	0.664756	-0.14656
AC034295.2.163171.177669.1	ensembl genscan prediction	-0.248586	0.224959	-1.15491	0.661968
AC036207.2.100232.122647.1	ensembl genscan prediction	-0.372387	-0.226974	0.0934205	-1.19047
AC037465.4.73196.89704.1	ensembl genscan prediction	1.29084	1.21642	1.38463	0.509836
AC037468.2.116453.130431.1	ensembl genscan prediction	0.675184	0.897341	-1.29272	-0.217781
AC053538.10.65240.77601.1	ensembl genscan prediction	-0.0156728	-1.3905	-0.113352	-0.682939
AC063916.11.108469.131524.2	ensembl genscan prediction	-0.538718	-0.504992	-0.406642	1.61484
AC064805.9.1.38695.2	ensembl genscan prediction	-0.295902	0.249159	-1.05059	1.64464
AC066583.4.1.160779.4	ensembl genscan prediction	0.874709	0.132827	0.0391321	1.54024
AC067858.2.69776.81807.1	ensembl genscan prediction	2.07072	-0.474408	0.136969	-0.446481
AC068117.2.153757.169035.1	ensembl genscan prediction	1.26443	1.11888	-0.538068	-0.0903947
AC068259.2.25822.28684.1	ensembl genscan prediction	-0.537293	-1.11049	1.2903	-1.10603
AC068799.14.1.170249.2	ensembl genscan prediction	0.822628	-1.03626	-0.296618	0.218232
AC068987.24.1.76636.1	ensembl genscan prediction	-0.432033	-0.336671	0.183963	2.43184
AC069030.2.7761.10420.1	ensembl genscan prediction	0.293759	-0.125245	0.216181	1.23043
AC069113.5.1.30806.1	ensembl genscan prediction	1.00378	-0.335994	-0.481428	-0.0185365
AC069244.6.35352.45252.2	ensembl genscan prediction mwg oligo matches these RefSeq numbers NM_032898	-0.271424	-0.824904	-0.176296	1.25308
AC069378.2.53079.61083.1	ensembl genscan prediction	0.21514	-0.0375467	-0.447786	2.03669
AC073176.3.21685.94115.1	ensembl genscan prediction	1.04945	0.350844	0.0605354	-0.314446
AC073322.8.1.72461.1	ensembl genscan prediction	1.01483	-0.527018	-0.751081	0.320298
AC073337.1.1473.2985.1	ensembl genscan prediction	1.01184	1.40787	1.22594	0.853093
AC073474.3.20275.43776.1	ensembl genscan prediction	1.15933	-0.119802	-0.733117	0.443953
AC073585.1.112260.131907.1	ensembl genscan prediction	0.437685	-1.05453	0.0360689	0.564338
AC073988.3.55358.64075.1	ensembl genscan prediction	0.894841	-0.427313	-0.29051	1.26863
AC079014.2.95410.103913.1	ensembl genscan prediction	0.338543	-0.689964	-0.126267	1.0768
AC079061.2.8033.32332.1	ensembl genscan prediction	-0.475135	-0.524336	1.0965	0.230953
AC079255.4.1.169034.5	ensembl genscan prediction	0.277208	-0.368258	-1.46266	0.065378
AC079826.2.158648.162743.1	ensembl genscan prediction mwg oligo matches these RefSeq numbers NM_052947	0.305601	-0.644717	-0.986797	-1.97743
AC080115.4.95192.104551.1	ensembl genscan prediction	-0.10337	-0.224388	-1.0872	0.869963
AC080185.2.70960.76403.1	ensembl genscan prediction	0.234866	0.0249789	-1.02205	0.836657
AC084199.18.1.68853.4	ensembl genscan prediction	0.197749	-1.68276	-0.0102542	0.611662
AC084232.2.80272.88951.1	ensembl genscan prediction	1.00322	0.016112	0.0373539	-0.107884
AC084298.3.44620.56256.1	ensembl genscan prediction	1.43374	-0.746002	-0.398545	1.39434
AC087072.1.104537.149382.2	ensembl genscan prediction	0.885554	1.01359	-0.119306	0.825483
AC087616.1.101936.113483.1	ensembl genscan prediction	0.322779	1.10903	0.687358	-0.530598
AC090941.1.1.187153.1	ensembl genscan prediction	-0.35721	-0.200195	-1.02068	-0.342607
AE000658.1.1.250529.5	ensembl genscan prediction	1.42597	-0.130743	0.0106964	1.72026
AE000661.1.1.247877.5	ensembl genscan prediction	0.3123	2.20272	0.127457	-0.467573
AF021983	ig heavy chain variable region	0.5227	0.0734306	-0.15569	1.00259
AF042089.1.1.106926.1	ensembl genscan prediction	1.37135	-0.215644	0.125619	0.0550293
AF055033	insulin-like growth factor binding protein 5; igfbp5	-2.88312	-2.61826	-3.03568	-1.7864
AF064606	kb07 protein similar to tyrosine kinase	2.73458	0.534983	0.036352	-0.610316
AF083383	38kda splicing factor spf	-0.248607	0.235264	-1.08306	-0.604753
AF085277	lysyl hydroxylase lh2	-1.02516	-1.8443	-1.90164	-1.57871
AF087036	musculin	-0.746282	-1.13393	0.761616	-0.254393
AF103238	immunoglobulin heavy chain variable region	-0.0903728	-1.1416	-0.206005	0.205417
AF106684	wsb-1 isoform	-0.0261342	-0.273282	0.0498956	-1.24238
AF119859	pro1873 predicted protein of hq1873	0.159422	0.337795	-1.22556	-0.961786
AF132202	pro1859 predicted protein of hq1859	0.74583	-0.0585828	-0.3199	-1.04362
AF133332	map t4;11q21;p15 nup98-rap1gds1 fusion protein type alternative splice isoform nrg	-0.950155	0.138203	0.394111	1.33428
AF144054	apoptosis related protein apr-4	1.06007	-0.465555	-0.22426	0.873215
AF145206.1.1.157349.3	ensembl genscan prediction	-0.102226	0.451144	-1.07219	1.49197
AF155238.2.1.104905.2	ensembl genscan prediction	0.328466	-0.0534413	-1.00418	0.530926
AF156100	hemicentin	0.125446	-0.801035	-1.75204	0.0686336
AF161347	hspc084	-1.05969	0.0381663	0.195972	1.17213
AF161406	hspc288	-0.287735	0.936491	1.07763	0.105444
AF173157	mstp098 mst098	-0.171478	0.224611	1.01604	-0.375684
AF219258	synoretin member of gamma-subfamily synuclein; similar to persyn	-0.0491805	0.151467	-1.26291	-0.316764
AF222857	uncharacterized gastric protein zg32p	1.11922	1.10233	1.1587	0.83501
AF235099.2.72624.74205.1	ensembl genscan prediction	0.186441	0.204412	-1.38046	-0.049701
AF248270	gag-pro-pol precursor protein	0.290706	-0.100238	0.0212311	-1.23701
AF251048	connexin	1.32238	-0.391083	-0.278801	0.231439
AF251056	calcyphosine	0.866781	-1.0385	0.35786	0.302906
AF252826.2.1.53883.1	ensembl genscan prediction	0.865367	-0.771035	-0.606584	-1.22724
AF260333	ad036	-0.755799	-0.652086	-1.64464	-2.56104
AF261138	ht032	0.163364	0.0014126	-0.212506	-1.04452
AF267102	immunoglobulin a heavy chain	1.24305	0.584204	-0.835316	-0.0585637
AF267865	dc41	0.36073	0.900399	0.312633	1.02415
AF272898	pr-domain zinc finger protein 6 isoform prdm6 alternatively spliced; family 3 a; prdm6a; pfm3a.	-0.49855	0.453504	1.03072	0.229912
AF281254	apoptosis regulator bcl-g long form; bclg	0.653631	0.637336	-0.233736	1.00231
AF283787	immunoglobulin heavy chain variable region	0.575808	1.03743	-0.320271	0.442774
AF285442.1.1.86113.2	ensembl genscan prediction	-0.197458	-0.11917	0.436094	1.14093
AF286885.1.76372.115954.3	ensembl genscan prediction	-1.13227	-1.24493	-1.4059	-0.0505911
AF286885.1.76372.115954.4	ensembl genscan prediction	-0.361583	-0.195755	-1.25681	0.138627
AF304509	immunoglobulin heavy chain vdj region	0.145701	-0.274986	-0.861806	1.23529
AF332224	testis protein	0.462187	-0.0767474	-1.53764	-0.088176
AF352325	fksg84	0.90102	1.03452	0.291564	0.597057
AF364863	metastasis-related protein wcl1	0.137849	0.0626391	0.0222413	-1.0874
AF368277	gamma cysteine string protein gamma-csp; exclusively expressed in testis	-1.3924	-0.197812	0.194093	-0.933203
AJ012680	encoding hypothetical protein with hth motif; orf1	-1.18636	0.00190753	0.144643	-0.00196515
AJ132113	t-cell receptor delta chain, cdr3 region	1.04625	-0.266547	-0.172209	1.12183
AJ133352	znf237 protein; znf237	0.293549	-0.16408	0.791567	-1.01822
AJ225751	ig heavy chain variable region	1.18387	0.0476284	-0.59994	-0.652215
AJ241356	immunoglobulin heavy chain variable region; ighv	0.209751	1.14564	-0.355797	-0.944643
AJ272440	partial 6-phosphofructo-2-kinase fructose-26-bisphosphatase pfkfb3 alternative splice isoform 6; 6	-0.716969	-1.11187	-0.255083	-0.65757
AJ278581_2	drev and igsf6 ig superfamily 6 protein	0.207503	-1.27231	-0.342455	-0.241607
AK000529	cdna flj20522 fis clone kat10422; unnamed protein product	1.02188	-0.008776	0.252599	-0.595928
AK000913	cdna flj10051 fis clone hemba1001281; unnamed protein product	0.788148	-1.01525	0.907299	-0.349677
AK001721	cdna flj10859 fis clone nt2rp4001567 weakly similar to armadillo segment polarity protein; unnamed protein product	0.467036	1.19429	1.04569	0.58593
AK001855	cdna flj10993 fis clone place1002140; unnamed protein product	-0.856326	0.849234	-1.07536	-0.528538
AK002014	cdna flj11152 fis clone place1006901; unnamed protein product	1.27658	0.156924	0.0657962	-0.112969
AK022571	cdna flj12509 fis clone nt2rm2001718; unnamed protein product	-0.0223596	1.0365	0.412377	0.176977
AK022843	cdna flj12781 fis clone nt2rp2001861; unnamed protein product	-0.13334	1.02537	0.0423599	0.142419
AK024730	cdna: flj21077 fis clone cas02152; unnamed protein product	-0.538798	0.122049	-1.53385	-0.371537
AK027843	cdna flj14937 fis clone place1010231 weakly similar to cell surface glycoprotein emr1 precursor; unnamed protein product	-3.16291	-0.120534	1.03476	2.08765
AL008582.11.1.98758.3	ensembl genscan prediction	-1.21522	-1.21403	-0.0173376	-0.349355
AL008634.1.1.152592.2	ensembl genscan prediction	1.01545	-0.351087	-0.667425	0.314788
AL008720.1.1.198570.4	ensembl genscan prediction	1.3164	0.314432	-0.360462	-0.161877
AL008721	clone cta-390c10 on chromosome 22q11.21-12.1 contains an ig-like and pseudogene similar to beta crystallin ests stss gsss taga	-0.041967	1.54099	-0.101175	1.58101
AL009051.1.1.106319.3	ensembl genscan prediction mwg oligo matches these RefSeq numbers NM_032746	0.5566	-0.0586839	1.37017	0.0143526
AL021306.1.1.11843.1	ensembl genscan prediction	0.547483	-0.0915485	0.00874986	1.13504
AL022312.7.1.112460.5	ensembl genscan prediction	0.665671	0.435729	0.686878	1.0023
AL022398_4	pac 434o14 on chromosome 1q32.3.-41. contains the hsd11b1 hydroxysteroid 11-beta dehydrogenase 1 adora2bp adenosine a2b receptor like	-1.72775	0.467132	1.43383	-0.235688
AL023553.5.1.107818.3	ensembl genscan prediction	0.60773	0.314135	-0.030779	-1.11732
AL030996	clone 1189b24 on chromosome xq25-26.3. contains nadh-ubiquinone oxidoreductase mlrq subunit ec 1.6.5.3 1.6.99.3 ci-mlrq tubulin beta and proto-oncog	-0.352731	1.32125	0.556007	-0.303035
AL031005.1.1.111352.2	ensembl genscan prediction	1.03943	0.208888	-0.475373	0.229946
AL031010.1.1.107159.2	ensembl genscan prediction	-1.53396	-1.51909	-0.847945	-0.716128
AL031055.1.1.127418.2	ensembl genscan prediction mwg oligo matches these RefSeq numbers NM_030777	-0.595175	-0.0509932	-0.764497	1.03885
AL031658.11.1.162976.4	ensembl genscan prediction	2.04226	-0.242534	-0.396913	-0.049511
AL031707.18.1.39710.1	ensembl genscan prediction	0.0576094	-0.362219	-1.03234	0.90986
AL033517.1.1.111311.1	ensembl genscan prediction	0.0598917	-0.65203	0.162365	1.11753
AL034344.24.1.104729.5	ensembl genscan prediction	1.01539	0.761944	-1.28679	1.24068
AL035397.4.1.77601.2	ensembl genscan prediction	-2.66797	-0.327647	-0.418967	0.233709
AL049565.3.1.85538.1	ensembl genscan prediction	0.685002	0.188046	1.17636	-0.0204446
AL049589.15.1.143508.1	ensembl genscan prediction mwg oligo matches these RefSeq numbers NM_000291	-1.47276	-1.44576	-1.30712	-1.16499
AL049766.14.1.110293.3	ensembl genscan prediction	-1.03007	-0.742549	0.133493	-0.0349965
AL049777.5.1.170307.3	ensembl genscan prediction	-0.42054	-0.823399	-0.681613	1.15561
AL049777.5.1.170307.6	ensembl genscan prediction	1.13032	-0.761532	-0.437755	-0.193011
AL050044	mrna; cdna dkfzp566b133 from clone dkfzp566b133; unknown	0.782822	0.797655	1.07164	0.0455933
AL050143	mrna; cdna dkfzp586b2420 from clone dkfzp586b2420; unknown	0.060179	-0.0639638	0.654222	1.24218
AL050348_5	clone rp3-447f3 on chromosome 20. contains ests stss gsss and cpg islands. heterogenous nuclear ribonucleoprotein a1 helix destabilizing prote	0.688995	1.3198	0.779777	0.709356
AL078595.12.1.124280.3	ensembl genscan prediction	-0.282525	1.48709	-0.196481	0.0055442
AL078607.5.1.12070.1	ensembl genscan prediction	-0.11574	-1.15219	0.179905	0.57266
AL078634_2	clone rp5-1049g11 on chromosome 20p11.1-11.23. contains the novel protein similar to kiaa0884 5' part of simila	-0.984104	0.699101	-1.78134	-0.168782
AL079351.2.1.105445.2	ensembl genscan prediction	1.0494	0.288578	0.19626	1.00222
AL080312.14.1.94664.2	ensembl genscan prediction	0.534119	1.07563	-0.251341	-0.221593
AL096771	clone rp1-238d15 on chromosome 6q12-14.3 contains part of col12a1 collagen type xii alpha and stss; match: proteins: sw:q60847	-1.28388	-0.014967	-0.310974	0.222518
AL096777	novel mapping to chomosome x	-0.640604	0.045587	-0.118791	-1.05985
AL096828.29.1.140152.2	ensembl genscan prediction	0.422511	-0.661795	0.00157199	-1.30388
AL117382_2	clone rp5-881l22 on chromosome 20 contains ests gsss stss and cpg islands. novel protein similar to trypsin inhibitor four oth	0.978795	-0.156273	0.860326	-1.29615
AL117587	mrna; cdna dkfzp434m098 from clone dkfzp434m098; similarity to kiaa0295	1.08131	0.363308	-0.0546109	0.131898
AL118557.4.1.214165.2	ensembl genscan prediction	-0.0263049	0.39376	-1.26193	-0.189149
AL121722	clone rp4-788l20 on chromosome 20 contains the hnf3b hepatocyte nuclear factor 3 beta novel ests stss gsss and five cpg islands complete	-0.870286	1.15664	1.0001	-0.657178
AL121756_6	clone rp4-726c3 on chromosome 20 contains the ortholog of potential ligand_binding protein rya3 rat ry2g	0.136698	-2.78063	-0.932593	-0.464565
AL121829.30.1.113196.6	ensembl genscan prediction	1.50601	-0.184726	1.01229	0.119806
AL121892.9.1.77738.1	ensembl genscan prediction	1.06098	-0.149378	-0.335025	-0.330079
AL122019.28.1.110539.2	ensembl genscan prediction	1.53802	-0.137671	-0.481232	0.0945724
AL133053	mrna; cdna dkfzp434h1215 from clone dkfzp434h1215; unknown	-1.38579	0.573949	-0.750679	-1.27642
AL133247.1.1.189316.2	ensembl genscan prediction mwg oligo matches these RefSeq numbers NM_000348	-0.57773	0.707542	-1.0527	0.644515
AL133323.8.63122.86641.1	ensembl genscan prediction	0.59194	0.220789	-0.309683	-1.07593
AL133632	mrna; cdna dkfzp434e1818 from clone dkfzp434e1818; similarity to zn finger protein ht2a	0.175186	0.0854087	-0.126524	2.34446
AL135978.3.1.173046.1	ensembl genscan prediction mwg oligo matches these RefSeq numbers NM_022474	-0.564707	1.29106	-0.279674	-0.126377
AL136018.3.1.140220.1	ensembl genscan prediction	-0.516838	-1.77681	-0.825692	-0.820288
AL136089.14.1.101372.4	ensembl genscan prediction	-0.635372	1.02294	0.10789	-1.30038
AL137060.13.1.154887.1	ensembl genscan prediction	0.142877	0.311955	0.14512	1.41539
AL137070.9.1.170237.3	ensembl genscan prediction	-1.18962	0.085233	-3.15491	0.761964
AL137143_2	ba207n4.1.3 (novel protein (wugsc:h_2g3a.1 (tr:q99993)) (isoform 3)); ba207n4.2	0.556072	-0.942707	-0.330502	-1.0478
AL137734	mrna; cdna dkfzp586c0721 from clone dkfzp586c0721; unknown	-0.711256	0.268596	-1.7431	-0.644554
AL138707.10.1.181311.1	ensembl genscan prediction	1.05743	0.00030901	-0.611429	0.25312
AL138711.13.1.182178.2	ensembl genscan prediction	0.182952	-1.00321	-0.635742	-0.832705
AL138926.8.18882.72130.1	ensembl genscan prediction	0.70184	1.75713	0.38739	0.140516
AL139123.14.1.209527.1	ensembl genscan prediction	0.350389	-0.68157	-0.419478	1.00142
AL139241.7.116057.184093.1	ensembl genscan prediction	1.14493	-0.0159358	0.00692818	0.14105
AL139339.22.1.103826.4	ensembl genscan prediction	0.679092	1.05694	-0.592043	0.339795
AL158037.6.203211.204725.1	ensembl genscan prediction	0.28457	0.0176521	0.320161	-1.119
AL158040.13.1.213648.5	ensembl genscan prediction	-1.58291	-0.675948	1.09353	1.36148
AL158068.5.2498.221163.2	ensembl genscan prediction	-0.268595	-0.695882	-1.61946	-0.630685
AL158213.5.8300.10756.1	ensembl genscan prediction	-0.587673	-0.558604	-1.16883	-1.45105
AL160031.9.1.109391.2	ensembl genscan prediction	0.194216	-1.78718	0.490686	0.312974
AL160058.8.1.155369.2	ensembl genscan prediction	-0.057033	0.399522	-0.304681	-1.19636
AL160175.5.1.168860.5	ensembl genscan prediction	-0.101052	-0.138051	-0.325398	1.14921
AL162231.20.1.186433.5	ensembl genscan prediction	0.90744	-0.613233	0.990964	1.11701
AL162471.2.22561.52387.2	ensembl genscan prediction	-1.38344	0.00628009	-0.82279	-0.257216
AL163301.2.1.340000.11	ensembl genscan prediction	-1.066	0.185169	-0.445638	-0.603003
AL353151.12.47778.135430.4	ensembl genscan prediction	0.219923	-0.553714	-0.685854	2.06075
AL353774.8.1.77361.1	ensembl genscan prediction	2.2242	-0.0101384	-0.766148	1.14617
AL353801.3.125784.165141.2	ensembl genscan prediction	1.17348	-0.234579	-0.122124	-0.206315
AL353804.22.1.167668.3	ensembl genscan prediction	0.383864	0.247384	1.30093	-0.953515
AL353809.14.125234.149730.1	ensembl genscan prediction	-0.464486	-0.0919717	-0.0115126	-1.4411
AL353900.8.42887.53232.2	ensembl genscan prediction	0.110234	-0.20859	-1.00996	1.02916
AL354829	clone rp11-218b22 on chromosome 13. contains the 3' end of novel protein similar to mouse diaphenous-related formin dia2 ests stss and gs	0.255083	1.68741	0.181137	-0.323321
AL354897.6.128365.213895.1	ensembl genscan prediction	1.02128	-0.117173	0.0330734	-0.247109
AL355340.9.106359.122232.1	ensembl genscan prediction	0.305917	0.915899	-1.00622	-0.247861
AL355344.9.30335.35789.1	ensembl genscan prediction	0.0113605	1.00383	0.164137	-0.253382
AL355492.8.1.99753.1	ensembl genscan prediction	-0.439723	-2.03191	-1.22655	0.0124247
AL355497.14.1.215397.1	ensembl genscan prediction	0.247453	0.0583265	1.19473	0.0298341
AL356019.5.1177745.1	ensembl genscan prediction	0.307396	0.591796	0.0984658	-1.46889
AL356107.14.40194.88029.1	ensembl genscan prediction	-0.36528	-0.103133	0.748874	-1.21098
AL356376.9.1.143683.1	ensembl genscan prediction	1.29929	0.0348172	0.167425	-0.187924
AL356417.13.1.181627.1	ensembl genscan prediction	-1.30316	-1.28062	-1.4602	-0.758291
AL356429.6.50035.52719.1	ensembl genscan prediction	-1.42751	-0.615734	-0.12535	-0.268565
AL356472.11.72853.157496.2	ensembl genscan prediction	-0.0385733	-0.488289	-1.15876	0.0157167
AL356750.16.1.182303.3	ensembl genscan prediction	0.51587	-0.380827	-0.090661	1.00087
AL357334.15.114700.137382.2	ensembl genscan prediction	1.05213	1.08148	-0.00243218	-0.248238
AL359186.14.52229.89453.1	ensembl genscan prediction	1.10959	-0.189566	-0.108968	0.340458
AL359674.4.1.2892.1	ensembl genscan prediction	0.23581	-0.0790876	-0.0622995	2.03477
AL359756.12.1.168578.2	ensembl genscan prediction	1.67025	1.94628	-0.105467	1.65698
AL359882.4.73678.82947.1	ensembl genscan prediction	0.974139	0.506048	1.11067	0.0539838
AL360001.15.145616.157641.1	ensembl genscan prediction	0.239841	-1.61174	-0.133141	1.44923
AL360083.20.93380.106265.1	ensembl genscan prediction	-0.469286	-0.116087	1.08713	-0.128475
AL360235.6.70370.99920.1	ensembl genscan prediction	0.139833	-0.0706189	0.330236	1.10866
AL365199.5.42475.76148.1	ensembl genscan prediction	0.236545	1.13677	0.853896	-0.463197
AL365502.9.118636.146607.1	ensembl genscan prediction	1.071	-0.495571	-1.51658	1.16671
AL389952	mrna full length insert cdna clone euroimage 2005326	-1.23011	-0.244818	-0.101638	-0.147029
AL390024.5.89097.95223.1	ensembl genscan prediction	1.17326	0.141208	-0.0519197	0.376838
AL390119.10.49404.69365.1	ensembl genscan prediction	-0.193481	1.06783	-0.063309	-0.139836
AL391336.18.1.174574.1	ensembl genscan prediction	0.183856	-0.516917	-0.0572953	1.14731
AL391558.6.25799.28077.1	ensembl genscan prediction	1.14516	0.839381	-0.166272	0.524857
AL391989.4.116774.163595.1	ensembl genscan prediction	-0.0722172	0.834181	-1.1173	0.769628
AL442635.8.128768.182052.1	ensembl genscan prediction	2.15156	-0.524684	-0.758159	-0.145186
AL445193.5.1.60958.2	ensembl genscan prediction	1.0442	-0.49736	-0.322445	0.752644
AL445237.15.1.143208.1	ensembl genscan prediction	-0.497491	-0.114141	-1.36172	0.629999
AL445237.15.1.143208.4	ensembl genscan prediction	0.764795	-1.50801	-0.133522	0.638916
AL445928.8.1.173580.4	ensembl genscan prediction	0.332142	-1.25686	0.298003	0.819425
AL450999.1.66032.91892.2	ensembl genscan prediction	1.05485	1.00011	-0.310794	1.85444
AL451044.1.127430.151022.1	ensembl genscan prediction	1.27425	0.193119	-0.081528	-0.0698018
AL451125.5.100066.116095.2	ensembl genscan prediction	1.04305	0.31351	-0.0790484	0.796858
AL513216.7.15562.51442.1	ensembl genscan prediction	-0.604029	1.38874	-0.11616	0.551753
AL513327.8.96857.138949.2	ensembl genscan prediction	-0.229363	-0.678434	-1.15556	0.31605
AL583844.4.1.9904.1	ensembl genscan prediction	1.19825	0.00944473	-0.192905	-0.223435
AP000503	genomic dna chromosome 6p21.3 hla class i region section 220; unknown function	-1.04489	-0.745661	-0.00321349	-0.0399399
AP000871.3.1.35490.1	ensembl genscan prediction	-0.234783	-0.674563	0.348959	-1.31476
AP000891.2.1.25261.1	ensembl genscan prediction	1.01998	0.561805	0.101398	-0.104531
AP001522.2.99639.103992.1	ensembl genscan prediction	2.14254	0.640073	0.196516	-0.126168
AP001547.3.1.48851.1	ensembl genscan prediction	1.24219	0.403453	0.368426	0.694563
AP001728.1.1.340000.2	ensembl genscan prediction	0.488044	-0.187394	-1.14805	0.218623
AP003037.1.19431.39600.2	ensembl genscan prediction	0.737961	-1.90439	-0.301715	0.38058
AY003759	immunoglobulin alpha heavy chain variable region	-0.29969	0.509989	-0.522512	1.3989
BC004519	unknown (protein for mgc:11230)	1.209	0.541002	-0.77119	0.19106
BC007229	clone image:2957862	-1.148	-0.985122	-2.14566	-0.854846
BC007778	similar to zinc finger protein 175	1.16745	-0.117363	-0.0944677	0.0895735
BC008016	unknown (protein for mgc:15913)	0.0090561	-0.23271	1.00317	0.770057
BC008216	similar to proline-serine-threonine phosphatase-interacting protein clone mgc:9914 image:3871158	-0.627422	-0.16859	-0.39761	-1.10813
BC008699	unknown (protein for mgc:15427)	0.247346	1.12726	-0.0332131	0.214225
BC010082	similar to hypothetical protein flj10761 clone mgc:19512 image:4329734	-0.964965	-0.345764	0.262647	1.24484
BC010126	clone image:3948082	-1.1552	0.325596	-0.0521653	0.00728683
BC010136	clone mgc:19513 image:4109857	0.0014125	-1.35515	-0.607491	-0.778994
BC010361	clone image:4334393	0.514448	-0.225832	-1.03343	-0.12757
BC010956	similar to fibroblast growth factor 7 (keratinocyte growth factor)	0.147433	0.0155491	0.270711	-3.09586
BC011421	clone image:3874903	-0.121803	0.213415	-1.15005	-0.0836424
BC011996	clone mgc:9117 image:3859043	-1.13037	0.374682	0.0659141	-0.399896
BC012997	clone mgc:3482 image:3530799	0.556075	1.14905	0.833878	-0.0714328
BC014640	clone mgc:15451 image:2960796	-1.94516	-1.50994	-2.13911	-1.04514
BC015928	clone mgc:8773 image:3908916	-0.755964	-1.26285	0.146532	-0.078615
BC016693	clone mgc:22455 image:4071111	-0.477089	0.0803929	-0.134489	-1.38468
BC017353	clone mgc:29669 image:5021010	1.27552	0.115193	0.169212	-0.340146
D88794	cadherin; me1	1.40134	0.622022	0.908119	-0.00182135
ENSG00000058335	ensembl prediction	0.262007	0.387207	0.313369	1.4375
ENSG00000065099	ensembl prediction	0.741567	0.369455	0.0740366	-1.24064
ENSG00000067057	ensembl prediction	1.21174	-1.38896	0.152158	-0.101161
ENSG00000070356	ensembl prediction	0.101754	0.326499	-2.03463	-2.52098
ENSG00000074527	ensembl prediction	-0.231261	-0.0202596	-0.289354	-1.2706
ENSG00000085739	ensembl prediction	1.27019	-0.553019	-0.100662	0.557144
ENSG00000102313	ensembl prediction	1.15599	-0.31026	-0.606171	1.25609
ENSG00000110599	ensembl prediction	0.0304211	0.042489	-0.271323	1.06742
ENSG00000112190	ensembl prediction	1.01429	-0.248073	-0.550636	-0.342935
ENSG00000112715	Clone:AL136131 Contig:AL136131.15.1.172033 Chr:6 Basepair:32742722 Status:known	-2.30438	-2.25985	-1.19499	-1.154
ENSG00000122177	ensembl prediction	2.15605	2.00205	2.79576	2.15501
ENSG00000122224	ensembl prediction	0.826706	1.04775	-0.0345527	0.235619
ENSG00000126549	ensembl prediction	-0.666255	-0.411946	-1.86871	-0.821687
ENSG00000131725	ensembl prediction	-1.21388	0.653473	0.0860892	0.0334875
ENSG00000135174	Clone:AC004921 Contig:AC004921.1.1.150332 Chr:7 Basepair:78330793 Status:known	-1.02988	-0.519319	-0.353195	1.46216
ENSG00000136531	ensembl prediction	-1.55287	-0.334768	-0.2762	-0.028864
ENSG00000136545	ensembl prediction	-0.702434	0.347496	-1.02351	0.209126
ENSG00000154114	Clone:AP000646 Contig:AP000646.4.1.125291 Chr:11 Basepair:125846389 Status:novel	1.04518	-0.380306	-0.118316	-0.117604
ENSG00000168026	Clone:AC073219 Contig:AC073219.2.1173.2984 Chr:3 Basepair:41890531 Status:novel	-0.0188414	-0.240921	1.09418	-0.100035
ENSG00000168031	Clone:AC104186 Contig:AC104186.1.32275.100502 Chr:3 Basepair:43143809 Status:novel	-1.01687	-0.621786	0.178815	-0.129938
K01884	blym-1 transforming complete coding region; protein	-0.30274	-0.441493	1.92953	-0.0948395
K02577	salivary proline-rich protein segment 1;	-0.262491	-1.00363	0.04899	0.0182981
L20686	guanine nucleotide releasing factor sos2	-1.24328	0.719062	0.0120658	-1.33149
L29138	myosin	0.0152952	0.267484	-0.585954	-1.3612
L41175	immunoglobulin heavy chain; igh@	1.12533	0.237593	-0.850862	0.243363
L42379	bone-derived growth factor; bpgf-1	1.05304	0.56756	-0.0958206	-0.788284
M19866	g6pd	0.229538	-0.591391	-0.143887	1.17806
M22760	cytochrome c oxidase subunit va	1.06547	0.40131	0.308484	0.280498
M23534	fgf5	1.56608	1.47887	0.651443	0.860198
M63544.1.1.58864.2	ensembl genscan prediction	0.419293	0.147087	-0.0748588	1.13879
M63718	dcc	-0.308041	-0.85595	-0.453666	1.14692
M64108	undulin 1	-1.52099	-1.67844	-1.93891	-2.35243
M64109	undulin 2	-1.42676	-1.18829	-1.74435	-1.14829
M75110	h,k-atpase beta subunit	0.32225	0.800612	-1.24717	0.503352
M81780_5	smpd1	0.707037	-0.113627	-1.10915	1.11543
M88318	hepatitis b surface antigen antibody	0.966666	-0.0204041	-1.24558	0.564291
M94081_49	tcr-alpha	1.09173	0.0471508	-0.144311	0.183267
NM_000029	angiotensinogen precursor; agt	-1.09791	-0.747052	-0.140873	-1.48199
NM_000062	complement component 1 inhibitor precursor; serping1	-1.15856	-0.752158	-0.518809	0.118737
NM_000070	calpain, large polypeptide l3; capn3	0.570584	-1.56298	0.863579	-0.199478
NM_000082	cockayne syndrome 1 protein; ckn1	-0.283174	-0.437978	-0.254782	-1.29302
NM_000088	alpha 1 type i collagen preproprotein; col1a1	0.222813	0.280446	0.938124	1.93319
NM_000093	alpha type v collagen; col5a1	-0.553663	-0.650181	-0.908362	-1.17861
NM_000095	cartilage oligomeric matrix protein presursor; comp	0.427756	1.40862	1.21868	-0.2638
NM_000120	epoxide hydrolase 1, microsomal (xenobiotic); ephx1	-1.12915	-1.24719	-0.325028	0.549744
NM_000127	exostoses (multiple) 1; ext1	-1.1113	-0.298415	-0.504647	-0.345709
NM_000175	glucose phosphate isomerase; gpi	-0.997686	-0.984629	-1.0486	-0.220747
NM_000190	hydroxymethylbilane synthase; hmbs	-0.275888	0.558023	0.186985	1.06644
NM_000224	keratin 18; krt18	-0.525424	-1.06753	-1.43247	-0.551398
NM_000245	hepatocyte growth factor receptor beta chain; met	0.040989	1.21519	0.56035	0.389369
NM_000258	myosin light chain 3; myl3	0.846001	1.46825	0.994028	1.15717
NM_000288	peroxisomal biogenesis factor 7; pex7	-1.27194	-0.357112	-0.206208	-0.341858
NM_000289	phosphofructokinase, muscle; pfkm	1.29346	-0.123619	0.431905	0.33523
NM_000307	pou domain, class 3, transcription factor 4; pou3f4	-0.0370009	-1.10912	0.198498	-0.612561
NM_000311	prion protein; prnp	-1.09222	-0.637989	-0.162277	-0.154829
NM_000312	protein c (inactivator of coagulation factors va and viiia); proc	-0.512789	-0.714719	1.26555	-0.518804
NM_000315	parathyroid hormone; pth	-0.741906	0.213959	0.132126	-1.26339
NM_000358	transforming growth factor, beta-induced, 68kd; tgfbi	-1.60535	-1.18145	-2.36046	-2.07337
NM_000365	triosephosphate isomerase 1; tpi1	-1.04042	-1.05912	-0.841322	-0.447729
NM_000376	vitamin d (1,25- dihydroxyvitamin d3) receptor; vdr	1.2937	1.1129	1.53538	1.52328
NM_000478	tissue non-specific alkaline phosphatase precursor; alpl	0.720544	1.05046	1.10189	0.245276
NM_000494	collagen, type xvii, alpha 1; col17a1	-1.07719	-1.08952	-0.725217	0.580916
NM_000526	keratin 14; krt14	0.320273	1.08806	0.637698	-0.168232
NM_000545	transcription factor 1, hepatic; lf-b1, hepatic nuclear factor (hnf1), albumin proximal factor; tcf1	1.0858	-0.391448	0.1041	-0.0304025
NM_000590	interleukin 9; il9	1.36366	-0.0136864	-0.295833	-0.254045
NM_000591	cd14 antigen precursor; cd14	0.0929242	-1.39686	-0.439848	-0.968767
NM_000597	mature igfbp-2 aa to 289; igfbp2	0.451192	0.80029	1.24448	0.0987122
NM_000598	insulin-like growth factor binding protein 3; igfbp3	-2.0528	-0.860489	-0.751001	-0.959097
NM_000607	orosomucoid 1 precursor; orm1	0.33446	-0.613018	-1.37031	0.975056
NM_000609	stromal cell-derived factor 1; sdf1	-1.63912	-1.36932	-1.30095	-0.170644
NM_000612	insulin-like growth factor 2 (somatomedin a); igf2	-0.123327	0.788286	1.39749	0.513671
NM_000785	cytochrome p450, subfamily xxviib, polypeptide 1; cyp27b1	0.256347	-1.31613	0.554164	0.500654
NM_000807	gamma-aminobutyric acid a receptor, alpha 2 precursor; gabra2	-1.06854	-0.352001	0.693113	0.41773
NM_000809	gamma-aminobutyric acid a receptor, alpha 4 precursor; gabra4	-0.0377877	1.19667	0.226244	0.685389
NM_000896	cytochrome p450, subfamily ivf, polypeptide 3; cyp4f3	0.397024	-0.251851	-0.392451	1.03401
NM_000900	matrix gla protein; mgp	1.10714	1.61184	2.1847	1.80285
NM_000917	procollagen-proline, 2-oxoglutarate 4-dioxygenase (proline 4-hydroxylase), alpha polypeptide i; p4ha1	-1.87719	-1.62126	-2.12894	-0.898872
NM_000935	procollagen-lysine, 2-oxoglutarate 5-dioxygenase (lysine hydroxylase) 2; plod2	-1.32368	-1.54007	-1.45807	-0.933712
NM_000936	triglyceride lipase; pnlip	-0.189176	-0.36815	0.267106	-1.19132
NM_000954	prostaglandin d2 synthase (21kd, brain); ptgds	-1.18942	-1.18588	-0.724602	-0.506996
NM_000958	prostaglandin e receptor 4 subtype ep4; ptger4	1.0176	0.30236	0.0698098	0.00904062
NM_000970	ribosomal protein l6; rpl6	1.03736	-0.0121298	0.395407	0.413399
NM_001010	ribosomal protein s6; rps6	0.456106	-0.426249	0.690385	1.06672
NM_001021	ribosomal protein s17; rps17	-0.671245	-0.343086	0.24238	-1.50424
NM_001034	ribonucleotide reductase m2 polypeptide; rrm2	0.929577	1.65595	0.428211	0.42534
NM_001056	sulfotransferase family, cytosolic, 1c, member 1; sult1c1	-1.603	1.03517	1.52555	0.102825
NM_001063	transferrin precursor; tf	-1.10892	-0.556433	1.11946	-0.579154
NM_001067	dna topoisomerase ii alpha isozyme; top2a	0.385756	1.30969	0.216139	-0.105128
NM_001071	thymidylate synthetase; tyms	0.709608	2.07613	0.334556	0.519985
NM_001149	ankyrin 3, isoform 2; ank3	-2.05915	-0.864241	-1.17598	-1.08819
NM_001150	membrane alanine aminopeptidase precursor; anpep	0.755353	0.754251	0.822512	1.0046
NM_001160	apoptotic protease activating factor isoform b; apaf1	0.73452	1.08114	-1.4183	-0.201021
NM_001168	baculoviral iap repeat-containing protein 5; birc5	0.790364	1.27414	0.717229	0.791386
NM_001186	btb and cnc homology 1, basic leucine zipper transcription factor 1; bach1	-0.630346	-0.59222	-0.295378	-1.29994
NM_001200	bone morphogenetic protein 2 precursor; bmp2	1.67948	2.35642	1.53475	1.4425
NM_001255	cell division cycle 20; cdc20	1.16475	1.6687	0.912519	-0.542126
NM_001260	cyclin-dependent kinase 8; cdk8	-1.49683	-0.373839	0.0776109	-0.194172
NM_001275	chromogranin a; chga	0.0170133	1.3024	1.01714	0.0158308
NM_001276	chitinase 3-like 1; chi3l1	-2.01015	-1.14416	-0.786642	0.299694
NM_001300	core promoter element binding protein; copeb	0.684543	1.10785	0.964606	0.496728
NM_001423	epithelial membrane protein 1; emp1	0.795757	1.28758	1.62275	1.19089
NM_001464	a disintegrin and metalloproteinase domain 2 proprotein; adam2	-1.55657	-1.0337	-2.20425	1.69408
NM_001532	solute carrier family 29 (nucleoside transporters), member 2; slc29a2	0.531642	1.39569	0.414791	0.963696
NM_001546	inhibitor of dna binding 4, dominant negative helix-loop-helix protein; id4	-1.03755	-0.666441	-0.400359	-0.278455
NM_001562	interleukin 18; il18	0.985293	1.10561	0.624453	0.0315044
NM_001563	interphotoreceptor matrix proteoglycan 1; impg1	0.63191	-0.407687	0.702871	-1.11385
NM_001570	interleukin-1 receptor-associated kinase 2; irak2	-1.24684	-0.0327663	-0.0306855	0.469635
NM_001616	activin a type ii receptor precursor; acvr2	-1.07135	0.0244083	-0.726441	-0.394775
NM_001718	bone morphogenetic protein 6 precursor; bmp6	1.53615	2.47516	1.34751	-0.21427
NM_001720	bone morphogenetic protein 8 precursor; bmp8	1.30831	1.32367	2.11958	2.0279
NM_001733	complement component 1, r subcomponent; c1r	-1.41351	-1.47555	-0.520324	0.436581
NM_001734	complement component s subcomponent; c1s	-1.79145	-1.23077	-0.825733	-0.19009
NM_001758	cyclin d1 (prad1: parathyroid adenomatosis 1); ccnd1	0.855305	1.14032	1.11523	0.696467
NM_001797	cadherin 11, type 2, isoform 1 preproprotein; cdh11	-1.14389	-0.813744	-0.873904	-0.0470869
NM_001814	cathepsin c; ctsc	-0.154226	0.486824	1.00308	-0.347383
NM_001850	alpha 1 type viii collagen precursor; col8a1	1.56264	1.99071	1.86911	0.774102
NM_001854	collagen, type xi, alpha 1; col11a1	0.576358	1.12679	0.215759	-0.791437
NM_001858	collagen, type xix, alpha 1; col19a1	-1.26357	-0.947041	-1.75044	-2.05897
NM_001873	carboxypeptidase e precursor; cpe	-0.621579	-1.22666	-0.266142	-0.690749
NM_001876	liver carnitine palmitoyltransferase i; cpt1a	-1.08882	-0.0997401	0.045102	-0.110021
NM_001885	crystallin, alpha b; cryab	1.42321	1.49396	0.911784	-0.143764
NM_001906	chymotrypsinogen b1; ctrb1	0.592874	-0.222133	0.0789235	1.06743
NM_001941	desmocollin 3, isoform dsc3a preproprotein; dsc3	1.56674	0.0143825	0.110545	0.777945
NM_001957	endothelin receptor type a; ednra	-0.583141	0.666088	0.857982	1.3824
NM_002029	formyl peptide receptor 1; fpr1	-1.25415	-0.405857	0.395902	-1.35448
NM_002040	ga-binding protein transcription factor, alpha subunit (60kd); gabpa	-1.51634	-0.170627	-0.124701	0.116667
NM_002052	gata binding protein 4; gata4	-0.254175	1.21405	0.351494	-0.730348
NM_002060	connexin 37; gja4	-0.474919	-0.10784	1.14259	-0.871001
NM_002065	glutamate-ammonia ligase (glutamine synthase); glul	1.19249	1.08988	1.59197	0.807104
NM_002130	3-hydroxy-3-methylglutaryl-coenzyme a synthase soluble; hmgcs1	-1.21189	-0.051124	-0.307448	-0.669957
NM_002133	heme oxygenase (decyclizing) 1; hmox1	-1.70421	-1.69358	-0.757579	-0.390683
NM_002170	interferon, alpha 8; ifna8	0.771962	-0.42521	1.15999	0.440351
NM_002192	inhibin beta a subunit precursor; inhba	-1.0486	-0.468027	-0.612319	-1.67929
NM_002193	inhibin beta b subunit precursor; inhbb	-0.0406788	-1.33437	-0.817474	-0.525938
NM_002202	islet-1; isl1	-0.819045	0.429648	0.400588	1.54647
NM_002205	integrin alpha 5 precursor; itga5	1.31615	1.23447	0.304434	-0.0719681
NM_002228	v-jun avian sarcoma virus 17 oncogene homolog; jun	-1.00149	-0.692361	0.197041	-0.667547
NM_002259	killer cell lectin-like receptor subfamily c, member 1 isoform nkg2-a; klrc1	-1.04978	-0.473933	0.373883	0.182741
NM_002315	lim domain only 1; lmo1	0.332307	0.457328	-0.521861	1.03848
NM_002318	lysyl oxidase-like 2; loxl2	-1.08043	-1.37418	-1.78811	-1.35907
NM_002387	mutated in colorectal cancers; mcc	1.08962	0.592499	0.225894	0.532944
NM_002391	midkine neurite growth-promoting factor 2; mdk	-1.45913	-1.23075	-0.654229	-1.06485
NM_002395	cytosolic malic enzyme 1; me1	-1.13066	-0.439676	-0.147612	-0.345272
NM_002402	mesoderm specific transcript homolog (mouse); mest	-1.7585	-1.55225	-1.34111	-1.45791
NM_002417	antigen identified by monoclonal antibody ki-67; mki67	1.12941	1.16251	0.445713	-0.132587
NM_002443	microseminoprotein beta-; msmb	1.17145	0.109827	-0.13918	0.0685641
NM_002449	msh homeo box homolog 2; msx2	1.47502	1.29581	1.1455	1.14272
NM_002526	5' nucleotidase; nt5	0.837676	1.42102	1.45476	1.09356
NM_002575	serine (or cysteine) proteinase inhibitor, clade b (ovalbumin), member 2; serpinb2	-1.71085	-0.0563663	-3.55161	-3.25014
NM_002581	pregnancy-associated plasma protein a preproprotein; pappa	-1.5019	-1.09189	-0.618952	-0.873776
NM_002609	platelet-derived growth factor receptor beta; pdgfrb	-1.06147	-0.605928	-0.14074	0.115837
NM_002616	period 1; per1	0.98756	0.655223	1.69789	0.304733
NM_002632	placental growth factor, vascular endothelial growth factor-related protein; pgf	-0.689585	-1.57575	-0.44087	0.0374011
NM_002727	proteoglycan 1, secretory granule; prg1	1.05566	1.09746	1.11631	0.610019
NM_002738	protein kinase c, beta 1; prkcb1	-0.268564	-1.0537	-0.474186	-0.509311
NM_002740	protein kinase c iota; prkci	-1.20096	-0.448311	-0.444685	-0.159609
NM_002779	pleckstrin and sec7 domain protein; psd	0.431229	1.06505	0.314338	-0.394257
NM_002857	peroxisomal farnesylated protein; pxf	-0.217474	-0.920689	0.652616	-1.16819
NM_002862	phosphorylase, glycogen; brain; pygb	0.138669	1.30263	1.44499	0.590489
NM_002914	replication factor c (activator 1) 2 (40kd); rfc2	0.146643	0.0451703	-0.771019	-1.05065
NM_002934	ribonuclease, rnase a family, 2 (liver, eosinophil-derived neurotoxin); rnase2	-0.140635	-0.438925	-0.804696	-1.01259
NM_002959	sortilin 1; sort1	1.1568	1.3067	0.784943	0.526967
NM_003014	secreted frizzled-related protein 4; sfrp4	-0.914226	-0.428076	-1.3901	-0.278259
NM_003062	slit homolog drosophila; slit3	-1.0108	-0.653857	-0.630384	-0.924358
NM_003068	slug homolog, zinc finger protein (chicken); slug	-1.16013	-0.714912	0.349111	-1.54763
NM_003118	secreted protein, acidic, cysteine-rich (osteonectin); sparc	-0.235985	-0.125635	-0.253674	1.82447
NM_003138	sfrs protein kinase 2; srpk2	-1.35239	0.117058	-0.834677	-0.608642
NM_003155	stanniocalcin 1; stc1	-0.575159	-1.17663	-0.483414	-0.52701
NM_003160	serine/threonine kinase 13 (aurora/ipl1-like); stk13	0.234104	0.510642	0.0702493	-1.48736
NM_003215	tec protein tyrosine kinase;	-0.132965	-0.114999	-1.12459	0.0992895
NM_003238	transforming growth factor, beta 2; tgfb2	-1.13634	0.57227	0.30851	-1.13936
NM_003247	thrombospondin 2; thbs2	-1.02911	-1.51199	-1.31513	-0.34442
NM_003253	t-cell lymphoma invasion and metastasis 1; tiam1	-0.654277	0.641844	0.273471	-1.77724
NM_003292	translocated promoter region (to activated met oncogene); tpr	0.148926	0.429286	-1.24507	-0.2098
NM_003297	nuclear receptor subfamily 2, group c, member 1; nr2c1	-1.33551	0.222049	-0.117993	-0.110505
NM_003372	von hippel-lindau binding protein 1; vbp1	0.855523	-0.398686	1.12668	0.0436146
NM_003376	vascular endothelial growth factor; vegf	-1.59886	-1.41374	-0.523224	-0.988224
NM_003480	microfibril-associated glycoprotein-2; magp2	0.856274	1.11943	0.585509	-0.301212
NM_003485	g protein-coupled receptor 68; gpr68	2.84151	1.76348	0.302722	-1.08257
NM_003530	h3 histone family member b; h3fb	1.17431	0.823805	1.29195	0.768982
NM_003532	h3 histone family member d; h3fd	0.382118	1.18779	0.306189	0.122415
NM_003534	h3 histone family member h; h3fh	0.485362	4.22718	1.55959	1.5733
NM_003560	phospholipase a2, group vi (cytosolic, calcium-independent); pla2g6	1.69952	-0.557935	0.140484	0.129902
NM_003637	integrin, alpha 10; itga10	0.241248	1.0766	1.08006	0.0415158
NM_003664	adaptor-related protein complex 3, beta 1 subunit; ap3b1	0.432883	-1.4892	0.507552	0.975261
NM_003667	g protein-coupled receptor 49; gpr49	0.232824	0.454855	0.237614	1.02474
NM_003670	differentiated embryo chondrocyte expressed gene 1; bhlhb2	-0.677747	-1.19552	-0.865651	-0.633896
NM_003681	pyridoxal kinase; pdxk	0.401379	0.19575	0.24065	1.09675
NM_003693	acetyl ldl receptor; srec=scavenger receptor expressed by endoth; srec	-0.0571403	-0.1206	0.29032	-1.03195
NM_003743	nuclear receptor coactivator 1; ncoa1	-1.05402	0.132448	-0.00659787	-0.29131
NM_003782	udp-gal:betaglcnac beta 1,3-galactosyltransferase 4; b3galt4	0.73544	1.05912	0.044876	-0.929704
NM_003820	tumor necrosis factor receptor superfamily, member 14; herpesvirus entry mediator; tnfrsf14	0.455637	-0.155609	-0.00175201	1.70298
NM_003881	wnt1 inducible signaling pathway protein 2; wisp2	-1.62451	-1.65946	-1.02364	-0.737419
NM_003897	immediate early response isoform short; ier3	-1.52098	-1.77014	-1.66277	-1.77921
NM_003900	sequestosome 1; sqstm1	-1.06889	-0.807836	0.591817	-0.488551
NM_003944	selenium binding protein 1; selenbp1	-0.235246	0.116154	-0.184114	-1.02298
NM_003965	chemokine (c-c motif) receptor-like 2; ccrl2	-0.609841	1.22828	0.170347	-0.911517
NM_004029	interferon regulatory factor 7 isoform b; irf7	1.1901	0.285928	0.213165	0.0317114
NM_004040	ras homolog gene family, member b; arhb	1.02382	0.549452	-0.0886934	-0.00283515
NM_004052	bcl2/adenovirus e1b 19kd-interacting protein 3; bnip3	-0.480775	-0.939092	-1.03653	-0.75851
NM_004082	dynactin 1, isoform 1; dctn1	-1.17885	0.598787	0.459478	0.0892329
NM_004183	vitelliform macular dystrophy (best disease, bestrophin); vmd2	-0.892836	-0.616924	-0.0184752	-1.54739
NM_004184	tryptophanyl-trna synthetase; wars	-1.11097	-0.863854	0.116067	0.141246
NM_004203	membrane-associated tyrosine- and threonine-specific cdc2-inhibitory kinase; pkmyt1	0.389316	1.47771	-0.0261997	0.180099
NM_004237	thyroid hormone receptor interactor 13; trip13	0.666314	2.23925	0.287909	0.955793
NM_004267	carbohydrate (chondroitin 6/keratan) sulfotransferase 2; chst2	0.266218	0.327986	1.17535	0.319036
NM_004331	bcl2adenovirus e1b 19kd-interacting protein 3-like; bnip3l	-0.544857	-1.23972	-0.700025	-0.534361
NM_004369	alpha type vi collagen isoform 1; col6a3	-1.20469	-0.683905	0.236716	-0.380064
NM_004385	chondroitin sulfate proteoglycan 2 (versican); cspg2	-0.96999	-0.102887	-0.918546	-1.06595
NM_004389	catenin (cadherin-associated protein), alpha 2; ctnna2	-1.23668	0.348922	1.14202	0.0141964
NM_004530	matrix metalloproteinase 2 preproprotein; mmp2	-0.725764	-1.02541	-1.68933	-0.306389
NM_004567	6-phosphofructo-2-kinase/fructose-2, 6-biphosphatase 4; pfkfb4	-0.250818	-1.08043	-0.721689	-0.523339
NM_004605	sulfotransferase family, cytosolic, 2b, member 1; sult2b1	0.216056	0.387786	-0.720595	2.27732
NM_004612	transforming growth factor, beta receptor i (activin a receptor type ii-like kinase, 53kd); tgfbr1	-0.831228	-1.10952	-0.887956	-0.87349
NM_004661	cell division cycle protein 23; cdc23	0.477524	-0.065553	0.39901	1.14832
NM_004713	serologically defined colon cancer antigen 1; sdccag1	0.144868	0.623565	0.300136	-1.10981
NM_004772	p311 protein; p311	0.170041	0.0605004	-1.028	-0.593269
NM_004784	n-deacetylase/n-sulfotransferase (heparan glucosaminyl) 3; ndst3	-1.21021	-0.837953	-0.152853	-0.156075
NM_004797	adipose most abundant gene transcript 1; apm1	0.0689799	-0.494254	0.227764	-1.26562
NM_004852	one cut domain, family member 2; onecut2	0.530734	1.01689	0.148311	-0.278438
NM_004864	prostate differentiation factor; plab	-0.782345	-1.53627	0.301162	-0.370757
NM_004952	ephrin-a3; efna3	-1.01754	0.402591	0.197483	-0.173661
NM_005007	nuclear factor of kappa light polypeptide gene enhancer in b-cells inhibitor-like 1; nfkbil1	-1.17019	-0.29663	-0.131807	-0.00553589
NM_005030	polo-like kinase drosophila; plk	0.965911	1.08551	0.491459	0.792286
NM_005035	mitochondrial dna-directed rna polymerase precursor; polrmt	0.0261396	0.247166	0.2151	1.17767
NM_005076	contactin 2 (axonal); cntn2	0.0887024	0.945467	-1.25054	0.359785
NM_005165	aldolase c, fructose-bisphosphate; aldoc	1.47715	0.716079	-0.0216902	-0.955283
NM_005168	ras homolog gene family, member e; arhe	-0.422718	-0.310486	-0.106062	-1.15773
NM_005192	cyclin-dependent kinase inhibitor 3; cdkn3	1.0652	2.28495	0.560249	0.877645
NM_005227	ephrin-a4; efna4	0.313201	-0.338875	-1.03205	0.918729
NM_005230	elk3 protein; elk3	0.163089	0.344084	0.938927	1.09274
NM_005239	v-ets erythroblastosis virus e26 oncogene homolog 2 (avian); ets2	0.533796	1.69733	0.258486	0.466435
NM_005242	coagulation factor ii thrombin receptor-like 1; f2rl1	0.531291	-0.212556	1.01388	-0.163272
NM_005252	v-fos fbj murine osteosarcoma viral oncogene homolog; fos	0.0320391	0.143146	1.01946	0.1404
NM_005259	growth differentiation factor 8; gdf8	0.785788	-1.34938	0.00290867	-0.0249495
NM_005304	g protein-coupled receptor 41; gpr41	-0.433793	-2.05544	0.187002	-0.123033
NM_005318	h1 histone family, member 0; h1f0	-0.0745358	0.400537	1.44295	-0.252371
NM_005322	h1 histone family, member 5; h1f5	1.19438	1.64376	1.12969	0.452589
NM_005328	hyaluronan synthase 2; has2	0.128556	-0.991535	-0.851908	-1.13082
NM_005332	hemoglobin, zeta; hbz	-0.518737	0.200501	-0.0518816	-1.2183
NM_005382	neurofilament 3 (150kd medium); nef3	-0.78015	0.193691	1.51544	-0.402807
NM_005418	suppression of tumorigenicity 5; st5	-0.462219	-0.462248	-1.41431	0.206737
NM_005420	sulfotransferase, estrogen-preferring; ste	1.18892	0.8461	0.161008	-0.77289
NM_005455	zinc finger protein 265; znf265	0.161897	1.03455	-0.0497215	-0.803068
NM_005471	glucosamine-6-phosphate isomerase; gnpi	-0.000468917	0.0391404	1.40732	0.185326
NM_005563	stathmin 1; stmn1	1.17967	0.982849	0.484961	0.439898
NM_005573	lamin b1; lmnb1	0.221629	1.73576	-0.0509829	-0.569644
NM_005586	myod family inhibitor; mdfi	-1.07582	-1.12022	-1.27466	-1.1275
NM_005611	retinoblastoma-like 2 (p130); rbl2	-1.06821	-0.804514	-0.25571	-0.191315
NM_005619	reticulon 2; rtn2	0.0124682	1.43187	0.0128271	0.278384
NM_005654	nuclear receptor subfamily 2, group f, member 1; nr2f1	0.142248	0.739009	0.727464	1.16635
NM_005658	tnf receptor-associated factor 1; traf1	1.11867	0.195394	0.133731	-0.0744895
NM_005705	pan-hematopoietic expression; phemx	-0.46601	0.130046	-1.27667	0.515813
NM_005711	egf-like repeats and discoidin i-like domains 3; edil3	-0.0824226	0.0299672	-0.432081	-1.18829
NM_005737	adp-ribosylation factor-like 7; arl7	-1.32321	-1.37835	-0.775288	-1.16003
NM_005777	rna binding motif protein 6; rbm6	1.18771	-0.0756778	2.04286	-0.0671608
NM_005786	serologically defined colon cancer antigen 33; sdccag33	1.45901	0.589331	-0.19213	-0.4162
NM_005821	nbr2	0.12611	-0.163201	0.157685	-1.13889
NM_005862	stromal antigen 1; stag1	-1.12724	-1.07948	-1.41185	-0.727046
NM_005883	adenomatous polyposis coli like; apcl	1.2305	-0.54314	-0.0458419	-0.0218637
NM_005884	p21-activated kinase 4; pak4	0.634408	0.584184	0.304914	-1.0182
NM_005887	deleted in lymphocytic leukemia, 1; dleu1	-0.437362	0.0697536	1.18966	-0.993925
NM_005899	membrane component, chromosome 17, surface marker 2; m17s2	-1.14702	0.1364	0.349826	0.251085
NM_005900	mad, mothers against decapentaplegic homolog 1 (drosophila); madh1	1.55676	2.48181	1.38713	1.37408
NM_005905	mad, mothers against decapentaplegic homolog 9 (drosophila); madh9	0.302919	1.33091	0.0448904	-0.103051
NM_005923	maperk kinase 5; map3k5	-0.175618	-0.135825	0.348998	1.15884
NM_005924	mesenchyme homeo box 2; meox2	0.0297179	1.32609	0.836952	0.63168
NM_005965	myosin light chain kinase, isoform 6; mylk	-0.53229	0.074624	-0.804221	-1.10684
NM_005974	proline dehydrogenase; prodh	-0.252564	1.63294	-0.449401	0.665617
NM_005977	ring finger protein (c3h2c3 type) 6; rnf6	-1.42113	-0.133581	-0.190519	0.401122
NM_005979	s100 calcium-binding protein a13; s100a13	0.0391302	-1.10005	-0.832631	0.725163
NM_006006	zinc finger protein 145 kruppel-like expressed in promyelocytic leukemia; znf145	0.367969	1.10197	0.68848	1.41353
NM_006031	pericentrin b; pcnt2	-2.03637	0.752756	-0.384065	-1.5079
NM_006042	heparan sulfate d-glucosaminyl 3-o-sulfotransferase 3a1; hs3st3a1	-1.35542	-0.00842433	-0.0814878	0.0849763
NM_006072	small inducible cytokine subfamily a (cys-cys), member 26; scya26	0.423739	1.89714	-0.0974967	0.289804
NM_006097	myosin regulatory light chain 2, smooth muscle isoform; myrl2	1.2279	-0.059354	-0.303891	-0.205766
NM_006134	chromosome 21 open reading frame 4; c21orf4	-1.1919	0.13736	0.0924966	0.245854
NM_006206	platelet-derived growth factor receptor alpha precursor; pdgfra	-1.01018	-0.639184	-0.201203	0.305702
NM_006209	ectonucleotide pyrophosphatase/phosphodiesterase 2 (autotaxin); enpp2	-0.31841	-0.0735769	-0.759104	-1.03013
NM_006215	serine (or cysteine) proteinase inhibitor, clade a (alpha-1 antiproteinase, antitrypsin), member 4; serpina4	0.666521	-0.353461	0.716431	1.29578
NM_006229	pancreatic lipase-related protein 1; pnliprp1	0.162535	0.42579	1.49037	0.300858
NM_006256	protein kinase c-like 2; prkcl2	-0.271911	0.0303115	-0.240541	-1.1647
NM_006278	sialyltransferase 4c (beta-galactosidase alpha-2,3-sialytransferase); siat4c	0.994855	1.02636	0.580324	0.0930685
NM_006290	tumor necrosis factor, alpha-induced protein 3; tnfaip3	0.0800996	0.434168	1.07777	0.648343
NM_006350	follistatin isoform fst317 precursor; fst	-1.17792	-0.96734	-0.00518179	-0.0150613
NM_006352	zinc finger protein 238; znf238	0.571567	-0.370146	0.879413	-1.32827
NM_006362	nuclear rna export factor 1; nxf1	-0.387934	0.501365	0.0935184	-1.18244
NM_006437	poly(adp-ribosyl)transferase-like 1; adprtl1	-2.25039	-0.321636	-0.00563728	-0.990664
NM_006456	sialyltransferase; sthm	-0.125497	0.133026	-0.379226	1.13724
NM_006486	fibulin 1 isoform d; fbln1	0.0503313	0.558101	1.23997	0.89248
NM_006488	ketohexokinase isoform b; khk	-0.299467	0.731362	1.17346	-0.498398
NM_006509	v-rel reticuloendotheliosis viral oncogene homolog b, nuclear factor of kappa light polypeptide gene enhancer in b-cells 3 (avian); relb	-1.09836	-0.95141	-0.282303	-0.441979
NM_006516	solute carrier family 2 (facilitated glucose transporter), member 1; slc2a1	-1.34165	-1.52577	-1.81258	-1.42047
NM_006528	tissue factor pathway inhibitor 2; tfpi2	0.852337	0.956279	1.55952	2.21897
NM_006530	glioma-amplified sequence-41; gas41	-1.09094	0.317429	0.311272	-0.474855
NM_006533	melanoma inhibitory activity; mia	-1.07297	-0.841157	-0.269672	1.61173
NM_006552	lipophilin a; scgb1d1	-0.381338	-1.55288	0.399506	0.0659187
NM_006575	mitogen-activated protein kinase kinase kinase kinase 5; map4k5	-0.27726	0.179775	0.0994513	-1.04286
NM_006609	mitogen-activated protein kinase kinase kinase 2; map3k2	-1.33105	0.0207747	0.0235762	-0.145427
NM_006670	5t4 oncofetal trophoblast glycoprotein; 5t4	-1.35811	0.823863	0.386818	0.432166
NM_006756	transcription elongation factor a (sii), 1; tcea1	-1.45254	-0.566629	0.164529	-0.0353331
NM_006779	cdc42 effector protein 2; cep2	0.813021	1.55107	0.698117	0.0230421
NM_006786	urotensin 2, preproprotein isoform b; uts2	-0.52109	-0.699039	-0.171857	-1.44335
NM_006901	myosin ixa; myo9a	-0.878305	0.489047	0.0107549	-1.15637
NM_006933	solute carrier family 5 (inositol transporters), member 3; slc5a3	0.223338	-0.161312	-0.20718	-1.12023
NM_006980	mitochondrial transcription termination factor precursor; mterf	-1.01493	0.0460817	1.29987	-0.240035
NM_007016	protein similar to e.coli yhdg and r. capsulatus nifr3; pp35	-0.318934	-0.539116	0.113661	1.14705
NM_007019	ubiquitin carrier protein e2-c; ube2c	0.40994	1.45542	0.0701536	-0.34923
NM_007021	decidual protein induced by progesterone; depp	-0.421053	-0.986561	0.267615	-1.01485
NM_007030	brain-specific protein p25 alpha; p25	-0.45121	-1.06101	0.146868	0.412046
NM_007080	sm protein f; lsm6	0.0167232	0.315399	-0.39882	-1.36702
NM_007202	a kinase (prka) anchor protein 10; akap10	0.876563	-0.457554	-0.472675	-1.25023
NM_007254	polynucleotide kinase 3'-phosphatase; pnkp	0.587266	0.374772	-0.0976969	-1.20027
NM_007283	monoglyceride lipase; mgll	0.721983	1.0612	0.718362	0.543888
NM_007315	signal transducer and activator of transcription 1, 91kd; stat1	-1.03189	-0.73071	-0.326978	-0.437565
NM_012112	chromosome 20 open reading frame 1; c20orf1	0.923703	2.92318	1.22187	0.919471
NM_012152	endothelial cell differentiation gene 7; edg7	0.218861	0.162501	1.29662	-0.000918783
NM_012211	integrin, alpha 11; itga11	-1.16321	-1.02874	-0.906083	-1.0979
NM_012242	dkk1	0.945754	1.44966	2.22576	0.554243
NM_012333	c-myc binding protein; mycbp	1.27679	0.325018	0.226336	0.36201
NM_012417	retinal degeneration b beta; rdgbb	-0.170733	0.0096519	1.75767	-0.159295
NM_012429	sec14 (s. cerevisiae)-like 2; sec14l2	-0.161542	0.572595	0.808172	1.82686
NM_012436	sperm associated antigen 8; spag8	-0.833701	-1.28076	-0.234978	0.318595
NM_012443	sperm associated antigen 6; spag6	0.123287	-0.239804	-0.0144486	-1.0437
NM_012449	six transmembrane epithelial antigen of the prostate; steap	0.0307249	-1.52091	0.815069	1.40131
NM_012459	translocase of inner mitochondrial membrane 8 (yeast) homolog b; timm8b	1.76447	1.56764	0.547258	-0.187994
NM_013230	cd24 antigen (small cell lung carcinoma cluster 4 antigen); cd24	0.104488	0.0553987	-1.22786	0.246027
NM_013244	udp-n-acetylglucosamine:a-13-d-mannoside beta-14-n-acetylglucosaminyltransferase iv-homolog; hgnt-iv-h	-0.903825	0.920755	0.582157	-1.36138
NM_013262	myosin regulatory light chain interacting protein; mir	0.136183	-0.105694	1.43078	-0.0831429
NM_013277	rac gtpase activating protein 1; racgap1	0.850993	1.00976	0.691909	0.346348
NM_013347	replication protein a complex 34 kd subunit homolog rpa4; hsu24186	1.10814	-0.700348	0.0345669	0.202697
NM_013356	monocarboxylate transporter 3; slc16a8	0.197119	-0.499169	-0.0919349	-1.3419
NM_013371	interleukin 19; il19	1.14049	0.113053	-0.319295	0.535002
NM_013401	rab3a interacting protein (rabin3)-like 1; rab3il1	1.01061	0.0158943	0.35303	0.243307
NM_013410	adenylate kinase 3; ak3	-1.58526	-1.97315	-1.56899	-1.33286
NM_014009	jm2 protein; ipex	-1.55106	0.309534	0.166045	-0.582591
NM_014026	hspc015 protein; hspc015	1.16129	1.49975	0.694317	0.0271937
NM_014053	flvcr protein; flvcr	0.504139	0.173734	-0.0528637	-1.01616
NM_014059	rgc32 protein; rgc32	-0.571133	1.07053	0.871031	0.312954
NM_014082	pro0397 protein; pro0397	-0.0241463	0.054299	0.165442	-1.96151
NM_014135	pro0641 protein;	-0.71078	-0.687502	1.402	0.24635
NM_014138	pro0659 protein; pro0659	-0.0700159	-0.539861	-0.108259	-1.41455
NM_014256	beta-1,3-n-acetylglucosaminyltransferase bgnt-3; b3gnt3	0.417815	0.558865	1.14632	-0.740879
NM_014257	cd209 antigen-like; cd209l	0.141159	0.0781746	0.228654	1.53613
NM_014260	hla class ii region expressed gene ke2; hke2	0.305094	0.508154	0.0269091	1.91372
NM_014332	small muscle protein, x-linked; smpx	0.202411	-0.79143	-0.0235293	1.50603
NM_014337	peptidylprolyl isomerase cyclophilin-like 2; ppil2	-1.23951	-0.928953	-0.204659	0.363353
NM_014351	sulfotransferase-related protein; sultx3	-0.479794	-0.226947	-0.598367	-1.22551
NM_014370	serine/threonine kinase 23; stk23	1.69253	0.808325	0.0406039	-0.365735
NM_014406	potassium large conductance calcium-activated channel, subfamily m, beta member 3-like; kcnmb3l	-1.17721	-0.760324	0.295622	0.23982
NM_014421	dickkopf homolog 2 (xenopus laevis); dkk2	0.560577	0.707157	1.0223	-0.00506077
NM_014474	acid sphingomyelinase-like phosphodiesterase; asml3b	1.03354	-0.267254	-0.142211	0.275697
NM_014483	rna binding motif, single stranded interacting protein 3; rbms3	-1.0672	-0.686381	0.108535	0.0359726
NM_014550	hypothetical protein; card10	-1.08992	0.37494	-0.77049	-0.663737
NM_014570	adp-ribosylation factor gtpase activating protein 1; arfgap1	0.92924	1.11176	0.620798	-0.175445
NM_014571	hairyenhancer-of-split related with yrpw motif-like; heyl	0.419562	1.15142	0.957832	-0.378278
NM_014650	kiaa0798 product;	0.329771	0.420243	-0.163224	-1.17998
NM_014684	kiaa0373 gene product; kiaa0373	1.04448	0.285893	0.228639	-0.835642
NM_014711	kiaa0419 gene product; kiaa0419	-1.36955	-0.0595207	0.456053	-0.0896014
NM_014735	kiaa0215 gene product; kiaa0215	-0.331021	-0.0277833	1.19573	-0.0378216
NM_014792	kiaa0125 gene product; kiaa0125	0.398408	-0.850855	1.24372	-0.72596
NM_014800	engulfment and cell motility 1; elmo1	-0.554383	-1.55933	0.199743	0.407444
NM_014808	kiaa0793 gene product; kiaa0793	-0.907623	-1.13517	-1.64023	-1.25487
NM_014872	kiaa0354 gene product; kiaa0354	-1.94003	0.274229	0.416013	0.0100173
NM_014879	g protein-coupled receptor 105; gpr105	0.868092	1.36369	0.134642	0.572038
NM_014889	metalloprotease pitrilysin family; mp1	1.1834	-0.226699	0.146886	-0.0475259
NM_015113	kiaa0399 protein; kiaa0399	-1.30342	0.353834	-0.167562	-0.175177
NM_015185	cdc42 guanine exchange factor 9; arhgef9	1.054	0.332656	0.415026	0.217448
NM_015424	dkfzp586n2124 protein;	1.13801	0.0475911	0.2681	-0.695727
NM_015474	dkfzp564a032 protein; samhd1	0.698067	1.40624	1.63263	2.06515
NM_015722	calcyon	0.321629	0.333893	-0.714229	1.10885
NM_015726	h326	0.184187	-1.09586	1.00598	1.48616
NM_015865	rach1; slc14a1	0.398749	0.252198	0.397748	1.39255
NM_015922	nad(p) dependent steroid dehydrogenase-like; h105e3; h105e3	-1.06401	-0.183686	1.56759	0.10675
NM_015947	cgi-18 protein; loc51008	1.20335	0.0708523	-0.0538018	0.725616
NM_015954	cgi-26 protein; loc51071	-0.999637	1.22719	0.234051	0.105972
NM_015967	lymphoid-specific protein tyrosine phosphatase, isoform 1; ptpn22	-1.64468	-0.393185	1.13461	0.0558076
NM_015983	ubiquitin-conjugating enzyme hbuce1; loc51619	0.56257	-0.309779	-1.60586	-0.72528
NM_016056	cgi-119 protein; loc51643	1.08981	0.444189	0.420797	0.61517
NM_016186	protein z-dependent protease inhibitor precursor; serpina10	-0.0180737	-0.182844	-0.292746	1.44421
NM_016215	neu1 protein; loc51162	-0.811426	-0.807099	-1.2019	-1.24701
NM_016347	putative n-acetyltransferase camello 2; cml2	0.51504	0.428689	-0.0567878	1.15408
NM_016348	putative tumor suppressor; c5orf4	-0.354968	-0.212406	-0.472134	-1.01139
NM_016477	hypothetical protein; loc51245	-1.15539	-0.677933	-0.429685	-0.492725
NM_016489	uridine 5' monophosphate hydrolase 1; umph1	-0.974468	0.88685	1.03814	-1.19309
NM_016567	brca2 and cdkn1a-interacting protein, isoform bccipalpha; bccip	-1.01333	0.175574	0.31182	0.389284
NM_016591	core 2 beta-16-n-acetylglucosaminyltransferase 3; loc51301	-1.09267	0.629612	-1.95206	-0.0835896
NM_016626	hypothetical protein; loc51320	-1.23861	0.0799546	0.449413	0.350183
NM_016651	heptacellular carcinoma novel gene-3 protein; loc51339	-0.534314	-0.589581	0.0202532	-1.44782
NM_016654	ga-binding protein transcription factor, beta subunit 1 (53kd), isoform beta 2; gabpb1	0.103084	-0.07088	0.566822	-1.00103
NM_017412	frizzled homolog 3 (drosophila); fzd3	-1.38452	0.115064	0.358327	-0.270896
NM_017442	toll-like receptor 9; tlr9	-2.09188	0.623802	0.626604	-0.00416445
NM_017489	telomeric repeat binding factor isoform 1; terf1	0.3703	1.27694	0.761565	-0.162857
NM_017547	hypothetical protein; h17	0.92539	1.23586	0.565354	-0.0417949
NM_017593	homolog of mouse bmp-2 inducible kinase; bike	-0.621281	1.0287	-0.290952	-0.570055
NM_017643	hypothetical protein flj20055; flj20055	-0.0923334	0.151796	1.24697	-0.42814
NM_017646	trna isopentenylpyrophosphate transferase; ipt	-0.683166	-0.302527	1.14084	0.866626
NM_017678	hypothetical protein flj20127; flj20127	-0.997206	0.0923964	1.00669	0.305476
NM_017689	hypothetical protein flj20151; flj20151	-0.907299	-1.22536	-1.11057	-0.469744
NM_017715	hypothetical protein flj20216; flj20216	1.30537	-1.08958	1.73495	0.499322
NM_017723	hypothetical protein flj20245; flj20245	-1.00348	0.430984	0.723797	0.887758
NM_017805	hypothetical protein flj20401; flj20401	-1.22938	0.43539	-0.360514	0.607163
NM_017868	hypothetical protein flj20535; flj20535	1.04062	1.37964	0.496209	-0.08787
NM_017870	hypothetical protein flj20539; flj20539	-0.447225	-0.639893	-0.0935174	-1.30579
NM_017938	hypothetical protein flj20716; flj20716	1.22408	-0.638686	0.7454	-1.4428
NM_017939	hypothetical protein flj20718; flj20718	1.00444	0.291301	0.625736	0.26768
NM_017956	hypothetical protein flj20772; flj20772	-1.10086	0.204435	-0.449151	-0.241181
NM_017984	hypothetical protein flj10057; flj10057	-1.87701	2.22985	1.92161	-1.95612
NM_018010	hypothetical protein flj10147; flj10147	-0.0839139	-0.696076	-0.959794	-1.07144
NM_018043	hypothetical protein flj10261; flj10261	-0.127428	-1.15631	-0.453657	-0.737006
NM_018080	hypothetical protein flj10381; flj10381	-0.961841	0.214927	-1.26083	1.08137
NM_018098	hypothetical protein flj10461; flj10461	0.659725	1.47362	0.0979793	1.22682
NM_018115	hypothetical protein flj10498; flj10498	-1.06193	0.309255	0.0298383	-0.353121
NM_018145	hypothetical protein flj10579; flj10579	-0.26246	0.270743	1.04426	0.443889
NM_018148	hypothetical protein flj10583; flj10583	0.549423	0.337242	0.367742	1.09306
NM_018152	hypothetical protein flj10600; flj10600	-1.01201	-1.93498	0.80635	-0.586084
NM_018162	hypothetical protein flj10633; flj10633	0.24457	1.80555	1.10321	0.613797
NM_018167	hypothetical protein flj10648; flj10648	-0.495828	1.17584	0.54465	-0.439857
NM_018204	cytoskeleton associated protein 2; ckap2	1.31338	1.21552	0.202172	0.175533
NM_018230	hypothetical protein flj10814; flj10814	-1.41383	0.257204	-0.018296	0.202564
NM_018233	hypothetical protein flj10826; flj10826	0.0967237	1.17602	0.270411	0.295373
NM_018301	hypothetical protein flj11016; flj11016	0.0177828	1.13876	-0.0639871	0.200002
NM_018304	hypothetical protein flj11029; flj11029	0.905135	1.68335	0.724165	0.263811
NM_018357	hypothetical protein flj11196; flj11196	-1.10015	-0.663785	-0.00413097	-0.204163
NM_018371	chondroitin beta14 n-acetylgalactosaminyltransferase; chgn	-1.30292	-0.0969258	-0.468061	0.114704
NM_018381	hypothetical protein flj11286; flj11286	-0.0203383	-0.0677317	-0.113117	1.04361
NM_018410	hypothetical protein dkfzp762e1312; dkfzp762e1312	-1.00933	1.52892	0.876509	0.682747
NM_018453	uncharacterized bone marrow protein bm036; bm036	-1.01077	0.116567	-0.135872	0.611011
NM_018485	g protein-coupled receptor c5l2; loc55868	0.399617	1.31721	0.495191	1.04744
NM_018490	g protein-coupled receptor 48; gpr48	-0.534308	-0.85505	-1.05727	-1.22544
NM_018512	hypothetical protein pro2015; pro2015	-0.883291	-0.133713	0.477949	1.98316
NM_018532	hypothetical protein pro2610; pro2610	-1.31834	1.92364	1.32909	-0.0407739
NM_018572	hypothetical protein pro1051; pro1051	1.11418	0.477382	-0.121419	0.127303
NM_018579	hypothetical protein pro1278; loc51312	-1.04248	-0.357679	-0.1384	0.181645
NM_018621	hypothetical protein pro2198; pro2198	-0.235553	-1.55405	0.457835	1.13795
NM_018649	core histone macroh2a2.2; macroh2a2	-0.0228934	-0.0435035	-0.506875	-1.20343
NM_018685	anillin, actin binding protein (scraps homolog, drosophila); anln	1.39234	3.02544	1.06118	0.577706
NM_018894	egf-containing fibulin-like extracellular matrix protein 1, isoform b; efemp1	-1.26362	-0.866005	-0.521141	-0.153663
NM_018905	protocadherin alpha 2, isoform 1 precursor; pcdha2	-0.225012	1.44073	0.101753	-0.782803
NM_018937	protocadherin beta 3 precursor; pcdhb3	-1.20495	0.415409	0.625832	-0.0761196
NM_018945	phosphodiesterase 7b; pde7b	-1.50238	-1.54663	-0.162755	-0.123963
NM_018980	taste receptor t2r5; tas2r5	-1.09343	-0.106888	-0.0469126	0.204703
NM_018985	hypothetical protein; hcgiv.9	1.0026	0.316691	-0.659631	0.0225996
NM_019058	rtp801; rtp801	-1.54941	-1.44601	-0.0938301	-0.508028
NM_019847	ankylosis progressive homolog; ankh	0.0713448	0.416565	0.40518	1.0168
NM_019886	carbohydrate (n-acetylglucosamine 6-o) sulfotransferase 7; chst7	1.08351	0.136629	0.168951	0.189907
NM_019894	transmembrane protease, serine 4; tmprss4	0.814421	1.07692	0.442266	0.06215
NM_020142	nadh:ubiquinone oxidoreductase mlrq subunit homolog; loc56901	-2.01893	-2.06678	-1.80324	-1.51723
NM_020169	latexin protein; lxn	-1.13867	-0.169554	-0.353124	-0.120047
NM_020314	hypothetical protein; loc57020	0.269364	-0.260296	0.196309	1.70372
NM_020351	smooth muscle cell-expressed and macrophage conditioned medium-i; loc57086	0.579788	1.18404	0.496688	0.982962
NM_020366	retinitis pigmentosa gtpase regulator interacting protein 1; rpgrip1	-1.77407	-0.388297	-0.181131	-0.288225
NM_020375	chromosome 12 open reading frame 5; c12orf5	-1.88434	0.590135	0.70379	-0.116845
NM_020400	putative g protein-coupled receptor 92; gpr92	-0.456693	-0.610546	0.727352	-1.10945
NM_020660	connexin-36; cx36	0.543621	0.214149	-0.289515	-1.39916
NM_020777	vps10 domain receptor protein sorcs 2; sorcs2	-0.194305	0.0397236	-1.51304	-0.191471
NM_020909	kiaa1548; kiaa1548	1.1487	0.858286	-0.792275	0.340417
NM_020975	ret proto-oncogene, isoform a precursor; ret	-1.00557	0.290928	-0.0913122	-1.06504
NM_020977	ankyrin 2, isoform 2; ank2	1.6984	-0.195244	0.117474	0.145211
NM_021052	h2a histone family member a; h2afa	0.613118	1.42632	0.438536	0.00360714
NM_021127	phorbol-12-myristate-13-acetate-induced protein 1; pmaip1	0.855179	0.54225	1.52713	0.447884
NM_021154	phosphoserine aminotransferase, isoform 2; psa	-1.63695	-1.19268	0.0972185	-0.0431438
NM_021219	junctional adhesion molecule 2; jam2	-0.274691	-0.618239	-0.828472	-1.08252
NM_021238	tera protein; tera	1.00638	0.368105	0.386241	0.698667
NM_021247	protamine 3; prm3	1.38303	1.27946	0.423817	-0.159517
NM_021570	barh-like homeobox 1; barx1	0.137441	-1.04669	0.534069	0.0872738
NM_021641	a disintegrin and metalloprotease domain 12, isoform 2 preproprotein; adam12	-1.01181	-0.647672	-0.617457	-0.361654
NM_021643	gs3955 protein; gs3955	-1.35914	1.0467	0.790688	0.767568
NM_021647	kiaa0626 gene product; kiaa0626	0.291813	0.208705	1.20478	-0.390368
NM_021706	leukocyte-associated ig-like receptor isoform b; lair1	0.697627	-0.982704	-1.45513	0.14921
NM_021798	interleukin 21 receptor; il21r	0.836537	-0.763916	-1.33156	-0.0167585
NM_021824	nif3 (ngg1 interacting factor 3, s.pombe homolog)-like 1; nif3l1	-0.543602	-0.0602685	0.466463	-2.07069
NM_021953	forkhead box m1; foxm1	1.35938	2.27893	0.998344	0.465305
NM_021977	solute carrier family 22 (extraneuronal monoamine transporter), member 3; slc22a3	-1.27785	-0.247456	-1.62685	-0.460949
NM_022047	differentially expressed in fdcp 6 homolog (mouse); def6	-1.28744	-0.268477	-0.203258	-0.570393
NM_022048	casein kinase gamma 1; csnk1g1	0.335458	-2.32807	0.85509	0.388552
NM_022082	hypothetical protein flj23412; flj23412	-1.14191	0.362923	0.206081	0.89174
NM_022116	fidgetin-like 1; fignl1	-1.21644	-0.603486	1.09263	-0.0941781
NM_022168	melanoma differentiation associated protein-5; mda5	-1.03539	0.0242289	-0.105163	-0.0461975
NM_022173	tia1 protein, isoform 2; tia1	1.26222	0.159987	0.0543526	-0.169362
NM_022346	chromosome condensation protein g; hcap-g	-0.283002	0.0764888	1.23662	0.784838
NM_022363	lim homeobox protein 5; lhx5	0.515383	0.211716	-1.03319	-0.0558958
NM_022458	limb region 1 protein; c7orf2	0.255424	-1.52063	1.1846	-0.768706
NM_022496	hypothetical protein flj13433; flj13433	0.508577	0.818296	1.87216	-0.73797
NM_023035	calcium channel, alpha 1a subunit, isoform 2; cacna1a	0.108094	1.035	0.396674	0.0751271
NM_023037	hypothetical protein cg003; 13cdna73	-0.610991	1.08249	-0.123719	-0.14064
NM_023917	taste receptor, type 2, member 9; tas2r9	0.186607	0.393914	-1.23247	0.04693
NM_023932	hypothetical protein mgc2487; mgc2487	1.06504	0.366979	-0.0811968	-0.625828
NM_024053	hypothetical protein mgc861; mgc861	0.155988	0.652432	0.00029871	-1.32982
NM_024056	hypothetical protein mgc5576; mgc5576	0.997729	1.09801	0.420345	0.610583
NM_024063	hypothetical protein mgc5347; mgc5347	-1.17105	-0.0217396	0.915292	0.81817
NM_024106	hypothetical protein mgc2663; mgc2663	-1.07746	0.422497	0.138106	-0.68894
NM_024322	hypothetical protein mgc11266; mgc11266	0.350019	1.24883	-0.275454	-0.182253
NM_024410	outer dense fibre of sperm tails 1; odf1	-0.632388	0.219872	-0.36143	-1.24416
NM_024506	hypothetical protein mgc10771; mgc10771	0.00736387	-0.185695	-0.438295	-1.13887
NM_024522	hypothetical protein flj12650; flj12650	-0.287014	0.370362	-1.06169	-0.204894
NM_024529	chromosome 1 open reading frame 28; c1orf28	1.99196	0.496975	0.531539	-0.138888
NM_024607	hypothetical protein flj14005; ppp1r3b	-1.34929	-0.149767	0.17117	-0.689181
NM_024611	hypothetical protein flj11896; flj11896	-0.437019	1.50939	-0.279992	-2.83269
NM_024645	hypothetical protein flj13842; flj13842	-1.07517	-0.503619	0.27622	-0.102135
NM_024733	hypothetical protein flj14345; flj14345	-1.21057	-0.395229	0.056893	-0.244595
NM_024741	hypothetical protein flj12827; flj12827	0.105343	-0.379409	1.18806	0.32321
NM_024807	hypothetical protein flj13693; flj13693	-0.725487	0.0814385	-1.88254	0.734193
NM_024808	hypothetical protein flj22624; flj22624	-3.07599	0.364571	-0.250747	-0.294961
NM_024816	hypothetical protein flj23282; flj23282	-0.180368	1.03214	1.31948	-0.559421
NM_024832	hypothetical protein flj22439; flj22439	-1.18318	-0.12623	0.0672059	-0.0928577
NM_024872	hypothetical protein flj22570; flj22570	0.289563	1.03818	0.0620686	0.149991
NM_024874	hypothetical protein flj14225; flj14225	-1.25131	-0.0824678	-0.00912794	-0.314081
NM_024913	hypothetical protein flj21986; flj21986	0.676845	1.4606	-0.302322	0.1258
NM_024923	hypothetical protein flj22389; flj22389	0.349765	-1.37873	-0.332089	0.597597
NM_024938	hypothetical protein flj11383; flj11383	-0.377157	0.145976	0.259705	-1.11404
NM_025030	hypothetical protein flj20972; flj20972	-1.70423	0.533037	1.06257	0.542391
NM_025055	hypothetical protein flj23168; flj23168	0.878873	1.00433	0.202917	-0.0383352
NM_025159	hypothetical protein flj11577; flj11577	0.331659	0.111346	0.27378	1.28394
NM_025179	hypothetical protein flj11751; plxna2	0.54514	1.17936	0.715342	0.605613
NM_025195	g-protein-coupled receptor induced protein; c8fw	0.711672	0.987604	0.0652384	-1.022
NM_030791	sphingosine-1-phosphatase; loc81537	-1.05659	-0.517082	-1.20667	-1.26727
NM_030895	hypothetical protein flj14129; flj14129	-1.41316	0.892792	1.4162	-0.230611
NM_030943	amnionless protein; amn	-1.16041	-0.784593	-1.9209	-0.674251
NM_030955	a disintegrin-like and metalloprotease with thrombospondin type motif 12; adamts12	-0.0732747	0.0578309	-0.288594	-1.11241
NM_030966	keratin associated protein 1.3; krtap1.3	0.994591	1.25246	0.993155	0.410061
NM_030972	hypothetical protein mgc5384; mgc5384	-1.59748	-0.0815032	-0.322752	0.017412
NM_031301	hypothetical protein dkfzp564d0372; dkfzp564d0372	-1.10955	-0.295591	-0.272556	1.78202
NM_031305	hypothetical protein dkfzp564b1162; dkfzp564b1162	-0.14537	1.15578	1.15541	0.342385
NM_031891	cadherin 20 type 2 preproprotein; cdh20	0.430617	0.288101	1.14905	-0.478545
NM_031920	arg99 protein;	-0.186214	0.645553	1.38034	1.33919
NM_031945	oculospanin; ocsp	-0.206761	-0.903514	-1.18115	0.0178663
NM_031957	keratin associated protein 1.5; krtap1.5	1.44508	1.1166	0.871984	0.420965
NM_032029	fksg87 protein;	-1.68525	0.391016	-0.253633	-0.0627518
NM_032284	hypothetical protein flj14936; flj14936	-0.435789	-0.153188	-0.0830267	-1.0568
NM_032289	hypothetical protein dkfzp761b0514; dkfzp761b0514	0.551561	-1.33089	-0.356458	1.15137
NM_032290	hypothetical protein dkfzp761c121; dkfzp761c121	0.024069	0.55014	0.0507408	-1.01633
NM_032304	hypothetical protein mgc2605; mgc2605	-0.644224	-1.43669	-0.564505	-0.0517467
NM_032321	hypothetical protein mgc13057; mgc13057	-0.0734979	-0.382063	-1.17537	0.640745
NM_032353	hypothetical protein mgc10540; mgc10540	1.26211	0.177744	0.172003	0.242379
NM_032360	hypothetical protein mgc2404; mgc2404	-1.06594	-0.337873	-0.249458	-0.587949
NM_032391	small nuclear protein prac; prac	1.13175	0.672302	0.236175	-0.946556
NM_032415	caspase recruitment domain family member 11; card11	0.831588	-0.0395098	-0.130396	1.60161
NM_032513	hypothetical protein mgc11303 similar to zink transporter 2;	-0.588989	-0.266167	1.03877	-0.103531
NM_032587	caspase recruitment domain family member 6; card6	1.04687	0.0685281	0.674085	0.668557
NM_032603	lysyl oxidase-like 3; loxl3	0.394398	-0.792635	-0.770107	-1.22773
NM_032623	ovary-specific acidic protein; osap	-0.538992	-0.524153	1.0858	0.901565
NM_032710	hypothetical protein mgc13053; mgc13053	-0.691988	0.73302	1.43662	0.555021
NM_032751	hypothetical protein mgc15504; mgc15504	-0.577644	-1.01273	-1.29022	-0.943003
NM_032761	hypothetical protein mgc16075; mgc16075	0.279813	1.33458	0.299075	-0.526985
NM_032763	hypothetical protein mgc16142; mgc16142	-0.60956	0.0151572	1.10975	0.742091
NM_032796	syap1 protein;	-1.22234	0.718529	0.32841	0.488526
NM_032803	solute carrier family 7 cationic amino acid transporter y\+ system member 3; slc7a3	-0.308214	0.410991	-0.0835083	-1.0474
NM_032843	hypothetical protein flj14810; flj14810	-0.0821942	0.41778	-0.0948853	-1.15714
NM_032847	hypothetical protein flj14825; flj14825	-1.19928	0.506855	-0.180067	0.549924
NM_032930	hypothetical protein mgc13040; mgc13040	0.759149	-0.00552142	1.07471	0.00783338
NM_032992	caspase 6, isoform beta; casp6	-1.51687	-0.0573095	-0.337307	0.0166543
NM_033117	similar to riken cdna 2010004p11 musculus; mgc2734	-0.384369	1.02224	0.202257	0.511497
NM_033229	tripartite motif protein 15 isoform alpha; trim15	-0.134032	2.5939	0.75568	0.213685
NM_033250	promyelocytic leukemia protein isoform 11; pml	-0.500262	0.0461596	-0.358751	1.04218
NM_033312	cdc14 homolog a, isoform 2; cdc14a	0.822965	-1.01391	1.14837	-0.0828834
NM_033418	hypothetical protein mgc9084; mgc9084	-0.155429	-0.628716	-1.18003	-0.578074
NM_052827	cyclin-dependent kinase 2, isoform 2; cdk2	0.710537	1.22792	0.407321	0.801467
NM_053278	g protein-coupled receptor 102; gpr102	-0.839315	0.437598	-0.349337	-1.31096
NM_058240	solute carrier family sodium-calcium exchanger member 3 isoform b; slc8a3	1.1825	0.239054	0.833423	0.283738
NM_080596	h2a histone family member; h2as	1.11566	0.866497	0.972563	0.595927
NM_080657	vipirin; cig5	1.04117	-0.282546	-0.260859	-1.15315
NM_080791	testicular acid phosphatase precursor isoform c; acpt	-0.239116	0.201735	0.383119	1.28614
NM_130385	jaw1-related protein isoform b; mrvi1	1.86923	0.927192	-0.212284	-0.256992
NM_138417	hypothetical protein bc012173; loc112970	1.28896	0.185769	-0.0375574	0.232783
NM_138423	hypothetical protein bc012124; loc113201	-1.2472	-0.295967	0.0493215	-0.258346
NM_138446	hypothetical protein bc012331; loc115416	-1.37394	0.115332	0.0279142	-0.444364
NM_138482	hypothetical protein bc009264; loc151534	-0.206429	-0.368966	0.413667	1.03614
NM_138491	hypothetical protein bc010563; loc153516	-0.90343	-0.169171	-1.05315	-0.134326
NM_138569	hypothetical protein mgc18257; mgc18257	-1.06548	-0.374584	0.802969	0.0922458
S68581	n-ras {codon 61 deletion-insertion};	0.948991	1.3302	-0.538145	-0.21178
S73195	apolipoprotein b28.2 apob28.2 author's translation differs from conceptual translation; apo	-1.00085	0.161519	0.00479351	-0.257535
S76346	aml1=aml1 {alternatively spliced exons 5 and b};	-0.770431	-1.0086	-0.405839	-0.272917
S76738	bone-type alkaline phosphatase	1.0331	0.907475	0.919812	0.455346
S81294	dcc=deleted in colorectal cancer {alternatively spliced exon 1a}; map location 18q21.1	-1.03842	0.0577758	-0.384207	-0.455247
U50405	t cell receptor v-alpha 24; tcra	1.03976	0.0264513	-0.137704	-1.20469
U52144	isocitrate dehydrogenase	0.0164069	-1.34965	0.0995474	-0.256177
U66060.1.1.215422.12	ensembl genscan prediction	-0.853085	-0.286294	0.293081	-1.45229
U82320	unknown protein novel orf	0.945135	0.0603856	-0.539011	1.03068
U82944	anti-gp120 antibody igg heavy chain v region	0.430588	0.339682	-1.42494	0.916424
U84188	isolate pon igm heavy chain vh1 region precursor vh1-3	0.186195	0.555427	1.09248	0.966525
U86797	ig heavy chain v-region; vh-fon	0.226087	-1.00949	-0.366573	0.061967
U91202	t-cell receptor delta chain; tcrdv3j1	0.393912	-1.11084	-0.315014	1.18772
U96043	igg variable region heavy chain	0.00766349	-0.469054	-1.96777	0.807397
X13956	12s rna induced by polyri polyrc and newcastle disease virus; 9kd protein aa 1-82	0.106697	1.04125	0.652144	-0.0858511
X17116	alpha heavy chain	-0.0583457	-0.20392	-0.660528	1.38966
X58236	anti-lectin antibody epitope clone p368-8	0.257903	-0.219049	1.07805	0.489777
X80821	ribosomal protein l18a homologue	-1.14549	-0.364325	1.22639	-0.772576
X82545	prion protein	-1.17772	-0.762175	-0.223863	-0.389215
X92120	ewschop chimeric fragment; cdna from myxoid liposarcoma	-1.06706	-0.415725	-0.169793	0.107001
X98214	antibody heavy chain vdj region clone library 587h; anti-nicotinic acetylcholine receptor	-0.216043	0.0596532	-1.21905	-0.00431291
XM_003964	similar to p311 protein; loc157630	0.170931	0.0035869	-1.03091	-1.0082
XM_007302	hypothetical protein flj10111; flj10111	0.357449	1.16636	0.0948622	-1.4674
XM_011264	kiaa0372 product;	-0.0811559	1.34343	-0.32997	-0.686145
XM_011921	adp-ribosylation factor-like 3; arl3	1.42557	-0.227153	-0.346877	0.954751
XM_015513	small nuclear ribonucleoprotein polypeptide g; snrpg	1.58581	-0.0889737	0.0141371	0.618008
XM_015537	similar to kiaa0626 product; loc152921	-1.51585	0.142553	0.322403	0.365916
XM_015562	hypothetical protein flj23447NCBI critical mRNA entry	0.0854122	-1.09902	-1.11417	0.359295
XM_016498	hypothetical protein xp_016498; loc94827	-1.18328	-1.53016	-0.486786	-0.909489
XM_017654	x 009 protein; mds009	-1.05889	-1.05261	-0.432794	-0.282287
XM_017823	similar to unknown protein for mgc:8763; loc146831	-0.682528	-0.391784	-0.619368	-1.15212
XM_018336	similar to protein phosphatase 1d magnesium-dependent delta isoform loc83270NCBI critical mRNA entry	-1.12499	-0.614551	-0.640274	-0.228582
XM_027841	islet cell autoantigen 69kd ica1	1.07621	0.0956124	0.122032	-1.54276
XM_028190	similar to putative insulin-like growth factor ii associated protein; loc90017	0.171024	0.570512	1.36363	1.17982
XM_028219	kiaa1117; kiaa1117	1.38391	0.687602	0.167798	-0.874951
XM_028810	kiaa1755 protein; kiaa1755	-1.00843	-0.681345	0.528235	0.626842
XM_028958	similar to kiaa0638; loc90102	-0.698515	-0.743855	-0.641441	-1.13207
XM_030144	h4 histone family, member g; h4fg	1.12178	0.37414	0.860878	0.786521
XM_030485	similar to growth arrest and dna-damage-inducible protein gadd45 beta (negative growth-regulatory protein myd118) (myeloid differentiation primary response protein myd118) (h. sapiens); loc126563	1.05136	0.823852	1.10831	0.669789
XM_030739	jerky homolog mouse; jrk	1.10706	0.516568	0.74696	0.681674
XM_030743	cdna for differentially expressed co16; hsj001348	0.470553	0.873102	1.16761	0.637883
XM_031045	similar to line-1 reverse transcriptase homolog; loc90349	-0.628628	-0.920868	-0.48763	1.05522
XM_031117	hypothetical protein similar to hhl-pending; loc64749	-1.20925	0.286504	-0.0120128	0.212254
XM_031368	hypothetical protein from euroimage 384293; loc56964	1.64563	-0.0250249	-0.561659	0.51184
XM_033182	hypothetical protein flj22774; flj22774	0.185407	0.216104	-1.34046	0.248699
XM_033473	sal-like 2 drosophila; sall2	1.17142	-0.266449	-0.700647	-0.185436
XM_033592	similar to alpha-136-mannosylglycoprotein beta-16-n-acetyl-glucosaminyltransferase; mannosyl alpha-16--glycoprotein beta-16-n-acetyl-; alpha-mannoside beta-16-n-acetyl	-1.01564	-0.609802	0.236922	0.480503
XM_033935	hypothetical protein xp_033935; loc90762	-1.25181	0.483203	0.839298	0.0411846
XM_034154	similar to hypothetical protein; loc154889	-0.103145	0.203918	-0.555684	-1.2938
XM_034367	snf2-related cbp activator protein srcap	-0.195478	-0.296389	1.00439	0.226803
XM_034904	kiaa0912; kiaa0912	-0.839093	-0.521751	-0.76403	1.53136
XM_035970	kiaa0776; kiaa0776	1.134	-0.124401	-0.133377	-0.1379
XM_036855	hypothetical protein xp_036855; loc91194	0.603609	0.531806	-0.70761	1.27105
XM_036864	kiaa0184	-0.371957	0.147028	1.01283	0.268078
XM_037404	dkfzp434a236 protein;	-0.512332	-0.151726	1.27034	-0.714729
XM_037780	succinate-coa ligase gdp-forming beta subunit; suclg2	0.037177	-0.417148	-1.39156	-0.545299
XM_038441	early b-cell factor; ebf	-1.32031	-0.0116382	-0.057859	-0.256682
XM_038526	similar to hypothetical protein flj13322; loc91452	-1.20812	-0.118936	-0.186926	-0.179029
XM_038550	similar to ret finger protein-like antisense; loc150298	0.169454	0.163058	-0.725417	1.13685
XM_038576	similar to serinethreonine kinase 12; loc91461	-1.24931	0.321751	-0.507752	1.24808
XM_038952	hypothetical supported by ak024076 loc91521	-0.231015	-0.164216	0.0274736	-1.03473
XM_038999	kiaa1301; kiaa1301	-1.26343	0.236117	0.1105	-0.258762
XM_039077	similar to r13.4.p; loc91542	0.454971	0.967056	0.216826	-1.01256
XM_039951	hypothetical protein xp_039951; loc94412	-0.909859	-0.0115794	1.0257	-0.247051
XM_040574	lysyl oxidase-like 2; loxl2	-1.39968	-1.69335	-1.97751	-1.51793
XM_041083	similar to ventroptin-alpha; loc91851	-0.214131	0.0348306	0.09789	-1.1113
XM_041401	inhibitor of bruton's tyrsoine kinase; ibtk	-0.00243341	0.752274	-0.595098	-1.72653
XM_041497	kiaa1712; kiaa1712	-0.00757478	-1.04832	-0.220992	-0.298009
XM_042301	kiaa1546; kiaa1546	0.0575029	0.335102	0.176133	-1.00468
XM_042626	similar to kinesin family member c1; loc95229	0.731779	1.13739	0.313014	0.315756
XM_042813	integrin alpha 8; itga8	-1.08692	-0.323435	-1.23283	-0.606635
XM_042930	hypothetical protein dkfzp434n1817; dkfzp434n1817	0.332896	0.390432	-1.22456	0.105216
XM_043584	ankyrin repeat and socs box-containing asb1	-1.0298	-0.0279647	0.206375	-0.468225
XM_044375	hypothetical protein xp_044375; loc92334	-1.04843	0.383418	0.153054	0.370018
XM_044657	hypothetical protein xp_044657; loc92368	-0.0598087	-0.000224356	-0.170823	-1.01803
XM_045232	kiaa0322; kiaa0322	-0.415175	-0.00379524	0.150834	1.02728
XM_045250	hypothetical protein xp_045250; loc92465	-0.300322	1.09456	0.00231865	0.159485
XM_045337	tata box binding protein tbp-associated factor rna polymerase i b 63kd; taf1b	-1.21386	-0.0247949	0.253109	-0.562101
XM_045675	hypothetical protein xp_045675; loc92544	-1.04819	0.691185	0.0187774	-0.255082
XM_046050	similar to unknown protein for mgc:5149; loc92596	0.392912	1.09937	0.341292	-0.377542
XM_046148	hypothetical protein xp_046148; loc92618	1.07953	-0.180184	0.443374	-0.763034
XM_046977	hypothetical protein dkfzp547d155; dkfzp547d155	0.494737	-1.28315	-0.681767	0.907746
XM_047287	hypothetical protein xp_047287; loc92784	-0.174696	-0.707096	-1.47019	-0.485758
XM_047288	hypothetical protein from euroimage 2005326 loc56959	1.69247	0.405444	0.077228	-0.227871
XM_047707	kiaa1265; kiaa1265	1.36221	0.342837	-0.255625	-0.342295
XM_048119	kiaa0544; kiaa0544	-0.348425	1.25329	0.0453788	0.221195
XM_048258	similar to jun n-terminal kinase binding protein 1; jnk-binding kinase-binding loc148141	1.57166	0.763152	0.282674	0.0952125
XM_049046	hypothetical protein xp_049046; loc93070	0.151341	0.56081	0.700566	-1.16759
XM_049197	swap-70 protein; kiaa0640	0.339044	1.20516	0.704031	-0.537123
XM_049409	hypothetical protein xp_049409; loc93134	0.121761	-0.919134	0.1544	-1.23643
XM_050219	similar to myopodin protein; loc93279	-0.19405	-0.210617	-2.15406	-1.51445
XM_050345	udp glycosyltransferase 2 family polypeptide b4; ugt2b4	-1.21845	-0.0286068	0.950984	0.800577
XM_050460	hypothetical protein xp_050460; loc93314	0.457837	0.18677	0.266012	-1.0579
XM_050885	hypothetical protein xp_050885; loc93371	0.538604	-0.428905	-1.42182	-0.0102214
XM_051683	m-phase phosphoprotein mpp8; hsmpp8	-0.272503	-1.22723	0.459633	0.118889
XM_051860	hypothetical protein; kiaa1199	-0.467754	-1.31246	-2.08187	-1.38525
XM_051970	kiaa0694 product;	-0.345494	1.14809	0.453081	0.114777
XM_052253	hepatocyte growth factor hepapoietin a; scatter factor; hgf	1.03374	-0.695183	-0.911581	-0.0781847
XM_052428	similar to unnamed protein product; loc93594	-1.07322	0.0540425	-0.222527	-0.297027
XM_052597	kiaa1350; kiaa1350	-0.354211	0.00298483	-1.69598	-1.17771
XM_052607	similar to repetin; loc93617	-0.562266	1.30812	-0.185013	-0.500386
XM_052690	hypothetical protein xp_052690; loc93635	-1.37811	0.856208	0.129075	0.209942
XM_052761	hypothetical protein xp_052761; loc112451	-0.722325	-0.555495	0.0775044	-1.36593
XM_053402	hypothetical protein xp_053402; loc112868	-0.209863	0.717959	-0.454588	-1.04123
XM_053496	kiaa1077; kiaa1077	1.09234	1.53985	1.25213	-0.183569
XM_053531	hemicentrin; fibl-6	-0.59552	-0.339994	-1.33022	-0.491077
XM_054349	hypothetical protein xp_054349; loc113501	0.00432385	0.483659	-1.10005	0.63869
XM_064443	similar to keratin associated protein 1.1; loc125116	1.04335	1.10788	0.655772	0.0446201
XM_070279	similar to transcription factor sox-2; loc137208	0.127582	0.135745	1.00752	0.306384
XM_071434	cardiotrophin 1; ctf1	-1.23677	-0.178779	0.00826528	0.391291
XM_071456	hypothetical protein xp_071456; loc125356	0.217716	0.340348	1.16982	0.010961
XM_071619	hypothetical protein xp_071619; loc137634	-0.0501997	-0.0124404	-0.227656	1.1298
XM_071651	steroid sulfatase (microsomal), arylsulfatase c, isozyme s; sts	0.296868	0.675855	0.165846	1.0161
XM_083826	aldo-keto reductase family member c3 3-alpha hydroxysteroid dehydrogenase type ii; akr1c3	-0.968722	-1.00038	-0.308549	0.332759
XM_084008	similar to hypothetical protein mgc5384; loc147663	-1.03243	-0.682137	-0.234305	-0.341631
XM_084187	uncharacterized bone marrow protein bm033; c6orf35	-1.70582	-0.378025	1.72013	-1.16318
XM_084507	hypothetical protein flj22728; flj22728	-0.407094	-0.257743	0.959405	-1.07588
XM_084577	similar to unnamed protein product; loc143630	0.859243	-1.13497	0.395706	-0.426004
XM_084826	hypothetical protein xp_084826; loc144348	0.0128552	1.12731	-0.0957214	-0.474886
XM_085594	similar to kiaa0672 product; loc146811	1.42856	0.178752	-1.33225	1.79776
XM_085803	similar to unknown protein for mgc:17515; loc147525	1.13699	0.235703	0.425454	-0.542826
XM_086721	similar to dj353c17.1 novel protein; loc149920	0.247448	-1.09979	0.712495	-0.701536
XM_087089	kiaa0007; kiaa0007	-0.361018	1.07337	0.872946	-0.50839
XM_087690	sgc32445 protein; loc51308	0.197333	-1.2379	0.151299	-0.767838
XM_088409	hypothetical protein xp_088409; loc157869	1.39331	0.468473	-0.476464	-0.493554
XM_088718	similar to synovial sarcoma breakpoint 2; loc158936	-0.832562	-0.0863173	-1.67352	0.315694
XM_089359	hypothetical protein xp_089359; loc164092	0.19562	-0.306463	-1.01947	-0.285979
XM_092026	hypothetical protein xp_092026; loc163140	1.38442	-0.0705732	-0.328239	-0.295476
XM_092703	hypothetical protein xp_092703; loc164250	-1.16107	0.408404	-0.238297	0.271937
XM_093973	hypothetical protein xp_093973; loc166611	1.03262	0.298377	0.869461	-0.153209
XM_096143	similar to hypothetical protein pro1635; loc149607	0.128396	0.627626	1.11407	0.749364
XM_096146	similar to ribosomal protein l13a; loc150021	-1.12026	-0.453155	-0.11401	0.0790824
XM_096248	l-3-phosphoserine phosphatase homolog; psphl	0.0162734	-0.249308	-1.26833	0.170095
XM_096476	hypothetical protein xp_096476; loc143747	0.063726	-0.496204	-0.124579	-1.46914
XM_096612	hypothetical protein xp_096612; loc144501	-1.7973	-2.087	-1.91703	-0.989415
XM_096831	hypothetical protein xp_096831; loc145681	-0.575543	-0.141476	-1.20383	0.795253
XM_096842	hypothetical protein xp_096842; loc145709	2.19944	0.270084	-0.325998	0.837385
XM_096912	hypothetical protein xp_096912; loc145955	1.38019	-0.612499	-0.894146	0.034753
XM_097361	hypothetical protein dkfzp434h247; dkfzp434h247	1.27917	0.131943	0.0395801	-0.532517
XM_097444	hypothetical protein xp_097444; loc148315	-1.53441	0.968897	-0.242193	-0.0576511
XM_098047	hypothetical protein xp_098047; loc151360	-2.22173	-2.24766	-2.55045	-1.28668
XM_098048	hypothetical protein xp_098048; loc151361	-1.1754	-1.56959	-1.63327	-1.5259
XM_098154	hypothetical protein xp_098154; loc152009	0.381869	1.09092	0.333967	-0.00785189
XM_098174	hypothetical protein xp_098174; loc152200	-0.0593389	-1.10252	0.765088	-0.562462
XM_098343	hypothetical protein xp_098343; loc153262	-1.39433	-0.131693	0.175943	-0.335322
XM_098381	hypothetical protein xp_098381; loc153520	-0.0927387	-1.5439	0.00139093	0.047341
XM_098647	hypothetical protein xp_098647; loc155032	0.0640974	-0.108855	1.1831	-0.435419
XM_098757	hypothetical protein xp_098757; loc157433	-0.769075	-0.129424	-0.212564	-1.06241
XM_098783	hypothetical protein xp_098783; loc157556	0.128595	0.0322713	-0.22219	-1.26744
XM_099009	hypothetical protein xp_099009; loc158972	-0.617549	-0.0253092	-0.481141	1.00135
Y10658	nuclear dna helicase ii	-1.1495	0.299793	0.153665	-0.483961
Y11709	extracellular matrix protein collagen type xiv n-terminus	-0.491926	-1.35981	-1.50572	-1.58785
Y15056	pkb kinase	-1.64092	0.249201	0.408607	-0.070001
Z11956	immunoglobulin variable region	0.839054	0.304171	0.127589	1.52507
Z80780	h2bh	1.54065	0.818917	0.81199	0.44555
Z80896.2.1.56913.1	ensembl genscan prediction	-0.234431	0.411739	-1.01061	-0.334574
Z83805	axonemal dynein heavy chain partial id hdhc8; region surrounding p-loop	0.429517	1.10359	0.732458	-0.0160621
Z84465.5.1.73218.2	ensembl genscan prediction	1.68696	-0.663919	-1.21831	0.968361
Z84479.1.1.31697.1	ensembl genscan prediction mwg oligo matches these RefSeq numbers NM_053284	-0.223953	0.673334	-1.05035	1.10186
Z84721.1.1.43058.1	ensembl genscan prediction mwg oligo matches these RefSeq numbers NG_000006	0.898087	-0.0449263	-1.2397	1.10495
Z95889.1.1.117939.2	ensembl genscan prediction	0.760384	0.391722	-1.76206	0.57411
