# Supplementary material for: Gene expression profiling of human mesenchymal stem cells derived from bone marrow during expansion and osteoblast differentiation
Source: BMC Genomics. 2007 Mar 12;8:70. doi: 10.1186/1471-2164-8-70 (PMC1829400; doi:10.1186/1471-2164-8-70)
Supplement: Additional File 16 — Selected ESTs for microarray analysis. 659 selected ESTs for microarray analysis. [file 1471-2164-8-70-S16.xls]

## Sheet: ESTs hOB all lowesssg_nan_2fc
UniqueID	Name	hBO/MSC d-1	hOB/MSC d4	hOB/MSC d7	hOB/MSC d14	hOB/MSC d21
NM_006084	interferon-stimulated transcription factor 3, gamma (48kd); isgf3g	-0.12	-0.3	-0.62	-0.91	-1.15
NM_002345	lumican; lum	-0.58	-1.74	-1.73	-1.78	-1.7
NM_005460	synuclein alpha interacting protein; sncaip	0.55	0.81	1.34	0.23	-0.63
NM_003418	zinc finger protein 9; znf9	-0.09	0.35	0.55	1	0.99
AK023778	cdna flj13716 fis clone place2000411 highly similar to epsin 2b mrna; unnamed protein product	0.36	0.04	-0.02	1.2	0.35
NM_032119	very large g protein-coupled receptor 1; vlgr1	0	-0.08	-0.12	-0.75	-1.04
BC002725	similar to hypothetical protein flj10057 clone mgc:3436 image:3631266	-0.16	-0.04	-0.36	-1.09	-1.27
AC024384.3.107975.119435.1	ensembl genscan prediction	0.11	-0.17	0.03	-1.44	-0.65
AC017104.6.44547.69386.1	ensembl genscan prediction mwg oligo matches these RefSeq numbers NM_005381	0.15	-0.07	0.24	0.63	1.12
NM_004630	splicing factor 1; sf1	-0.03	-1.11	0.54	0.3	1.24
NM_021923	fibroblast growth factor receptor-like 1 precursor; fgfrl1	0.04	-0.18	0.3	-0.49	1.15
NM_005066	splicing factor proline/glutamine rich (polypyrimidine tract binding protein associated); sfpq	1.25	0.3	0.04	0.25	-0.2
XM_071529	adp-ribosylation factor 4; arf4	0.73	0.33	0.81	1.58	0
NM_015003	golgin-67; kiaa0855	0.77	0.08	0.32	0.21	-1.14
NM_014393	staufen homolog 2; stau2	-0.82	-0.32	-1.1	-0.29	0.01
NM_031968	nuclear prelamin a recognition factor isoform b; narf	0.03	-0.11	-1.35	-0.12	-0.36
NM_001311	cysteine-rich protein intestinal; crip1	1.08	0.73	1.3	0.38	0
BC007223	hspc162 protein clone mgc:15113 image:2989560	1.1	0.26	-0.22	-0.48	-0.74
NM_032368	hypothetical protein mgc15436; lzic	0.41	0.14	0.11	-0.07	-1.26
XM_087130	similar to unnamed protein product; loc151209	0.84	0.38	1.2	0.46	0.17
AB040934	kiaa1501	1.08	0.65	1.07	0.53	-0.11
ENSG00000108813	ensembl prediction	-0.58	-0.94	-2.12	-0.93	0
AJ245054	immunoglobulin gamma heavy chain variable region; ighv4-34	1.09	-0.16	-0.25	-0.08	0.58
AC018558.4.1.151064.4	ensembl genscan prediction	1.54	0.1	-0.54	0.07	0
AC016639.5.1.48575.1	ensembl genscan prediction	1.17	0.28	0.71	0.21	-0.57
AC053546.4.28850.33598.1	ensembl genscan prediction	0.58	-0.12	-0.09	1.02	0.68
NM_006449	cdc42 effector protein 3; cep3	0.8	0.57	0.85	1.44	0.69
AB004884	pku-alpha	1.36	0.89	1.19	0.47	-0.61
NM_003910	maternal g10 transcript; g10	-0.38	-0.2	-0.08	-0.6	-1.22
NM_006886	atp synthase, h+ transporting, mitochondrial f1 complex, epsilon subunit; atp5e	-0.58	-0.49	-0.4	0.27	1.86
NM_003045	solute carrier family 7 (cationic amino acid transporter, y+ system), member 1; slc7a1	0.38	0.22	0.48	1.07	0.9
NM_012193	frizzled homolog 4 (drosophila); fzd4	0.1	-0.06	0.18	-0.12	1.54
NM_005321	h1 histone family, member 4; h1f4	0.03	0.21	0.51	1.47	0.89
NM_000636	superoxide dismutase 2, mitochondrial; sod2	-1.37	-0.9	-1.99	-0.59	-0.19
NM_003714	stanniocalcin 2; stc2	1.61	0.56	1.16	1.86	0.52
NM_032292	hypothetical protein dkfzp761i241; flj20203	-0.02	-0.22	-0.19	-1.15	-2.42
NM_030805	hypothetical protein dkfzp564l2423; dkfzp564l2423	0.11	-0.1	0.03	-0.86	-1.24
NM_020443	hypothetical protein mgc14961; mgc14961	1	-0.02	0.48	1.33	0.88
AL162032	mrna; cdna dkfzp434b1272 from clone dkfzp434b1272; similarity to latrophilin-3 bos taurus	-0.26	0.02	0.28	1.26	0.45
AJ245059	immunoglobulin gamma heavy chain variable region; ighv4-4	-0.14	-0.12	-1.1	-0.5	0.35
AL354928.9.1.176539.2	ensembl genscan prediction	-0.16	-0.03	0.28	0.28	1.36
NM_004924	actinin, alpha 4; actn4	-0.05	0.5	1.09	0.99	0.51
NM_022149	magef1 protein; magef1	0	-0.11	0.11	-0.76	-1.14
NM_006096	n-myc downstream regulated; ndrg1	0.26	-0.58	-0.17	-1.09	-0.86
NM_001627	activated leucocyte cell adhesion molecule; alcam	-0.14	0.69	1.28	0.47	0
NM_020310	max binding protein; mnt	1.16	1.88	1.33	0.25	-0.42
XM_051463	uveal autoantigen with coiled coil domains and ankyrin repeats; uaca	0	-0.74	-1.15	-0.78	0
NM_004369	alpha type vi collagen isoform 1; col6a3	-0.6	-1.17	-0.89	-0.5	0.04
XM_036578	dkfzp434d1335 protein;	0.25	-0.08	0.03	1.26	1
AB037728	kiaa1307	0.66	0.28	0.43	1.13	0.52
AL034344.24.1.104729.3	ensembl genscan prediction	-0.16	-0.43	-0.14	0.3	1.03
AC022121.4.1.39428.1	ensembl genscan prediction	0.29	-0.7	-1.34	-0.23	0.11
AL590037.4.134316.145517.1	ensembl genscan prediction	-0.23	0.19	-1.13	-0.04	-0.03
NM_006423	rab acceptor 1 (prenylated); rabac1	-0.43	-1.62	-1.47	-0.08	-0.49
NM_006870	destrin (actin depolymerizing factor); dstn	0.29	1.13	1.52	1.24	0.72
NM_000095	cartilage oligomeric matrix protein presursor; comp	-0.07	0.86	0.43	2.68	1.94
NM_016318	p2x2c receptor; p2rx2	0	0.04	-0.14	0	1.3
XM_064444	similar to keratin associated protein 9.3; loc125121	0.66	0.59	1.6	1.26	0.59
XM_098020	hypothetical protein xp_098020; loc151202	0.28	0.22	-0.26	-1.1	-0.92
NM_033188	keratin associated protein 4.5; kap4.5	0.17	0.13	0.2	0.14	2.06
ENSG00000161249	Clone:AD001502 Contig:AD001502.1.1.44679 Chr:19 Basepair:51267919 Status:known	-0.04	-0.22	-1.68	-0.26	0.06
M21610	polr2	0.23	0.19	0.15	-0.11	-1.12
NM_031203	heterogeneous nuclear ribonucleoprotein m, isoform b; hnrpm	0.14	0.19	0.28	0.56	1.1
NM_006768	brca1 associated protein; brap	0.12	0.27	0.26	-0.38	-1.45
NM_002969	stress-activated protein kinase 3; mapk12	0.18	-0.28	0.5	-0.84	-2.07
NM_001819	chromogranin b precursor; chgb	-0.09	-0.23	-0.25	-0.96	-1.19
NM_002956	restin (reed-steinberg cell-expressed intermediate filament-associated protein); rsn	0.09	-0.18	-0.24	0.54	1.18
ENSG00000090612	Clone:AL603926 Contig:AL603926.2.1.84591 Chr:12 Basepair:138878624 Status:known	0.11	-0.05	-0.67	-0.02	-1.46
XM_051860	hypothetical protein; kiaa1199	-0.84	-1.04	-2.29	-3.17	-3.2
NM_006079	cbpp300-interacting transactivator with gluasp-rich carboxy-terminal domain 2; cited2	0.85	0.7	0.69	1.62	1.14
AJ247651	immunoglobulin heavy chain variable region; ighlsg6.1	0	-0.3	-0.35	-1.11	-1.83
AL589986.2.110912.115236.1	ensembl genscan prediction	-0.6	-0.41	-0.52	0.37	1.9
AL138921.9.167041.183377.2	ensembl genscan prediction	-0.15	0.11	0.21	1.15	1.11
AC006432.15.1.180685.5	ensembl genscan prediction	-0.1	-0.17	-0.14	-1.01	-0.67
NM_001011	ribosomal protein s7; rps7	-1.32	-0.37	-1.35	-0.26	-0.83
NM_022158	fructosamine-3-kinase; fn3k	-0.1	0.06	-2.31	-0.66	-0.33
NM_002510	glycoprotein (transmembrane) nmb; gpnmb	-3.25	-2.53	-3.73	-3.23	-2.63
NM_000358	transforming growth factor, beta-induced, 68kd; tgfbi	1.3	0.26	0.16	-0.18	-1.01
NM_007046	elastin microfibril interface located protein; emilin	-0.09	0.09	0.29	-0.69	-1.45
AF161392	hspc274	-0.01	0.21	0.11	0.61	1.67
XM_030722	hypothetical protein xp_030722; loc90291	0.13	-0.17	-0.03	-0.54	-1.09
NM_001457	filamin b beta actin binding protein 278; flnb	1.11	0.74	1.24	0.82	0.39
NM_031892	sh3-domain kinase binding protein 1; sh3kbp1	0.41	0.29	0.75	1.08	1.69
AF261093_2	thy-1 co-transcribed protein	-0.87	-0.74	-0.32	-1.2	-0.69
AC058820.2.145120.153363.1	ensembl genscan prediction mwg oligo matches these RefSeq numbers NM_016645	0.32	-0.44	0.37	0.89	1.09
AL365259.19.1.92685.1	ensembl genscan prediction	0.09	-0.25	-1.26	-0.2	0.29
U91325.1.1.135046.3	ensembl genscan prediction	0.15	-0.2	0.24	-1.04	-0.61
NM_014272	a disintegrin and metalloprotease with thrombospondin motifs-7 preproprotein; adamts7	0.54	0.66	1.01	1.19	-0.27
BC018738	unknown (protein for mgc:31869)	0.04	-0.12	-0.2	0.23	-1.01
NM_012226	purinergic receptor p2x ligand-gated ion channel 2; p2rx2	-0.01	0.39	0.16	0.62	1.01
S76738	bone-type alkaline phosphatase	0.95	1.31	1.93	2.39	1.72
U60873	clone 137308	1.2	0.45	0.66	0.75	-0.37
XM_097338	hypothetical protein xp_097338; loc147909	-0.33	0.03	-0.39	0.31	2.58
NM_003077	swisnf related matrix associated actin dependent regulator of chromatin subfamily d member 2; smarcd2	0.32	0.67	0.4	0.84	1.02
AC015648.3.108504.134596.1	ensembl genscan prediction	0.2	-0.05	-1.51	-0.02	0.15
AL451061.6.1.179453.3	ensembl genscan prediction	0.23	-0.11	-0.26	-1.28	-0.34
NM_003863	dolichyl-phosphate mannosyltransferase polypeptide 2; dpm2	-0.1	-0.47	-0.51	-0.02	1.13
NM_004530	matrix metalloproteinase 2 preproprotein; mmp2	-0.43	-2.24	-2.6	-2.22	-1.01
NM_002566	purinergic receptor p2y, g-protein coupled, 11; p2ry11	-0.34	0.15	0.5	-0.43	-1.04
NM_006815	coated vesicle membrane protein; rnp24	-0.05	0.23	0.04	0.54	1.02
NM_006379	sema domain, immunoglobulin domain (ig), short basic domain, secreted, (semaphorin) 3c; sema3c	-1.95	-1.51	-2.24	-3.01	-2.67
NM_024885	tata box binding protein-associated factor, rna polymerase ii, q; taf7l	-0.15	-0.04	0.21	-0.26	-1.43
BC009927	clone image:3604336	-0.18	-0.07	-0.53	-1.2	-0.54
ENSG00000137383	Clone:AB023056 Contig:AB023056.1.1.162227 Chr:6 Basepair:39694456 Status:known	-0.48	-0.89	-1.06	-0.73	-1.73
XM_044358	similar to cleft lip and palate associated transmembrane protein 1; loc92330	0.36	-0.47	0.37	-0.39	-1.36
XM_047479	putative membrane protein; loc54499	0.19	-0.02	0.16	0.8	1.03
AF116610	pro0929 predicted protein of hq0929	0.94	0.94	1.31	1.08	0.84
NM_006350	follistatin isoform fst317 precursor; fst	-1.15	-1.32	-1.29	-0.76	-0.48
NM_030969	hypothetical protein mgc1223; mgc1223	-0.16	-0.27	0.13	0.52	1.28
NM_003678	gene from nf2/meningioma region of 22q12; pk1.3	-0.09	-0.22	-0.36	-0.88	-1.09
NM_000651	complement component (3b/4b) receptor 1, including knops blood group system; cr1	0.06	-1.03	0.39	0.07	-0.58
NM_024777	hypothetical protein flj22613; flj22613	0.53	-0.52	-1.17	-0.38	-0.01
NM_002087	granulin; grn	0.11	-0.41	-0.75	-0.64	-1.49
NM_005168	ras homolog gene family, member e; arhe	-0.09	-0.18	-0.63	0.29	-1.58
NM_000408	glycerol-3-phosphate dehydrogenase 2 (mitochondrial); gpd2	0.03	0.86	0.93	0.48	1.33
AF320073	gastric cancer-related protein vrg107	0.05	0.34	-0.23	-2.02	-1.14
NM_015318	rho-specific guanine nucleotide exchange factor p114; p114-rho-gef	0.11	0.23	0.36	1.07	0.95
XM_038970	solute carrier family sodium-calcium exchanger member 2; slc8a2	-0.19	-0.11	-0.04	-0.82	-1.2
NM_030928	dna replication factor; cdt1	-0.33	0.2	-0.04	-0.18	-1
XM_042321	similar to inorganic pyrophosphatase 2; loc92033	-0.34	0.46	-0.22	0.48	1.23
NM_024536	hypothetical protein flj22678; flj22678	-0.28	-0.18	-0.08	-0.31	-1.22
AJ276166	human leucocyte antigen b; hla-b	0.25	-0.05	-1.37	-0.2	-0.11
AF255675	homeoprotein c10; hoxc10	0.16	-0.08	0.5	0.67	1.51
AL121926.24.1.139544.3	ensembl genscan prediction	0.18	0.09	0.2	-1.28	-1.87
NM_001685	atp synthase, h+ transporting, mitochondrial; atp5j	-0.04	0.14	-0.1	0.6	1.32
NM_006445	u5 snrnp-specific protein; prpf8	0.15	-0.04	0.35	0.17	-1.03
NM_001150	membrane alanine aminopeptidase precursor; anpep	-1.21	-0.37	-0.44	-0.11	-0.44
NM_004281	bcl2-associated athanogene 3; bag3	0.51	0.37	1.02	0.08	0.16
NM_006377	unc13 (c. elegans)-like; unc13	-0.13	0.08	0.17	0.42	1.16
NM_001300	core promoter element binding protein; copeb	0.06	0.41	0.86	1.13	0.44
NM_006225	phospholipase c, delta 1; plcd1	0.12	0.05	0.15	0.3	1.21
NM_020321	testis amiloride-sensitive cation channel isoform b; accn3	0.08	-0.42	-0.03	-1.09	-1.07
XM_089442	hypothetical protein xp_089442; loc159201	0.21	0.14	0.17	-1.01	-1.03
XM_064443	similar to keratin associated protein 1.1; loc125116	0.7	0.8	1.44	1.45	0.54
NM_003680	tyrosyl-trna synthetase; yars	0.28	-0.27	0.16	1.05	1.17
NM_003461	zyxin; zyx	0.01	0.27	0.48	0.45	1.15
NM_031428	hypothetical protein mgc10710; flj14525	0.75	0.66	1.1	0.59	-0.42
XM_096982	hypothetical protein xp_096982; loc146337	0	0.02	0	-0.98	-1.37
XM_097826	hypothetical protein xp_097826; loc150177	0.02	-0.19	-0.04	-0.6	-1.33
NM_018573	hypothetical protein pro1068; pro1068	0.43	0.34	0.31	1.3	0.67
AC005041.2.1.191356.4	ensembl genscan prediction	-0.09	-0.2	-0.35	-1.01	-1.6
AL161915.5.34353.154442.2	ensembl genscan prediction	-0.4	0.44	0.49	0.56	-1.32
AC036166.3.76011.88369.1	ensembl genscan prediction	0.07	-0.01	0.25	-0.71	-1.32
AL358947.6.78084.104598.3	ensembl genscan prediction	0.17	0.01	0.21	-1.17	-1.61
NM_015834	rna-specific adenosine deaminase b1, isoform drada2c; adarb1	0.33	0.49	0.77	1.41	0.26
NM_022137	secreted modular calcium-binding protein 1; smoc1	-0.36	-0.03	0.46	-0.17	-1.08
NM_002726	prolyl endopeptidase; prep	1.19	0.93	0.95	0.26	-0.31
NM_012137	dimethylarginine dimethylaminohydrolase 1; ddah1	0.33	0.19	0.61	0.72	1.19
NM_001569	interleukin-1 receptor-associated kinase 1; irak1	-0.29	-0.18	0.14	-0.17	-1.25
NM_003833	matrilin 4 isoform 1 precursor; matn4	0.54	0.74	1.01	1.12	1.04
NM_002508	nidogen (enactin); nid	0.24	0.51	0.76	1.01	0.87
XM_012679	kiaa0775 gene product; kiaa0775	0.42	0.44	0.53	0.08	1.01
NM_031957	keratin associated protein 1.5; krtap1.5	0.98	1.42	1.45	1.73	1.31
NM_022648	tensin; tns	1	0.48	1.21	0.71	0.71
NM_000989	ribosomal protein l30; rpl30	-1.18	-0.7	-0.99	0.14	1.67
NM_138425	hypothetical protein bc009925; loc113246	-0.12	-0.13	0.25	0.59	1.35
XM_051693	mitogen inducible 2; mig2	0.86	1.16	1.63	1.27	0.75
NM_005274	guanine nucleotide binding protein (G protein), gamma 5 (GNG5), mRNA	-0.3	-0.27	-0.1	0.54	1.46
AC010913.9.1.209161.4	ensembl genscan prediction mwg oligo matches these RefSeq numbers NM_032319	-1.27	-0.68	-0.64	-0.24	-0.27
AC026278.3.181185.200374.2	ensembl genscan prediction	0.02	-0.11	0	-1.09	-1.87
NM_002142	homeo box a9; hoxa9	-0.41	-0.19	-0.27	0.12	-1.19
NM_001648	kallikrein 3, (prostate specific antigen); klk3	0.22	-0.01	0.28	-1.02	-1.12
NM_013402	fatty acid desaturase 1; fads1	0.56	0.45	1.24	-0.39	-0.41
NM_012286	morf-related gene x; kiaa0026	0.11	0.39	0.64	1.11	0.62
NM_003081	synaptosomal-associated protein (25kd); snap25	0.08	-0.33	0.03	-0.39	-1.14
NM_018170	hypothetical protein flj10656; flj10656	0.02	-0.18	-0.04	0.64	1.1
NM_005928	milk fat globule-egf factor 8 protein; mfge8	1.61	1.3	1.64	0.95	0
NM_015509	dkfzp566b183 protein; dkfzp566b183	-0.09	0.38	0.6	1	0.4
NM_002300	lactate dehydrogenase b; ldhb	-1.08	-0.54	-1.04	-1.26	-1.72
NM_005004	nadh dehydrogenase (ubiquinone) 1 beta subcomplex, 8 (19kd, ashi); ndufb8	-0.02	-0.34	-0.36	-1.09	-0.57
NM_014035	sbbi31 protein; sbbi31	1.41	1.01	1.5	0.35	0
NM_018512	hypothetical protein pro2015; pro2015	0.39	-0.27	-0.09	-3.28	0
XM_086797	hypothetical protein xp_086797; loc150156	0.03	0.06	0.12	-1.25	-1.38
NM_032356	hypothetical protein mgc14151; mgc14151	-0.75	0.24	-0.2	0.05	1.53
XM_051643	similar to putative; loc93487	0.5	0.31	0.51	0.88	1
X13979	dna fragment tvri-6 repetitive region; orf 140 aa; protein sequence is in conflict with the conceptual translation	-0.2	-0.14	-0.05	-0.63	-1.27
XM_040095	hypothetical protein; dkfzp434g0310	-0.07	0.2	-1.8	0.86	0.49
NM_016836	RNA binding motif, single stranded interacting protein 1 (RBMS1), transcript variant YC1, mRNA	-0.03	-0.07	-0.11	-0.16	-1.01
AC080031.2.136364.146167.1	ensembl genscan prediction mwg oligo matches these RefSeq numbers NM_032693	-1.31	-0.53	-0.87	-0.01	0.24
AC008450.5.1.92949.1	ensembl genscan prediction	-0.26	-0.45	-0.6	-0.5	-1.39
NM_018833	transporter 2, atp-binding cassette, sub-family b, isoform 2; tap2	-0.01	-0.65	-0.45	-1.82	-2.21
mwghuman10K#06603_hk1	housekeeping gene replicate1: proteasome (prosome, macropain) subunit, beta type, 2 (PSMB2), mRNA. 4/2001	-0.14	0.32	0.3	0.71	1.31
NM_001664	ras homolog gene family, member a; arha	0.55	0.43	1.02	0.5	0.53
NM_006213	phosphorylase kinase, gamma 1 (muscle); phkg1	0.72	0.47	0.56	-0.18	1.17
NM_020300	microsomal glutathione s-transferase 1; mgst1	-0.42	-0.06	0.59	1.38	1.89
NM_006486	fibulin 1 isoform d; fbln1	-1.41	-0.75	-0.17	0.57	0.14
NM_014183	dynein light chain 2a; dnlc2a	0.06	-0.09	0.14	0.75	1.15
NM_014325	coronin, actin binding protein, 1c; coro1c	0.4	0.68	0.89	1.15	0.82
NM_006034	p53-induced protein; pig11	0.95	0.73	1.33	0.74	-0.19
NM_020385	xpmc2 protein; loc57109	0.1	-0.21	0.42	-0.34	-1.12
AF116636	pro1488 predicted protein of hq1488	0.19	-0.22	0.06	-0.99	-1.48
NM_014417	bcl-2 binding component 3; bbc3	0.13	-0.47	0.2	-0.98	-1.18
NM_024801	hypothetical protein flj21551; flj21551	-1.48	-2.42	-2.19	-1.75	-2.13
XM_098047	hypothetical protein xp_098047; loc151360	1.71	-0.88	-0.81	-1.16	-0.35
X13451	lymphocyte lineage-restricted mb-1 membrane glycoprotein c-term. m-mb-1 homolog.	-0.06	0.02	-1.1	-0.84	-0.75
XM_085440	similar to nuclear pore complex interacting protein; loc146382	1.27	0.32	1.07	1.13	-0.11
ENSG00000112715	Clone:AL136131 Contig:AL136131.15.1.172033 Chr:6 Basepair:32742722 Status:known	2.04	-0.7	-0.58	0.86	-0.15
AC022098.6.30282.54881.1	ensembl genscan prediction	-0.03	-0.27	-0.28	-0.93	-1.85
AC026668.5.84589.93793.1	ensembl genscan prediction	0.08	-0.06	0.33	-0.77	-1.01
AC005562.1.1.199182.4	ensembl genscan prediction	0.11	-0.05	0.3	-1.13	-1.33
NM_000971	ribosomal protein l7; rpl7	-0.87	-0.83	-1	-0.11	1.5
NM_001912	cathepsin l; ctsl	-1.63	-1.26	-1.24	-1.18	-0.64
NM_025181	hypothetical protein flj22004; flj22004	-0.71	-0.26	-0.79	-0.46	-1.02
NM_015874	h-2k binding factor-2; loc51580	-1.27	-0.29	-0.75	-0.47	0.96
NM_014654	syndecan 3; sdc3	0.82	1.22	1.04	0.52	-0.24
NM_000576	interleukin 1, beta; il1b	0.1	-0.56	0.02	-0.95	-1.35
NM_007075	jm5 protein; jm5	0.23	0.41	0.82	0.91	1.15
NM_002085	glutathione peroxidase 4; gpx4	-0.38	-1.11	-0.69	-0.56	-0.88
NM_001928	adipsin/complement factor d precursor; df	-0.03	-0.2	-0.55	0.32	1.39
NM_005322	h1 histone family, member 5; h1f5	-1.52	0.46	0.18	1.22	0.97
NM_007283	monoglyceride lipase; mgll	0.4	0.57	1.08	1.06	0.94
AJ012584	nucks protein; nucks	-0.56	-0.26	-0.11	-0.58	-1.46
NM_005001	nadh dehydrogenase ubiquinone alpha subcomplex 7 14.5kd b14.5a; ndufa7	0.1	0.19	0.18	0.16	1.04
NM_033484	f-box only protein isoform 2; fbxo4	0.08	-0.22	0.05	-0.96	-1.02
NM_080596	h2a histone family member; h2as	-1.29	0.57	0.77	0.63	0.33
NM_032732	hypothetical protein mgc10763; il17rl	-0.02	0.14	0.43	0.71	1.05
NM_013227	aggrecan isoform 2; agc1	0	0.45	0.97	-0.29	-1.47
NM_019066	mage-like 2; magel2	-0.28	-0.31	-1.02	-1.29	-1.42
NM_001049	somatostatin receptor 1; sstr1	0.49	0.24	0.31	-0.77	-1.97
XM_030485	similar to growth arrest and dna-damage-inducible protein gadd45 beta (negative growth-regulatory protein myd118) (myeloid differentiation primary response protein myd118) (h. sapiens); loc126563	0.81	1.14	1.23	1.8	1.5
NM_006251	protein kinase, amp-activated, alpha 1 catalytic subunit; prkaa1	0.44	0.95	1.02	0.94	0.97
BC001804	similar to kiaa0005 gene product	0.17	0.43	0.43	0.69	1.17
NM_025213	spectrin beta non-erythrocytic 4; sptbn4	0.05	0.05	0.49	-0.42	-1.04
NM_003530	h3 histone family member b; h3fb	-1.5	0.06	0.24	-0.12	-0.81
NM_032694	hypothetical protein mgc12935; mgc12935	0.01	0.56	0.48	1.15	1.03
AC010092.4.1.140226.1	ensembl genscan prediction	-0.05	0.09	0.16	0.62	1.23
NM_006988	a disintegrin and metalloprotease with thrombospondin motifs-1 preproprotein; adamts1	1.04	0.07	0.12	0.61	-0.26
NM_006039	endocytic receptor (macrophage mannose receptor family); kiaa0709	0.19	-0.13	0.09	-0.15	-1.02
NM_004995	matrix metalloproteinase 14 preproprotein; mmp14	-0.93	-1.28	-1.37	-1.68	-2.48
NM_001401	lysophosphatidic acid receptor edg2; edg2	-0.27	0.19	0.47	0.96	1.2
NM_014175	mitochondrial ribosomal protein l15; mrpl15	0.02	-0.12	-0.16	0.43	1.04
NM_003337	ubiquitin-conjugating enzyme e2b (rad6 homolog); ube2b	0.11	0.06	-1.33	0.56	-0.64
NM_032514	microtubule-associated protein light chain alpha; map1lc3a	0.3	0.31	1.11	0.28	0.04
NM_003321	tu translation elongation factor mitochondrial; tufm	0	0.15	0.12	0.51	1
NM_080603	chromosome 20 open reading frame 162; c20orf162	0.08	-0.65	-1.42	0.44	-0.32
NM_003377	vascular endothelial growth factor b; vegfb	-0.2	-0.73	-0.83	-1.03	-1.1
AC025878.3.44634.48747.1	ensembl genscan prediction	-0.3	-0.69	-0.47	0.38	1.24
AC007099.3.1.125032.1	ensembl genscan prediction mwg oligo matches these RefSeq numbers NM_032181	0.97	0.76	1.2	0.86	-0.16
NM_005941	matrix metalloproteinase 16, isoform 1; mmp16	0.1	-0.1	0.1	-0.35	-1.38
NM_023039	ankyrin repeat, family a (rfxank-like), 2; ankra2	-0.27	0.3	-1.1	-0.1	0.14
NM_018976	amino acid transporter 2; kiaa1382	0.94	1.03	1.12	2.24	1.72
XM_011184	sec24-related protein d; sec24d	0.11	-0.1	0.11	0.48	1.13
NM_014320	putative heme-binding protein; soul	-0.04	0.1	0.25	0.62	1.05
NM_007182	ras association (ralgds/af-6) domain family 1; rassf1	0.36	0.02	0.11	0.56	1.09
NM_004834	mitogen-activated protein kinase kinase kinase kinase 4; map4k4	-1	-0.44	-0.92	0.12	0.46
BC001644	similar to thimet oligopeptidase clone mgc:2361 image:2958628	-0.06	0.34	0.15	0.38	1.03
NM_000688	aminolevulinate delta- synthase 1; alas1	-0.07	0.25	0.14	0.17	1.06
NM_002382	max protein;	-0.13	-0.48	-1.15	0.11	0.2
XM_032779	similar to copper containing amine oxidase precursor; copper-containing;copper precursor ;vascular adhesion protein 1; vascular	0.13	-0.01	-0.08	-1.16	-0.85
AB051528	kiaa1741 protein; kiaa1741	0.64	0.13	0	-0.28	-1.16
AF103123	immunoglobulin heavy chain variable region	-0.01	0.45	-1.34	-0.62	-0.48
AC022509.21.1.204228.2	ensembl genscan prediction mwg oligo matches these RefSeq numbers NM_030762	0.18	-0.57	0.17	-1.63	-1.37
AL133304.3.1.141271.3	ensembl genscan prediction	-0.07	0.06	-0.5	-1.83	-2.07
AC034200.4.91827.177222.4	ensembl genscan prediction	-0.92	-0.65	-0.95	-1.17	-0.78
AP000907.4.106330.115476.1	ensembl genscan prediction	0.41	1.08	1.74	1.25	-0.16
NM_016492	mog1 protein; mog1	-0.67	-0.92	-1.42	-0.63	-0.9
NM_001693	atpase, h+ transporting, lysosomal (vacuolar proton pump), beta polypeptide, 56/58kd, isoform 2; atp6b2	-0.67	-0.87	-1.11	-0.43	-0.45
NM_002072	guanine nucleotide binding protein (g protein), q polypeptide; gnaq	-0.11	0.52	-1.59	0.29	0.05
NM_006224	phosphotidylinositol transfer protein; pitpn	0.15	-0.1	0.09	1.32	3.28
NM_017868	hypothetical protein flj20535; flj20535	-0.27	1.07	1.38	0.66	-0.73
XM_050041	kiaa0727; myo1d	-1.81	-1.1	-1.2	-1.55	-0.9
NM_007236	calcium binding protein p22; chp	0.16	0.03	0.65	0.47	1.29
NM_004705	protein-kinase interferon-inducible double stranded rna dependent inhibitor repressor of p58 repressor; prkrir	-0.29	0.03	-1.02	-0.18	0.07
XM_098943	chromosome open reading frame 3; c9orf3	0.77	0.4	1.35	1.68	0.7
XM_002704	hypothetical protein flj10044; flj10044	1.39	0.96	1.75	1.27	0.58
NM_003539	h4 histone family member b; h4fb	-1.07	0.08	0.32	0.11	-1.41
AF267813	immunoglobulin m heavy chain	-0.19	0.55	0.37	0.88	2.55
AC005549.1.1.147416.3	ensembl genscan prediction mwg oligo matches these RefSeq numbers NM_002982	-0.5	-0.43	-0.81	-1.21	1.14
AC010758.5.112857.154140.1	ensembl genscan prediction	0.07	-0.51	-0.59	-1.67	-2.1
NM_007011	putative transmembrane protein; hs1-2	-1.13	-0.23	-0.35	0.29	0.19
NM_006848	hepatitis delta antigen-interacting protein a; dipa	-0.21	-0.25	-0.12	-0.65	-1.26
NM_004772	p311 protein; p311	0.88	1.23	1.31	0.22	-0.83
NM_022130	golgi phosphoprotein 3 (coat-protein); golph3	0.05	-0.36	0.26	0.88	1.32
NM_033632	f-box protein fbw7, isoform 1; fbxw7	0.26	0.4	0.15	-0.94	-1.16
X79563	8.2 kda differentiation factor	-1.01	-0.76	-0.79	0	1.98
NM_014901	kiaa1100 protein; kiaa1100	-0.85	-0.62	-0.88	-1.62	-3.16
NM_000935	procollagen-lysine, 2-oxoglutarate 5-dioxygenase (lysine hydroxylase) 2; plod2	1.4	-0.2	-0.14	-0.18	0.06
XM_085911	similar to karyopherin beta 2b transportin; loc147834	0.06	-0.17	-0.94	-1.11	0.46
AC021500.3.159275.180322.1	ensembl genscan prediction	-0.51	-0.75	-0.65	-1.21	-1.22
AL353575.14.1.82439.2	ensembl genscan prediction	-0.12	0.02	-0.19	-1.28	-1.41
NM_002954	ubiquitin and ribosomal protein s27a precursor; rps27a	-1.03	-0.44	-1.09	-1.05	-0.88
NM_002136	heterogeneous nuclear ribonucleoprotein a1, isoform a; hnrpa1	-0.14	0.34	0.08	0.85	1.14
NM_014744	kiaa0210 gene product; kiaa0210	-0.67	-0.41	-0.27	-0.6	-1.29
NM_002794	proteasome (prosome, macropain) subunit, beta type, 2; psmb2	-0.04	0.25	0.8	0.79	1.34
NM_007244	lacrimal proline rich protein; lprp	0.21	-0.19	-1.05	-0.42	-0.12
NM_017547	hypothetical protein; h17	-0.11	1.08	1.27	0.65	-0.16
NM_000612	insulin-like growth factor 2 (somatomedin a); igf2	-0.23	0.96	1.54	2.09	2.29
NM_001025	ribosomal protein s23; rps23	-1.36	-0.9	-1.05	-0.46	0.17
NM_003062	slit homolog drosophila; slit3	0.26	-0.44	-0.31	-0.42	-1.24
AF175325	eukaryotic initiation factor 4ai eif4a1 ribosome component	-0.1	0.45	0.33	0.74	1
XM_038150	kiaa0561; kiaa0561	-0.07	0.01	0.02	1.43	1.39
ENSG00000168031	Clone:AC104186 Contig:AC104186.1.32275.100502 Chr:3 Basepair:43143809 Status:novel	0.02	0.21	0.44	1.69	0.62
XM_098048	hypothetical protein xp_098048; loc151361	1.32	-0.2	-0.42	-0.26	0.27
AF317888.1.33812.61870.2	ensembl genscan prediction	0.42	-0.41	0.15	-1.02	-1.32
AL365259.19.92786.176032.1	ensembl genscan prediction	0.06	-0.16	-0.35	-0.96	-1.24
NM_006624	adenovirus 5 e1a binding protein; bs69	0.03	-0.33	1.3	0.52	0.59
NM_016322	gtpase rab14; rab14	0	-0.11	0.07	0.7	1.01
NM_003900	sequestosome 1; sqstm1	-0.43	-1.59	-1.32	-0.16	0
NM_003242	transforming growth factor, beta receptor ii (70-80kd); tgfbr2	-0.51	-0.18	-0.53	0.42	1.37
NM_015927	androgen receptor coactivator ara55; tgfb1i1	1.21	0.8	1.2	1.16	0.92
XM_034000	dkfzp586l151 protein;	-0.84	-1.44	-1.27	-0.48	-1.1
AC006512.12.86161.157115.1	ensembl genscan prediction	-0.71	-1.19	-1.51	-1.46	-1.22
AC015995.5.160695.221402.1	ensembl genscan prediction	-0.18	-0.16	-0.06	-0.54	-1.16
AC018402.4.108944.135761.1	ensembl genscan prediction	0.16	-0.01	-0.06	0.58	1.77
AC008461.7.137441.156457.1	ensembl genscan prediction mwg oligo matches these RefSeq numbers NM_003135	0.37	0.8	1.23	0.77	0.8
NM_002636	phd finger protein 1, isoform a; phf1	0.05	0.3	0.01	0.26	-1
NM_001155	annexin vi isoform 1; anxa6	0.42	1.02	0.88	0.55	0.41
NM_005063	stearoyl-coa desaturase (delta-9-desaturase); scd	0.34	-0.08	-1.49	-1.06	-0.43
NM_002648	pim-1 oncogene; pim1	-0.2	-1.04	-0.94	-0.34	-0.96
NM_024888	hypothetical protein flj11535; flj11535	-0.02	-0.11	0.26	-1.2	0.06
NM_014676	pumilio homolog 1 (drosophila); pum1	0.32	-0.07	-0.09	1.08	0.42
NM_001449	four and a half lim domains 1; fhl1	1.04	0.55	1.01	0.9	0.38
NM_007038	a disintegrin and metalloprotease with thrombospondin motifs-5 preproprotein; adamts5	0.14	-0.04	0.01	-0.55	-1.06
NM_007223	putative g protein coupled receptor; gpr	0.04	0.23	0.09	-0.5	-1.09
NM_006644	heat shock 105kd; hsp105b	-0.23	-1.01	-1.18	-0.15	-0.09
NM_007286	synaptopodin; kiaa1029	1.25	0.05	0.06	-0.44	-0.75
NM_001904	catenin (cadherin-associated protein), beta 1 (88kd); ctnnb1	-0.08	0.56	1.04	0.61	0.31
NM_005855	receptor (calcitonin) activity modifying protein 1 precursor; ramp1	-0.21	0.69	1.7	0.78	0.65
NM_017773	hypothetical protein flj20340; flj20340	0.02	-0.22	-0.24	-1.1	-1.81
AL050143	mrna; cdna dkfzp586b2420 from clone dkfzp586b2420; unknown	-0.45	-0.37	-0.59	0.57	1.91
NM_000597	mature igfbp-2 aa to 289; igfbp2	0.88	0.61	0.84	1.36	2.4
XM_052781	similar to unknown protein for mgc:20400; loc112464	-0.1	0.02	0.09	-0.26	-1.02
AB053232	galactose-3-o-sulfotransferase; gal3st2	0.05	-0.11	0.08	-0.76	-1.16
AL139819.4.29060.62421.1	ensembl genscan prediction mwg oligo matches these RefSeq numbers NM_005063	0.36	-0.37	-0.63	-1.22	-1.1
AF325914	kruppel-like zinc finger protein glis2	-0.07	-0.25	0.18	-0.25	-1.45
M64109	undulin 2	-0.05	-1.17	-1.37	-2.56	-2.4
NM_018475	tpa regulated locus; tparl	0.47	0.31	1.07	0.57	0.89
NM_001769	cd9 antigen (p24); cd9	-1.79	-1.16	-1.29	-0.68	-0.2
NM_012459	translocase of inner mitochondrial membrane 8 (yeast) homolog b; timm8b	-0.2	1.5	1.69	0.72	-0.04
NM_012161	f-box and leucine-rich repeat protein 5 isoform 1; fbxl5	0.42	0.83	1.33	1.13	1.2
NM_019847	ankylosis progressive homolog; ankh	-0.38	-0.16	0.88	0.2	1.52
AE006464_17	unknown; jfp10	-0.18	-0.06	-0.37	-0.99	-1.55
AY038064	voltage-gated sodium channel type v alpha subunit jejunal variant; scn5a	0.04	0.39	-0.55	-1.34	-1.22
AL138685.7.66855.75382.1	ensembl genscan prediction mwg oligo matches these RefSeq numbers NM_005780	0.31	0.2	0.88	1.12	1.28
NM_000391	ceroid-lipofuscinosis, neuronal 2, late infantile (jansky-bielschowsky disease); cln2	-0.77	-1.28	-0.67	-0.65	-0.25
NM_014026	hspc015 protein; hspc015	0.03	1.34	1.43	0.93	0.02
XM_086375	similar to succinate dehydrogenase complex subunit d integral membrane protein; loc148935	-0.29	-0.07	0.34	0.5	1.2
AC036148.2.140406.161079.1	ensembl genscan prediction	-0.07	0.13	0.07	0.17	1.1
NM_003973	ribosomal protein l14; rpl14	-1	-0.58	-0.48	0.06	-0.09
NM_024940	hypothetical protein flj21034; flj21034	0.87	0.88	2.06	2.16	1.51
NM_016454	hypothetical protein; loc51234	0.07	0.06	0.13	0.48	1.08
NM_000435	notch homolog 3; notch3	1.27	0.75	1.25	0.83	-0.64
NM_004252	solute carrier family 9 (sodium/hydrogen exchanger), isoform 3 regulatory factor 1; slc9a3r1	-0.44	-0.48	-0.23	-1.26	-2.1
NM_006754	synaptophysin-like protein; sypl	-0.6	-0.29	-0.12	0.1	-1.06
NM_016348	putative tumor suppressor; c5orf4	1.11	0.62	0.66	0.77	0
NM_016298	muscle disease-related protein; loc51725	-0.03	-0.02	0.03	-0.13	1.2
XM_027045	kiaa0293; kiaa0293	-0.09	-0.61	-0.1	-1.48	-1.77
NM_004513	interleukin 16; il16	0.07	0.41	0.4	1.11	1.48
NM_015414	ribosomal protein l36; rpl36	-1.03	-0.49	-0.97	0.45	0.84
NM_032520	hypothetical protein cab56184; cab56184	-0.46	-0.13	-1.22	0.27	0.79
AJ005694	short form of beta ii spectrin partial; putative alternative splicing	0.66	0.25	0.51	1	-0.16
AL050044	mrna; cdna dkfzp566b133 from clone dkfzp566b133; unknown	0.6	1.34	1.02	2.15	1.44
NM_080680	alpha 2 type xi collagen isoform 1; col11a2	0.08	-0.4	-1.06	-0.57	-0.2
XM_050910	solute carrier family 24 sodiumpotassiumcalcium exchanger member 1; slc24a1	0.01	0.01	0.01	-0.59	-1.37
ENSG00000113407	ensembl prediction	-0.85	-1.05	-1.17	-0.23	0.2
AC073337.1.1473.2985.1	ensembl genscan prediction	-1.2	0.83	0.55	0.63	0.25
NM_003094	small nuclear ribonucleoprotein polypeptide e; snrpe	-0.87	-0.22	-0.8	0.32	1.38
NM_017972	hypothetical protein flj10033; flj20689	0.28	-0.08	-1.07	0.17	-0.38
NM_000308	protective protein for beta-galactosidase; ppgb	-0.46	-1.28	-1.17	-0.91	-1.08
NM_002131	high-mobility group (nonhistone chromosomal) protein isoforms i and y; hmgiy	-0.48	-0.41	0.12	0.62	1.16
NM_024590	hypothetical protein flj23548; flj23548	0.88	0.02	1.28	0.65	0.84
NM_012325	microtubule-associated protein, rp/eb family, member 1; mapre1	0.22	0.58	1.12	0.64	0.84
NM_005901	mad, mothers against decapentaplegic homolog 2 (drosophila); madh2	-0.16	-0.09	-1	-0.1	-0.22
NM_001831	clusterin (complement lysis inhibitor, sp-40,40, sulfated glycoprotein 2, testosterone-repressed prostate message 2, apolipoprotein j); clu	-0.35	-0.64	-0.72	-1.18	-0.66
NM_004415	desmoplakin (dpi, dpii); dsp	2.25	2.32	3.52	2.32	2.37
NM_014869	kiaa0763 gene product; kiaa0763	0.13	0.39	1	1.01	1.26
NM_019059	6.2 kd protein; loc54543	-0.94	-0.99	-1.41	-1.05	-1.34
AL118557.4.1.214165.4	ensembl genscan prediction	0.32	-0.09	0.21	-1.19	-0.26
AC079289.1.59488.64421.1	ensembl genscan prediction	0.21	0.02	0.23	-0.95	-1.64
AL136169.6.1.67201.1	ensembl genscan prediction	0.44	0.14	1	0.19	0.1
NM_001444	fatty acid binding protein 5 (psoriasis-associated); fabp5	-0.6	0.02	-1.15	0.03	-0.63
NM_004661	cell division cycle protein 23; cdc23	0.08	0.24	0.47	0.96	1.55
NM_018351	hypothetical protein flj11183; flj11183	1.11	1.16	1.12	2.08	1.93
NM_006804	steroidogenic acute regulatory protein related; mln64	0.09	-0.38	-0.4	-1.17	-1.91
NM_001885	crystallin, alpha b; cryab	-0.15	1.36	1.69	0.82	-0.54
NM_012242	dkk1	-1.81	-0.46	-0.32	1.43	0.58
NM_004528	microsomal glutathione s-transferase 3; mgst3	-0.73	-0.09	0.14	-0.22	1.1
NM_004285	hexose-6-phosphate dehydrogenase precursor; h6pd	-0.1	-0.27	-0.18	0.18	1.28
AF183393	tsc-22-like protein gliz-like	0.57	0.71	0.57	1.59	0.53
XM_096612	hypothetical protein xp_096612; loc144501	1.33	-0.67	-0.53	-1.23	-0.34
AC021987.3.184508.202760.1	ensembl genscan prediction	-1.13	-0.54	-0.72	-0.64	0.05
AC015918.5.151452.174343.1	ensembl genscan prediction	-0.11	-0.17	-0.49	-1.26	-2.25
AL445236.22.1.149749.5	ensembl genscan prediction	0.13	-0.1	0.16	-1.1	-0.55
NM_006305	putative human hla class ii associated protein i; phap1	-0.14	-0.41	-0.71	-1.66	0
NM_006387	protein with polyglutamine repeat; calcium (ca2+) homeostasis endoplasmic reticulum protein; erprot213-21	1.15	0.76	1.06	0.43	-0.02
NM_001504	g protein-coupled receptor 9; gpr9	-0.27	-0.43	-0.3	-0.2	-1.15
NM_020428	ctl2 gene; ctl2	0.72	0.63	0.61	1.5	-0.03
NM_001251	cd68 antigen; cd68	0.08	-0.41	-0.2	-1.32	-1.17
NM_015920	40s ribosomal protein s27 isoform; loc51065	-1.02	-1.22	-0.83	0.02	-0.07
NM_001701	bile acid coenzyme a: amino acid n-acyltransferase; baat	-0.07	-0.03	-1.08	-0.26	-0.68
NM_001539	heat shock protein, dnaj-like 2; hsj2	-0.29	-1	-0.6	-0.26	-0.41
U88360	clone r35 erbb-3 c-erbb-3 truncated protein	0.18	-0.01	-0.06	-1.08	-0.94
NM_001001	ribosomal protein l36a-like protein; rpl36al	-0.46	-0.22	-0.32	0.47	1.06
XM_034796	hypothetical protein xp_034796; loc90904	-0.22	-0.37	-0.33	-1.1	-0.65
NM_004078	cysteine and glycine-rich protein 1; csrp1	1.25	0.64	0.93	0.65	0.2
NM_025044	hypothetical protein flj22476; flj22476	-0.47	-0.89	-0.36	0.43	1.63
NM_004613	transglutaminase 2 (c polypeptide, protein-glutamine-gamma-glutamyltransferase); tgm2	-0.48	-0.7	-0.82	-2.22	-2.43
NM_002000	fc fragment of iga, receptor for; fcar	-0.25	0.03	0.1	0.13	1.12
NM_005545	immunoglobulin superfamily containing leucine-rich repeat; islr	-0.44	-0.65	-0.65	-0.46	-1.4
NM_017680	asporin (lrr class 1); aspn	-1.09	-0.41	-0.57	-0.81	0.86
NM_001233	caveolin 2; cav2	0.28	0.52	0.68	1.06	0.26
NM_001927	desmin; des	-0.05	0.04	-0.39	-0.5	-2.31
NM_001016	ribosomal protein s12; rps12	-1.09	-0.84	-1.31	-0.83	-1.83
NM_018622	presenilins associated rhomboid-like protein; parl	0.02	0.2	1.17	0.77	0.88
XM_096820	hypothetical protein xp_096820; loc145614	0.29	-0.03	0.29	-0.42	-1.06
XM_083826	aldo-keto reductase family member c3 3-alpha hydroxysteroid dehydrogenase type ii; akr1c3	-1.21	-1.1	-2.16	-1.59	-0.51
L07876	jk-recombination signal binding protein rbpjk mrna exons 2-3 5' end	-0.48	-0.42	-1.38	-0.58	0.49
BC003697	unknown (protein for mgc:5564)	0.51	0.78	1.2	-0.06	-0.64
AC036158.3.114514.132016.1	ensembl genscan prediction mwg oligo matches these RefSeq numbers NM_024530	0.35	0.29	0.62	-0.13	-1.22
AC007405.6.1.193212.3	ensembl genscan prediction	0	0.05	0.34	-0.39	-1.77
AC008102.17.1.126792.2	ensembl genscan prediction	0.46	0.35	1.35	0.32	0.03
AC010739.3.1.180226.1	ensembl genscan prediction	-0.04	-0.23	0.07	-1.24	-0.87
AL161655.8.1.105191.2	ensembl genscan prediction	0.29	0.01	0.43	-0.76	-1.14
NM_015881	rig-like 7-1; dkk3	1.06	0.47	0.63	1.4	0.35
NM_000993	ribosomal protein l31; rpl31	-2.16	-0.44	-1.82	-0.74	-0.09
NM_002383	myc-associated zinc finger protein (purine-binding transcription factor); maz	0.59	0.85	1.29	0.47	0.38
NM_001218	carbonic anhydrase xii precursor; ca12	-0.16	-0.92	-1.34	-0.61	-1.55
NM_005354	jun d proto-oncogene; jund	0.88	0.43	0.25	0.54	-1.18
NM_003574	vessicle-associated membrane protein (vamp)-associated protein of 33 kda; vapa	0.04	0.48	0.13	0.48	1.67
NM_006370	vesicle-associated soluble nsf attachment protein receptor (v-sn; vti2	-0.78	-0.32	-0.93	-0.39	-1.31
NM_016307	paired related homeobox protein; prx2	0.73	0.5	1.09	1.21	1.55
NM_006612	kinesin family member 1c; kif1c	0.24	0.39	0.55	1.2	0.88
NM_031915	clll8 protein; clld8	-0.03	-0.1	-1.25	-0.1	0.21
BC006003	clone image:4247529	-0.3	-0.38	-1.26	0.11	0.64
XM_051945	splicing factor prolineglutamine rich polypyrimidine tract-binding protein-associated sfpq	0.05	-0.05	0.08	-1.19	-0.6
AC073341.9.1.185573.5	ensembl genscan prediction	0.04	-0.52	0.19	1.12	0.06
NM_053275	ribosomal protein p0; rplp0	-0.16	-0.26	-0.02	0	-1.19
NM_000523	homeo box d13; hoxd13	0.03	-0.3	0.15	-1.11	-1.17
NM_005617	ribosomal protein s14; rps14	-0.54	-0.67	-1.07	-0.75	-0.97
NM_017874	hypothetical protein flj20550; flj20550	-0.18	-0.29	0.5	0.09	2.31
NM_020474	polypeptide n-acetylgalactosaminyltransferase 1; galnt1	-0.38	-0.11	-0.03	-0.01	1.08
NM_014548	tropomodulin 2 (neuronal); tmod2	0.58	0.8	0.9	1.25	1.45
NM_002417	antigen identified by monoclonal antibody ki-67; mki67	0.15	1.17	1.49	0.67	-0.08
NM_003057	solute carrier family 22 (organic cation transporter), member 1; slc22a1	-0.1	-0.08	-0.06	0.45	-1.5
NM_002666	perilipin; plin	0.27	-0.03	0.39	-1.09	-0.74
AK027341	cdna flj14435 fis clone hemba1007085; unnamed protein product	0.09	-0.13	0.1	1.24	0.01
AY017369	neph1 ig-domain containing membrane protein; similar to nephrin and irregular chiasmata; highly expressed in kidney	0.32	-0.17	0.18	0.38	1.06
NM_032889	hypothetical protein mgc11308; mgc11308	-1.95	-0.88	-1.44	-0.17	-0.45
NM_020992	pdz and lim domain elfin; pdlim1	1.1	1.04	-0.09	1.24	0.32
NM_031314	heterogeneous nuclear ribonucleoprotein c isoform a; hnrpc	-0.25	-0.1	-0.23	0.2	1.11
AK025429	cdna: flj21776 fis clone hep00171; unnamed protein product	0.1	-0.18	-0.07	-1.06	-0.59
AL078638.9.1.182408.3	ensembl genscan prediction	-0.78	0.17	0.24	0.58	2.54
XM_044057	similar to hypothetical protein mgc10786 loc96343	0	-0.63	0.46	-0.02	1.6
AL353799.14.1.35138.1	ensembl genscan prediction	0.18	0.03	0.24	-0.54	-1.61
AL445650.9.1.153705.1	ensembl genscan prediction mwg oligo matches these RefSeq numbers NM_007123	0.06	-0.37	-0.31	-1.07	-1.06
AL021306.1.1.11843.1	ensembl genscan prediction	-1	-0.96	-0.37	-0.01	0.6
AC023132.4.28716.33164.1	ensembl genscan prediction	-1.27	0.09	0.29	-0.05	-0.19
NM_032975	dystrobrevin, alpha, isoform 2; dtna	-0.83	-1.34	-0.67	-0.79	-0.6
NM_021641	a disintegrin and metalloprotease domain 12, isoform 2 preproprotein; adam12	0.21	-0.3	-0.49	-1.13	-1.4
NM_000988	ribosomal protein l27; rpl27	-0.83	-0.41	-0.39	-1.27	-0.18
NM_002593	procollagen c-endopeptidase enhancer; pcolce	-0.73	-1.27	-1.12	-0.78	-0.57
BC013294	unknown (protein for mgc:3551)	-0.59	-0.67	-0.03	0.34	1.07
XM_044823	serinethreonine kinase 38 like; stk38l	0.83	1.01	0.91	1.33	-0.09
XM_048039	kiaa1388; kiaa1388	0.12	0.07	0.03	-0.27	1.26
XM_052984	hypothetical protein xp_052984; loc112597	0.31	-0.17	-0.15	-0.72	-1.19
BC010635	unknown (protein for image:3867347)	-1.06	-0.38	-0.24	0.22	0.09
AL031777.4.1.89301.12	ensembl genscan prediction	-0.74	-0.62	-0.18	-0.32	-1.05
AL049651.2.1.97912.1	ensembl genscan prediction	0.14	-0.19	-0.22	-1.26	-1.37
AC000353.27.1.233089.9	ensembl genscan prediction	1.51	1.05	1.36	1.43	-0.84
housekeeping gene replicate2: Alpha tubulin	housekeeping gene replicate2: Alpha tubulin	-0.38	0.46	0.12	0.12	1.35
NM_021709	cd27-binding (siva) protein isoform 2; siva	-0.22	0.04	-1.35	-0.27	-0.58
XM_051150	hypothetical protein xp_051150; loc93398	-0.15	0.18	-1.2	-0.61	-1.26
NM_014476	alpha-actinin-2-associated lim protein; alp	-0.24	-1.36	-0.2	-0.37	-0.91
NM_025231	hypothetical protein flj22191; flj22191	-0.14	-0.21	-1.38	-0.24	-0.79
NM_000041	apolipoprotein e; apoe	-0.09	-0.03	-0.55	-1.61	-0.4
NM_002306	lectin, galactoside-binding, soluble, 3 (galectin 3); lgals3	-0.95	-1.11	-1.17	-0.38	0.37
NM_001450	four and a half lim domains 2; fhl2	1.05	0.77	0.56	2.66	0.86
AK027269	cdna flj14363 fis clone hemba1000719; unnamed protein product	0.11	0.25	0.23	-0.59	-1.05
NM_014562	orthodenticle homolog drosophila; otx1	0.43	0.55	1.06	-0.92	-0.78
NM_138568	hypothetical protein mgc16332; mgc16332	0.26	-0.15	0.79	-1.67	-0.84
NM_000093	alpha type v collagen; col5a1	1.63	0.38	0.81	0.33	-0.93
XM_031920	similar to unnamed protein product; loc90465	-0.37	-0.13	-0.57	-0.57	-1.25
BC012997	clone mgc:3482 image:3530799	-1.23	-0.35	0.04	-0.07	-0.25
AL034369.1.1.122157.1	ensembl genscan prediction	0.02	-0.4	-0.21	-1.88	-1.21
AC068030.2.34367.45086.1	ensembl genscan prediction	-1.46	0.03	-1.08	0.27	-0.5
NM_001102	actinin, alpha 1; actn1	0.87	0.71	1.11	0.73	0.32
NM_002722	pancreatic polypeptide; ppy	-0.01	-0.3	-0.38	-1.46	0
NM_002633	phosphoglucomutase 1; pgm1	1.02	1	1.33	0.4	-0.28
NM_002225	isovaleryl coenzyme a dehydrogenase; ivd	0.12	0.21	0.22	-1	-0.22
NM_017873	hypothetical protein flj20548; flj20548	0.4	0.45	1.08	0.99	0.31
NM_006636	methylene tetrahydrofolate dehydrogenase (nad+ dependent), methenyltetrahydrofolate cyclohydrolase, precursor; mthfd2	0.58	-0.28	-0.5	1.22	0.45
NM_002065	glutamate-ammonia ligase (glutamine synthase); glul	-0.62	-0.01	0.53	1.57	1.08
NM_021630	pdz-lim protein mystique; loc59346	0.75	0.41	1.15	0.02	-0.24
BC011906	clone mgc:20315 image:4136262	-1.08	-0.97	-1.41	-0.36	0.21
BC009220	clone mgc:16362 image:3927795	-0.8	-0.9	-1.54	-0.18	0.02
U84188	isolate pon igm heavy chain vh1 region precursor vh1-3	-0.43	0.7	1.42	1.7	1.83
XM_046050	similar to unknown protein for mgc:5149; loc92596	-0.22	-0.13	1.03	1.45	0.66
AC021092.1.1.38897.2	ensembl genscan prediction	0.1	-0.06	1.02	-0.37	0
AL445183.7.1.51531.3	ensembl genscan prediction	-0.04	-0.21	0.09	-1.21	-0.46
AL138478.2.1.188714.3	ensembl genscan prediction	0.12	-0.16	0.07	-1.09	-0.71
AC021249.3.135539.174615.2	ensembl genscan prediction	0	-0.27	0.16	-1.29	-2.2
NM_002157	heat shock 10kd protein 1 (chaperonin 10); hspe1	-0.96	-0.36	-1.68	-0.67	-0.99
NM_022037	tia1 protein, isoform 1; tia1	-0.5	-0.54	-1.08	-0.26	0.18
NM_004401	dna fragmentation factor, 45 kd, alpha polypeptide; dffa	0.21	1.55	-0.14	0.74	0.07
NM_005648	elongin c; tceb1	-0.67	0.17	-1.08	0.22	-0.87
NM_019554	s100 calcium-binding protein a4; s100a4	-2.67	-1.92	-2.02	-3.2	-3.38
NM_006713	activated rna polymerase ii transcription cofactor 4; pc4	-0.25	-0.02	-0.21	0.56	1.35
NM_016283	adrenal gland protein ad-004; loc51578	-0.23	0.13	-1.26	0.61	-0.24
NM_004044	5-aminoimidazole-4-carboxamide ribonucleotide formyltransferase/imp cyclohydrolase; atic	0.06	0.57	1.3	0.82	0.3
NM_014368	lim homeobox protein 6; lhx6	1.21	0.47	0.32	-0.11	0.3
NM_005325	h1 histone family, member 1; h1f1	-0.49	-0.8	-1	-0.01	-0.65
NM_018643	triggering receptor expressed on myeloid cells 1; trem1	-0.03	-0.82	-1.09	-1.19	-1.2
NM_018394	hypothetical protein flj11342; flj11342	-0.09	-0.18	-0.22	-1.03	-1.78
NM_016201	angiomotin like 2; amotl2	1.03	0.55	0.75	1.14	0.15
AF119859	pro1873 predicted protein of hq1873	1.17	1.43	1.42	0.33	-0.42
U88359	clone r31 erbb-3 c-erbb-3 truncated protein	-0.02	-0.23	-0.06	-1.1	-1.42
XM_096461	hypothetical protein xp_096461; loc143652	0.08	-0.05	0.18	-1.29	-0.9
ENSG00000079310	ensembl prediction	0.76	0.68	1.57	1.53	0.23
AC013487.5.102379.117540.1	ensembl genscan prediction	0.74	1.56	2.07	2.08	0.94
AC012308.5.30023.44999.1	ensembl genscan prediction	0.05	-0.15	-0.19	-1.05	-1.42
AC011402.7.103088.147077.1	ensembl genscan prediction mwg oligo matches these RefSeq numbers NM_054023	-0.16	1.01	-0.84	-0.51	0.02
NM_003486	solute carrier family 7 (cationic amino acid transporter, y+ system), member 5; slc7a5	0.5	0.13	0.13	1.39	0.46
NM_006022	transforming growth factor beta-stimulated protein tsc-22; tsc22	0.16	-0.22	0.2	1.47	0.14
NM_002144	homeo box b1; hoxb1	-0.94	-0.54	-1.39	-0.59	-0.97
NM_017811	hypothetical protein flj20419; flj20419	0.13	0.27	-0.81	1.16	0.52
NM_002873	rad17 homolog (s. pombe); rad17	0	0.19	-0.61	-0.17	-1.4
NM_018639	cs box-containing wd protein; loc55884	0.63	0.52	1.05	1.53	0.57
NM_032525	similar to chicken tubulin beta 5; tubb5	0.31	1.13	0.23	0.85	-0.04
D28540	diff6 h5 cdc10 homologue	0.13	0.43	0.16	0.61	1.06
XM_040817	similar to unknown protein for mgc:6993; loc91805	-0.03	0.07	-1.27	-0.25	-0.62
ENSG00000127418	Clone:AC019103 Contig:AC019103.7.6308.14483 Chr:4 Basepair:272280 Status:known	0.93	1.5	0.57	1.89	0.38
U62317.2.1.139934.1	ensembl genscan prediction	0.38	0.03	1.01	-0.19	-0.15
NM_016075	cgi-145 protein; loc51028	-0.1	-0.74	-1.36	-0.22	-1.35
NM_005537	inhibitor of growth 1 family, member 1; ing1	-1.57	-1.63	-1.77	-0.78	-1.05
NM_002318	lysyl oxidase-like 2; loxl2	1.69	0.14	0.45	-0.42	-0.87
NM_002526	5' nucleotidase; nt5	-0.25	0.33	1.08	1.11	1.41
NM_007235	trna exportin; xpot	0.62	-0.21	-0.07	1.16	0.75
NM_006367	adenylyl cyclase-associated protein; cap	0.45	0.65	1.28	0.97	0.35
NM_004224	g protein-coupled receptor 50; gpr50	-0.11	0.07	-0.35	0.39	-1.13
NM_001948	dutp pyrophosphatase; dut	-0.43	-0.09	0.05	-0.32	1.32
NM_002160	hexabrachion (tenascin c, cytotactin); hxb	-0.12	-0.12	-1.3	-1.61	-1.01
NM_003206	transcription factor 21; tcf21	-0.05	0.15	-1.57	0.38	-0.63
NM_018569	hypothetical protein pro0971; pro0971	0.36	0.82	1.34	0.61	0.17
NM_016289	mo25 protein; loc51719	0.41	-0.16	0.12	1.09	0.78
BC000885	clone mgc:5619 image:3462332	-1.89	-0.72	-0.84	-0.14	-0.01
XM_085697	similar to nbr2; loc147074	-1.47	-0.59	-0.81	-0.04	-0.64
ENSG00000163466	Clone:AC097483 Contig:AC097483.2.1.167998 Chr:2 Basepair:217923746 Status:known	0.49	0.67	1.03	-0.28	1.02
NM_030912	ring finger protein 27; rnf27	0.31	-0.01	-0.39	0.05	-1.33
NM_001660	adp-ribosylation factor 4; arf4	0.27	0.36	1.12	0.75	1.47
AL022394.3.1.146547.4	ensembl genscan prediction	0.37	0.32	0.83	1.47	1.72
AL121919.20.1.129942.2	ensembl genscan prediction	-1.08	-0.39	-0.51	-0.17	-0.03
X58621	tal-1 product; tal-1	-0.35	0.15	-0.15	0.37	1.06
AC011927.5.68657.70207.1	ensembl genscan prediction	-0.04	-0.01	0.02	-1.24	-1.81
NM_006443	putative c-myc-responsive; rcl	0.03	-0.03	0.6	-0.5	-1.34
NM_004235	kruppel-like factor 4 (gut); klf4	0.21	0	-0.14	1.19	0.25
NM_018948	gene 33/mig-6; mig-6	1.08	0.36	0.37	1.51	0.68
NM_000490	arginine vasopressin-neurophysin ii preproprotein; avp	0.15	0.25	1.39	1.15	-0.33
NM_004878	prostaglandin e synthase; ptges	1.07	0.58	1.42	0.97	0.07
XM_010340	e2f-like protein; loc51270	0.13	-0.16	0.52	0.06	1.05
XM_040948	dynein cytoplasmic heavy polypeptide 1; dnch1	0.15	-0.25	0.05	1.18	0.4
XM_031620	hypothetical protein xp_031620; loc90429	-0.17	-1.28	-1.1	-0.11	-0.91
AB058778	kiaa1875 protein; kiaa1875	-0.19	-0.46	-0.17	-1.06	-1.34
AC025551.5.138115.168496.2	ensembl genscan prediction	-0.14	-0.07	0.16	-1.02	-0.65
NM_018698	hypothetical protein p15-2; p15-2	-0.67	-0.25	-1.03	0.28	0.76
NM_022832	hypothetical protein flj12552; flj12552	-0.05	-0.05	-0.04	0.79	1.16
NM_014213	homeo box d9; hoxd9	-0.13	-0.14	-1.01	0.03	0.32
NM_025199	hypothetical protein flj20886; flj20886	0.62	0.38	1.1	0.31	0.27
NM_022734	hypothetical protein flj20859; flj20859	0.1	-0.09	0.23	-0.84	-1.03
NM_024895	hypothetical protein flj23209; flj23209	-0.2	-0.25	-0.24	-1.03	-1.08
NM_007207	dual specificity phosphatase 10; dusp10	-0.25	-0.01	-0.04	0.59	1.04
NM_020396	bcl2-like 10 (apoptosis facilitator); bcl2l10	0.05	-0.13	0.06	-1.18	-1.33
NM_032991	caspase 3 preproprotein; casp3	-0.08	0.48	0.26	0.16	-1.55
NM_002494	nadh dehydrogenase (ubiquinone) 1, subcomplex unknown, 1 (6kd, kfyi); ndufc1	-0.13	-0.03	0.04	0.25	1.06
NM_004040	ras homolog gene family, member b; arhb	0.91	0.66	0.81	1.16	0.51
XM_071473	hypothetical protein xp_071473; loc126886	-0.98	-0.74	-1.71	-1.01	-0.84
NM_134258	transducin beta-like protein; tbl1y	-0.07	-0.32	-0.14	-1.23	-1.76
XM_039877	mucin 5 subtype b tracheobronchial muc5b	-0.16	-0.04	0.55	-0.95	-1.18
AC006111.3.1.190821.2	ensembl genscan prediction	0.21	-0.06	0.19	-0.71	-1.06
AC026015.2.133806.176007.1	ensembl genscan prediction	-0.02	-0.6	0	-1.08	-0.39
AC025535.4.132232.157749.1	ensembl genscan prediction	0.2	-0.01	0.24	-0.77	-1.14
NM_015523	small fragment nuclease; dkfzp566e144	-0.51	-1.19	-1.25	-0.22	-0.43
NM_002205	integrin alpha 5 precursor; itga5	0.67	1.86	1.58	2.01	0.85
NM_004660	dead/h (asp-glu-ala-asp/his) box polypeptide, y chromosome; dby	0.42	0.25	0.79	1.07	0.32
NM_020529	nuclear factor of kappa light polypeptide gene enhancer in b-cells inhibitor, alpha; nfkbia	0.35	0.7	0.6	1.42	0.95
NM_017481	ubiquilin 3; ubqln3	0.89	0.91	1.02	1.17	0.62
NM_016525	ubiquitin associated protein; ubap	0.02	0.19	-0.12	1.02	-0.13
NM_021073	bone morphogenetic protein 5; bmp5	0.09	0.74	0.59	1.16	-0.01
NM_001867	cytochrome c oxidase subunit viic; cox7c	-1.12	-0.87	-1.09	-0.68	0.91
NM_014570	adp-ribosylation factor gtpase activating protein 1; arfgap1	0.56	0.95	1.39	0.41	0.38
AJ006648	igg h-chain v-region clone ac.r.4 partial	0.1	-0.15	-0.57	-1.22	-0.83
AP001759.1.1.340000.7	ensembl genscan prediction	0.14	0.26	0.55	-0.74	-1.4
AC016572.5.1.143686.1	ensembl genscan prediction	0.01	-0.16	-0.56	-1.04	-0.69
AC007006.3.1.112027.1	ensembl genscan prediction	0.06	-0.09	-0.55	-1.09	-0.71
NM_002359	v-maf musculoaponeurotic fibrosarcoma oncogene homolog g (avian); mafg	-0.22	0	-0.37	-0.2	-1.23
NM_006509	v-rel reticuloendotheliosis viral oncogene homolog b, nuclear factor of kappa light polypeptide gene enhancer in b-cells 3 (avian); relb	-0.37	-1.32	-1.11	-0.24	-0.15
NM_019064	hypothetical protein; flj10832	0.1	-0.42	0.12	-1.02	-1.26
NM_002690	polymerase (dna directed), beta; polb	-0.42	1.19	-0.07	0.09	0.02
NM_004541	nadh dehydrogenase (ubiquinone) 1 alpha subcomplex, 1; ndufa1	-0.62	0.2	-0.43	-0.36	-1.18
NM_005080	x-box binding protein 1; xbp1	0.65	0.44	0.11	1.32	0.75
NM_005720	actin related protein 2/3 complex, subunit 1b (41 kd); arpc1b	-1.29	-0.37	-0.57	-0.53	-0.28
NM_012453	transducin (beta)-like 2, isoform 1; tbl2	0.36	0.25	-0.42	-0.03	-1.16
NM_018125	hypothetical protein flj10521; flj10521	-0.1	0.3	-1	0.11	-0.28
XM_030707	kiaa0620; kiaa0620	0.3	0.42	0.62	1.17	0.6
XM_031163	similar to unknown; loc90362	-0.04	-0.04	0.53	1.25	0.04
U52914	b219ob receptor isoform hub219.3 precursor	-0.01	0.03	1.51	1.81	0.91
AC011461.2.48528.100448.2	ensembl genscan prediction mwg oligo matches these RefSeq numbers NM_032885	0.69	0.14	1.02	0.47	0.25
AL513320.7.88171.115858.1	ensembl genscan prediction	0.23	-0.23	-0.08	-1.66	-1.5
AC016547.6.76734.111498.1	ensembl genscan prediction	-0.03	-0.14	-0.21	-1.19	-1.6
AF303736.1.22233.24953.1	ensembl genscan prediction	0.14	-0.15	0.39	-0.64	-1.32
NM_007178	unr-interacting protein; unrip	0.01	-0.08	0.62	0.63	1
NM_005556	keratin 7; krt7	1.57	0.75	2.57	3.36	0.91
NM_032635	hypothetical protein mgc1936; nifie14	-0.15	0.16	0	1.04	-0.29
NM_014918	carbohydrate (chondroitin) synthase 1; chsy1	-0.03	-1.77	-0.91	-0.06	-0.91
NM_006432	epididymal secretory protein (19.5kd); he1	-1.19	-0.55	-1.36	-0.89	-0.54
NM_016588	neuritin; loc51299	0.93	0.56	1.13	-0.28	-0.13
NM_016218	polymerase (dna-directed) kappa; polk	-0.23	-0.06	-1.07	-0.7	-0.95
NM_000730	cholecystokinin a receptor; cckar	0.6	1.13	1.12	1.35	0.27
NM_004267	carbohydrate (chondroitin 6/keratan) sulfotransferase 2; chst2	-0.11	0.48	-0.43	2.31	0.81
NM_014944	kiaa0911; kiaa0911	0.4	-0.14	0.09	0.05	-1.22
XM_048212	metallothionein 1h; mt1h	-0.38	0.98	0	1.37	0
ENSG00000123342	ensembl prediction	-0.02	-0.11	0.03	-1.17	-1
AL354868.10.1.164018.2	ensembl genscan prediction	-0.02	-0.27	0.05	-1.42	-0.69
AC009819.4.151994.178494.1	ensembl genscan prediction	-0.07	-0.84	-0.13	-1.51	0
AL078623.28.1.177102.2	ensembl genscan prediction	-0.35	0.11	-0.22	0.14	1.27
NM_024680	hypothetical protein flj23311; flj23311	-0.28	1	1.09	0.85	-0.35
NM_002743	protein kinase c substrate 80k-h; prkcsh	0.07	0.69	0.03	-0.29	-1.25
NM_002335	low density lipoprotein receptor-related protein 7; lrp5	0.08	0.82	1.71	0.87	0.1
NM_017423	polypeptide n-acetylgalactosaminyltransferase 7; galnt7	0.43	0.92	0.59	1.2	0.42
NM_003897	immediate early response isoform short; ier3	1.88	-0.05	-0.47	0.78	-0.29
NM_005780	lipoma hmgic fusion partner; lhfp	0.49	0.66	0.64	1.08	1.66
NM_002609	platelet-derived growth factor receptor beta; pdgfrb	0.4	-0.27	-0.21	-0.55	-1.48
XM_063692	similar to unknown protein; loc123494	0.17	-0.09	0.48	-0.69	-1.16
AL049589.15.1.143508.1	ensembl genscan prediction mwg oligo matches these RefSeq numbers NM_000291	1.04	-0.49	-0.12	-0.49	-0.43
X77947	immunoglobulin g heavy chain	-0.03	-0.46	0.55	1.08	0.55
AC018664.10.1.204847.3	ensembl genscan prediction	0.06	-0.32	-0.61	-0.73	-1.09
AP000344.1.1.186421.4	ensembl genscan prediction	-0.23	-0.24	-0.11	-1.16	-0.88
NM_024837	hypothetical protein flj21472; flj21472	-0.26	-1.17	-1.6	-0.16	-1.73
AF036943	myelin transcription factor 1-like myt1-l	0.05	-0.13	-1.47	-0.07	-0.09
NM_006475	osteoblast specific factor 2 fasciclin i-like; osf-2	-0.9	-1.7	-0.89	-0.46	-0.56
AC006059.3.1.185161.2	ensembl genscan prediction	0.09	0.01	0.58	-0.09	1.15
NM_006116	transforming growth factor beta-activated kinase-binding protein 1; tab1	-0.25	0.1	-1.02	-0.58	-0.56
NM_033646	cadherin 7, type 2 preproprotein; cdh7	-0.03	-0.03	-0.69	1.22	1.55
NM_014421	dickkopf homolog 2 (xenopus laevis); dkk2	0.55	0.71	1.31	1.08	0.7
NM_006338	glioma amplified on chromosome 1 protein (leucine-rich); gac1	0.25	0.49	0.29	1.29	0.54
NM_005963	myosin heavy polypeptide skeletal muscle adult; myh1	-0.1	0.04	-0.04	-1.08	-0.97
AB051431	kiaa1644	0.1	0.56	0.53	0.99	1.12
NM_013443	cmp-neuac:(beta)-n-acetylgalactosaminide (alpha)2,6-sialyltransf; vi	-0.08	0.07	-0.24	-0.47	-1.13
NM_024934	hypothetical protein flj22659; flj22659	-0.1	-0.29	-0.06	-0.56	-1.02
XM_010948	cop9 homolog; cop9	-0.3	-0.07	-0.04	0.7	1.24
NM_002167	inhibitor of dna binding 3, dominant negative helix-loop-helix protein; id3	0.35	0.73	1.7	1.01	-0.34
NM_005860	follistatin-like 3 glycoprotein; fstl3	0.76	0.63	1.64	2.01	0.99
NM_005496	smc4 structural maintenance of chromosomes 4-like 1 (yeast); smc4l1	-0.71	0.04	-0.54	-0.72	-1.16
XM_042932	similar to four and a half lim domains protein isoform c; loc158703	-0.14	0.13	0.04	0.49	1.25
NM_000961	prostaglandin i2 prostacyclin synthase; ptgis	-0.36	-0.62	-0.95	-1.16	-0.8
NM_013233	ste-20 related kinase; spak	0.25	0.83	0.7	0.73	1.38
NM_000587	complement component 7 precursor; c7	-0.03	-0.22	-0.09	0.3	1.3
NM_015370	hypothetical protein; hs747e2a	-0.14	-0.24	-0.47	0.78	1.02
NM_005606	protease, cysteine, 1 (legumain); prsc1	0.75	0.08	1.04	1.42	-0.18
NM_032727	internexin neuronal intermediate filament protein, alpha; ina	-0.05	-1.24	-0.88	-0.03	0.26
NM_013390	transmembrane protein 2; tmem2	0.01	-0.23	0.27	0.15	1.25
NM_002914	replication factor c (activator 1) 2 (40kd); rfc2	-0.29	-0.37	-1.32	-1.17	-1.17
NM_006457	lim protein (similar to rat protein kinase c-binding enigma); lim	1.27	0.73	1.39	1.13	0.88
NM_017526	leptin receptor gene-related protein; hsobrgrp	0.25	0.66	1.22	1.33	1
NM_004718	cytochrome c oxidase subunit viia polypeptide 2 like; cox7a2l	-0.19	-0.3	-0.78	-0.01	-1
XM_043228	similar to brain-specific angiogenesis inhibitor 1-associated protein 2; loc92154	0.46	0.25	1	0.69	-0.28
ENSG00000167244	Clone:AC005809 Contig:AC005809.1.28393.51885 Chr:11 Basepair:324590 Status:known	-0.17	0.06	1.04	1.44	1.69
AL445883.1.1.110501.3	ensembl genscan prediction mwg oligo matches these RefSeq numbers NM_021914	0.57	0.9	1.04	1.03	0.91
AC067742.5.1.199954.2	ensembl genscan prediction	0.09	-0.33	0.17	-0.77	-1.14
AC012313.5.38899.60761.2	ensembl genscan prediction	0.02	-0.25	-0.33	-0.64	-1.37
